# Supplementary material for: Light‐dependent N‐terminal phosphorylation of LHCSR3 and LHCB4 are interlinked in Chlamydomonas reinhardtii
Source: Plant J. 2019 May 30;99(5):877–94. doi: 10.1111/tpj.14368 (PMC6851877; doi:10.1111/tpj.14368)
Supplement: Supplementary file 12 — Appendix S1. Raw PRM quantification data of the 200 μmol photons m−2 sec−1 high light experiment. [file TPJ-99-877-s012.xlsx]

## Sheet: Quantification
Protein Name	Peptide Sequence	Peptide Modified Sequence	Precursor m/z	Replicate Name	Total Area Fragment (AUC)	Library Dot Product	Condition	Sum Peptide AUC	Sum Peptide AUC (normalized)	Protein Amount (total AUC)	SD Protein Amount		Protein Summary							t-Test
TRX f1													TRX f1								0h	1h	4h	24h
Cre01.g066552.t1.1|Thioredoxin f1	LANEMDASQVVFAK	LANEMDASQVVFAK	761.882	0000-R5	378413	0.9357	0000 min	5249332	2.99985e+06	4.41568e+06	1.22893e+06						0h	2.99985e+06		0h
Cre01.g066552.t1.1|Thioredoxin f1	VIAPEIER	VIAPEIER	463.769	0000-R5	4870919	0.875	0000 min						Timepoint	Amount	SD	SD (%)		5.8401e+06		1h	0.130444
Cre01.g066552.t1.1|Thioredoxin f1	LANEMDASQVVFAK	LANEMDASQVVFAK	761.882	0000-R6	391630	0.9338	0000 min	5116050	5.8401e+06				0h	4.41568e+06	1.22893e+06	27.831		3.40951e+06		4h	0.0905116	0.0227737
Cre01.g066552.t1.1|Thioredoxin f1	VIAPEIER	VIAPEIER	463.769	0000-R6	4724420	0.9469	0000 min						1h	2.85343e+06	899490	31.5231		5.41325e+06		24h	0.220837	0.445739	0.0396391
Cre01.g066552.t1.1|Thioredoxin f1	LANEMDASQVVFAK	LANEMDASQVVFAK	761.882	0000-R7	171247	0.712	0000 min	3336344	3.40951e+06				4h	7.19342e+06	1.94951e+06	27.1012	1h	1.78222e+06
Cre01.g066552.t1.1|Thioredoxin f1	VIAPEIER	VIAPEIER	463.769	0000-R7	3165097	0.9178	0000 min						24h	3.3196e+06	289378	8.71724		3.50891e+06			0h	1h	4h	24h
Cre01.g066552.t1.1|Thioredoxin f1	LANEMDASQVVFAK	LANEMDASQVVFAK	761.882	0000-R8	253456	0.9211	0000 min	3315590	5.41325e+06									2.17451e+06		0h
Cre01.g066552.t1.1|Thioredoxin f1	VIAPEIER	VIAPEIER	463.769	0000-R8	3062134	0.9189	0000 min											3.94807e+06		1h	-
Cre01.g066552.t1.1|Thioredoxin f1	LANEMDASQVVFAK	LANEMDASQVVFAK	761.882	0060-R5	207332	0.8859	0060 min	2388792	1.78222e+06	2.85343e+06	899490						4h	6.41911e+06		4h	-	*
Cre01.g066552.t1.1|Thioredoxin f1	VIAPEIER	VIAPEIER	463.769	0060-R5	2181460	0.7669	0060 min											5.44794e+06		24h	-	-	*
Cre01.g066552.t1.1|Thioredoxin f1	LANEMDASQVVFAK	LANEMDASQVVFAK	761.882	0060-R6	233976	0.9452	0060 min	3115284	3.50891e+06									6.40619e+06
Cre01.g066552.t1.1|Thioredoxin f1	VIAPEIER	VIAPEIER	463.769	0060-R6	2881308	0.9391	0060 min											1.05004e+07
Cre01.g066552.t1.1|Thioredoxin f1	LANEMDASQVVFAK	LANEMDASQVVFAK	761.882	0060-R7	121847	0.8099	0060 min	2252234	2.17451e+06								24h	3.50899e+06
Cre01.g066552.t1.1|Thioredoxin f1	VIAPEIER	VIAPEIER	463.769	0060-R7	2130387	0.8366	0060 min											3.57002e+06
Cre01.g066552.t1.1|Thioredoxin f1	LANEMDASQVVFAK	LANEMDASQVVFAK	761.882	0060-R8	78969	0.8226	0060 min	1410406	3.94807e+06									2.83544e+06
Cre01.g066552.t1.1|Thioredoxin f1	VIAPEIER	VIAPEIER	463.769	0060-R8	1331437	0.951	0060 min											3.36395e+06
Cre01.g066552.t1.1|Thioredoxin f1	LANEMDASQVVFAK	LANEMDASQVVFAK	761.882	0240-R5	675146	0.9485	0240 min	9250820	6.41911e+06	7.19342e+06	1.94951e+06
Cre01.g066552.t1.1|Thioredoxin f1	VIAPEIER	VIAPEIER	463.769	0240-R5	8575674	0.9417	0240 min
Cre01.g066552.t1.1|Thioredoxin f1	LANEMDASQVVFAK	LANEMDASQVVFAK	761.882	0240-R6	540330	0.9543	0240 min	5518542	5.44794e+06
Cre01.g066552.t1.1|Thioredoxin f1	VIAPEIER	VIAPEIER	463.769	0240-R6	4978212	0.9256	0240 min
Cre01.g066552.t1.1|Thioredoxin f1	LANEMDASQVVFAK	LANEMDASQVVFAK	761.882	0240-R7	516809	0.9571	0240 min	6373898	6.40619e+06
Cre01.g066552.t1.1|Thioredoxin f1	VIAPEIER	VIAPEIER	463.769	0240-R7	5857089	0.9455	0240 min
Cre01.g066552.t1.1|Thioredoxin f1	LANEMDASQVVFAK	LANEMDASQVVFAK	761.882	0240-R8	513808	0.9472	0240 min	6350818	1.05004e+07
Cre01.g066552.t1.1|Thioredoxin f1	VIAPEIER	VIAPEIER	463.769	0240-R8	5837010	0.9473	0240 min
Cre01.g066552.t1.1|Thioredoxin f1	LANEMDASQVVFAK	LANEMDASQVVFAK	761.882	1440-R5	368221	0.8476	1440 min	4769864	3.50899e+06	3.3196e+06	289378
Cre01.g066552.t1.1|Thioredoxin f1	VIAPEIER	VIAPEIER	463.769	1440-R5	4401643	0.9043	1440 min
Cre01.g066552.t1.1|Thioredoxin f1	LANEMDASQVVFAK	LANEMDASQVVFAK	761.882	1440-R6	510699	0.9456	1440 min	4072333	3.57002e+06
Cre01.g066552.t1.1|Thioredoxin f1	VIAPEIER	VIAPEIER	463.769	1440-R6	3561634	0.9331	1440 min
Cre01.g066552.t1.1|Thioredoxin f1	LANEMDASQVVFAK	LANEMDASQVVFAK	761.882	1440-R7	217694	0.9389	1440 min	2407344	2.83544e+06
Cre01.g066552.t1.1|Thioredoxin f1	VIAPEIER	VIAPEIER	463.769	1440-R7	2189650	0.91	1440 min
Cre01.g066552.t1.1|Thioredoxin f1	LANEMDASQVVFAK	LANEMDASQVVFAK	761.882	1440-R8	277263	0.9569	1440 min	2553278	3.36395e+06
Cre01.g066552.t1.1|Thioredoxin f1	VIAPEIER	VIAPEIER	463.769	1440-R8	2276015	0.9064	1440 min
PC													PC								0h	1h	4h	24h
Cre03.g182551.t1.2|{PC6-2}|Pre-apoplastocyanin	DDYLNAPGETYSVK	DDYLNAPGETYSVK	786.365	0000-R5	177511824	0.9535	0000 min	178678188	1.0211e+08	1.29443e+08	3.08665e+07						0h	1.0211e+08		0h
Cre03.g182551.t1.2|{PC6-2}|Pre-apoplastocyanin	LTAAGEYGYYCEPHQGAGMVGK	LTAAGEYGYYC[+57]EPHQGAGM[+16]VGK	792.353	0000-R5	1166364	0.9091	0000 min						Timepoint	Amount	SD	SD (%)		1.40183e+08		1h	0.448742
Cre03.g182551.t1.2|{PC6-2}|Pre-apoplastocyanin	DDYLNAPGETYSVK	DDYLNAPGETYSVK	786.365	0000-R6	121429992	0.9476	0000 min	122803342	1.40183e+08				0h	1.29443e+08	3.08665e+07	23.8456		1.00252e+08		4h	0.322174	0.110941
Cre03.g182551.t1.2|{PC6-2}|Pre-apoplastocyanin	LTAAGEYGYYCEPHQGAGMVGK	LTAAGEYGYYC[+57]EPHQGAGM[+16]VGK	792.353	0000-R6	1373350	0.9372	0000 min						1h	1.50491e+08	3.2723e+07	21.7441		1.75229e+08		24h	0.031907	0.0132716	0.144884
Cre03.g182551.t1.2|{PC6-2}|Pre-apoplastocyanin	DDYLNAPGETYSVK	DDYLNAPGETYSVK	786.365	0000-R7	96934640	0.9457	0000 min	98100476	1.00252e+08				4h	1.0279e+08	2.9637e+07	28.8325	1h	1.26827e+08
Cre03.g182551.t1.2|{PC6-2}|Pre-apoplastocyanin	LTAAGEYGYYCEPHQGAGMVGK	LTAAGEYGYYC[+57]EPHQGAGM[+16]VGK	792.353	0000-R7	1165836	0.9257	0000 min						24h	6.71612e+07	2.07957e+07	30.9638		1.47494e+08			0h	1h	4h	24h
Cre03.g182551.t1.2|{PC6-2}|Pre-apoplastocyanin	DDYLNAPGETYSVK	DDYLNAPGETYSVK	786.365	0000-R8	106418912	0.954	0000 min	107327101	1.75229e+08									1.22841e+08		0h
Cre03.g182551.t1.2|{PC6-2}|Pre-apoplastocyanin	LTAAGEYGYYCEPHQGAGMVGK	LTAAGEYGYYC[+57]EPHQGAGM[+16]VGK	792.353	0000-R8	908189	0.9026	0000 min											2.04802e+08		1h	-
Cre03.g182551.t1.2|{PC6-2}|Pre-apoplastocyanin	DDYLNAPGETYSVK	DDYLNAPGETYSVK	786.365	0060-R5	168984448	0.9485	0060 min	169992050	1.26827e+08	1.50491e+08	3.2723e+07						4h	7.96123e+07		4h	-	-
Cre03.g182551.t1.2|{PC6-2}|Pre-apoplastocyanin	LTAAGEYGYYCEPHQGAGMVGK	LTAAGEYGYYC[+57]EPHQGAGM[+16]VGK	792.353	0060-R5	1007602	0.9298	0060 min											1.22963e+08		24h	*	*	-
Cre03.g182551.t1.2|{PC6-2}|Pre-apoplastocyanin	DDYLNAPGETYSVK	DDYLNAPGETYSVK	786.365	0060-R6	129722992	0.9487	0060 min	130948446	1.47494e+08									6.84826e+07
Cre03.g182551.t1.2|{PC6-2}|Pre-apoplastocyanin	LTAAGEYGYYCEPHQGAGMVGK	LTAAGEYGYYC[+57]EPHQGAGM[+16]VGK	792.353	0060-R6	1225454	0.9369	0060 min											1.40103e+08
Cre03.g182551.t1.2|{PC6-2}|Pre-apoplastocyanin	DDYLNAPGETYSVK	DDYLNAPGETYSVK	786.365	0060-R7	126612304	0.9484	0060 min	127231951	1.22841e+08								24h	6.03472e+07
Cre03.g182551.t1.2|{PC6-2}|Pre-apoplastocyanin	LTAAGEYGYYCEPHQGAGMVGK	LTAAGEYGYYC[+57]EPHQGAGM[+16]VGK	792.353	0060-R7	619647	0.8047	0060 min											1.00857e+08
Cre03.g182551.t1.2|{PC6-2}|Pre-apoplastocyanin	DDYLNAPGETYSVK	DDYLNAPGETYSVK	786.365	0060-R8	72562624	0.9526	0060 min	73163342	2.04802e+08									4.40582e+07
Cre03.g182551.t1.2|{PC6-2}|Pre-apoplastocyanin	LTAAGEYGYYCEPHQGAGMVGK	LTAAGEYGYYC[+57]EPHQGAGM[+16]VGK	792.353	0060-R8	600718	0.9706	0060 min											6.33829e+07
Cre03.g182551.t1.2|{PC6-2}|Pre-apoplastocyanin	DDYLNAPGETYSVK	DDYLNAPGETYSVK	786.365	0240-R5	113827096	0.9504	0240 min	114732161	7.96123e+07	1.0279e+08	2.9637e+07
Cre03.g182551.t1.2|{PC6-2}|Pre-apoplastocyanin	LTAAGEYGYYCEPHQGAGMVGK	LTAAGEYGYYC[+57]EPHQGAGM[+16]VGK	792.353	0240-R5	905065	0.8362	0240 min
Cre03.g182551.t1.2|{PC6-2}|Pre-apoplastocyanin	DDYLNAPGETYSVK	DDYLNAPGETYSVK	786.365	0240-R6	123569680	0.9451	0240 min	124556173	1.22963e+08
Cre03.g182551.t1.2|{PC6-2}|Pre-apoplastocyanin	LTAAGEYGYYCEPHQGAGMVGK	LTAAGEYGYYC[+57]EPHQGAGM[+16]VGK	792.353	0240-R6	986493	0.8578	0240 min
Cre03.g182551.t1.2|{PC6-2}|Pre-apoplastocyanin	DDYLNAPGETYSVK	DDYLNAPGETYSVK	786.365	0240-R7	67392304	0.952	0240 min	68137397	6.84826e+07
Cre03.g182551.t1.2|{PC6-2}|Pre-apoplastocyanin	LTAAGEYGYYCEPHQGAGMVGK	LTAAGEYGYYC[+57]EPHQGAGM[+16]VGK	792.353	0240-R7	745093	0.9099	0240 min
Cre03.g182551.t1.2|{PC6-2}|Pre-apoplastocyanin	DDYLNAPGETYSVK	DDYLNAPGETYSVK	786.365	0240-R8	84024048	0.9532	0240 min	84736554	1.40103e+08
Cre03.g182551.t1.2|{PC6-2}|Pre-apoplastocyanin	LTAAGEYGYYCEPHQGAGMVGK	LTAAGEYGYYC[+57]EPHQGAGM[+16]VGK	792.353	0240-R8	712506	0.9414	0240 min
Cre03.g182551.t1.2|{PC6-2}|Pre-apoplastocyanin	DDYLNAPGETYSVK	DDYLNAPGETYSVK	786.365	1440-R5	80961360	0.9491	1440 min	82031474	6.03472e+07	6.71612e+07	2.07957e+07
Cre03.g182551.t1.2|{PC6-2}|Pre-apoplastocyanin	LTAAGEYGYYCEPHQGAGMVGK	LTAAGEYGYYC[+57]EPHQGAGM[+16]VGK	792.353	1440-R5	1070114	0.8909	1440 min
Cre03.g182551.t1.2|{PC6-2}|Pre-apoplastocyanin	DDYLNAPGETYSVK	DDYLNAPGETYSVK	786.365	1440-R6	113432312	0.9446	1440 min	115047544	1.00857e+08
Cre03.g182551.t1.2|{PC6-2}|Pre-apoplastocyanin	LTAAGEYGYYCEPHQGAGMVGK	LTAAGEYGYYC[+57]EPHQGAGM[+16]VGK	792.353	1440-R6	1615232	0.9152	1440 min
Cre03.g182551.t1.2|{PC6-2}|Pre-apoplastocyanin	DDYLNAPGETYSVK	DDYLNAPGETYSVK	786.365	1440-R7	36656180	0.9522	1440 min	37406269	4.40582e+07
Cre03.g182551.t1.2|{PC6-2}|Pre-apoplastocyanin	LTAAGEYGYYCEPHQGAGMVGK	LTAAGEYGYYC[+57]EPHQGAGM[+16]VGK	792.353	1440-R7	750089	0.9082	1440 min
Cre03.g182551.t1.2|{PC6-2}|Pre-apoplastocyanin	DDYLNAPGETYSVK	DDYLNAPGETYSVK	786.365	1440-R8	47122112	0.9545	1440 min	48108315	6.33829e+07
Cre03.g182551.t1.2|{PC6-2}|Pre-apoplastocyanin	LTAAGEYGYYCEPHQGAGMVGK	LTAAGEYGYYC[+57]EPHQGAGM[+16]VGK	792.353	1440-R8	986203	0.8525	1440 min
PCY: (p)S50													PCY: (p)S50								0h	1h	4h	24h
Cre03.g182551.t1.2|{PC6-2}|Pre-apoplastocyanin	SGETVNFVNNAGFPHNIVFDEDAIPSGVNADAISR	SGETVNFVNNAGFPHNIVFDEDAIPS[+80]GVNADAISR	1251.91	0000-R5	56439	0.8708	0000 min	56439	32253.4	33120.9	10319.1						0h	32253.4		0h
Cre03.g182551.t1.2|{PC6-2}|Pre-apoplastocyanin	SGETVNFVNNAGFPHNIVFDEDAIPSGVNADAISR	SGETVNFVNNAGFPHNIVFDEDAIPS[+80]GVNADAISR	1251.91	0000-R6	40420	0.8842	0000 min	40420	46140.4				Timepoint	Amount	SD	SD (%)		46140.4		1h	0.697753
Cre03.g182551.t1.2|{PC6-2}|Pre-apoplastocyanin	SGETVNFVNNAGFPHNIVFDEDAIPSGVNADAISR	SGETVNFVNNAGFPHNIVFDEDAIPS[+80]GVNADAISR	1251.91	0000-R7	17134	0.7992	0000 min	17134	17509.7				0h	33120.9	10319.1	31.1559		17509.7		4h	0.908836	0.837676
Cre03.g182551.t1.2|{PC6-2}|Pre-apoplastocyanin	SGETVNFVNNAGFPHNIVFDEDAIPSGVNADAISR	SGETVNFVNNAGFPHNIVFDEDAIPS[+80]GVNADAISR	1251.91	0000-R8	22405	0.8405	0000 min	22405	36579.9				1h	36945	12519.5	33.8869		36579.9		24h	0.474275	0.686503	0.589113
Cre03.g182551.t1.2|{PC6-2}|Pre-apoplastocyanin	SGETVNFVNNAGFPHNIVFDEDAIPSGVNADAISR	SGETVNFVNNAGFPHNIVFDEDAIPS[+80]GVNADAISR	1251.91	0060-R5	69647	0.7681	0060 min	69647	51962	36945	12519.5		4h	34437.8	15915.3	46.2147	1h	51962
Cre03.g182551.t1.2|{PC6-2}|Pre-apoplastocyanin	SGETVNFVNNAGFPHNIVFDEDAIPSGVNADAISR	SGETVNFVNNAGFPHNIVFDEDAIPS[+80]GVNADAISR	1251.91	0060-R6	41395	0.9102	0060 min	41395	46625.4				24h	42261.3	17619.2	41.691		46625.4			0h	1h	4h	24h
Cre03.g182551.t1.2|{PC6-2}|Pre-apoplastocyanin	SGETVNFVNNAGFPHNIVFDEDAIPSGVNADAISR	SGETVNFVNNAGFPHNIVFDEDAIPS[+80]GVNADAISR	1251.91	0060-R7	24260	0.8473	0060 min	24260	23422.8									23422.8		0h
Cre03.g182551.t1.2|{PC6-2}|Pre-apoplastocyanin	SGETVNFVNNAGFPHNIVFDEDAIPSGVNADAISR	SGETVNFVNNAGFPHNIVFDEDAIPS[+80]GVNADAISR	1251.91	0060-R8	9206	0.7694	0060 min	9206	25769.9									25769.9		1h	-
Cre03.g182551.t1.2|{PC6-2}|Pre-apoplastocyanin	SGETVNFVNNAGFPHNIVFDEDAIPSGVNADAISR	SGETVNFVNNAGFPHNIVFDEDAIPS[+80]GVNADAISR	1251.91	0240-R5	27685	0.8472	0240 min	27685	19210.5	34437.8	15915.3						4h	19210.5		4h	-	-
Cre03.g182551.t1.2|{PC6-2}|Pre-apoplastocyanin	SGETVNFVNNAGFPHNIVFDEDAIPSGVNADAISR	SGETVNFVNNAGFPHNIVFDEDAIPS[+80]GVNADAISR	1251.91	0240-R6	59588	0.8519	0240 min	59588	58825.6									58825.6		24h	-	-	-
Cre03.g182551.t1.2|{PC6-2}|Pre-apoplastocyanin	SGETVNFVNNAGFPHNIVFDEDAIPSGVNADAISR	SGETVNFVNNAGFPHNIVFDEDAIPS[+80]GVNADAISR	1251.91	0240-R7	21247	0.7933	0240 min	21247	21354.7									21354.7
Cre03.g182551.t1.2|{PC6-2}|Pre-apoplastocyanin	SGETVNFVNNAGFPHNIVFDEDAIPSGVNADAISR	SGETVNFVNNAGFPHNIVFDEDAIPS[+80]GVNADAISR	1251.91	0240-R8	23201	0.8532	0240 min	23201	38360.5									38360.5
Cre03.g182551.t1.2|{PC6-2}|Pre-apoplastocyanin	SGETVNFVNNAGFPHNIVFDEDAIPSGVNADAISR	SGETVNFVNNAGFPHNIVFDEDAIPS[+80]GVNADAISR	1251.91	1440-R5	38149	0.8615	1440 min	38149	28064.6	42261.3	17619.2						24h	28064.6
Cre03.g182551.t1.2|{PC6-2}|Pre-apoplastocyanin	SGETVNFVNNAGFPHNIVFDEDAIPSGVNADAISR	SGETVNFVNNAGFPHNIVFDEDAIPS[+80]GVNADAISR	1251.91	1440-R6	80729	0.873	1440 min	80729	70771.3									70771.3
Cre03.g182551.t1.2|{PC6-2}|Pre-apoplastocyanin	SGETVNFVNNAGFPHNIVFDEDAIPSGVNADAISR	SGETVNFVNNAGFPHNIVFDEDAIPS[+80]GVNADAISR	1251.91	1440-R7	23094	0.8711	1440 min	23094	27200.8									27200.8
Cre03.g182551.t1.2|{PC6-2}|Pre-apoplastocyanin	SGETVNFVNNAGFPHNIVFDEDAIPSGVNADAISR	SGETVNFVNNAGFPHNIVFDEDAIPS[+80]GVNADAISR	1251.91	1440-R8	32644	0.8347	1440 min	32644	43008.6									43008.6
PCY: (p)S11													PCY: (p)S11								0h	1h	4h	24h
Cre03.g182551.t1.2|{PC6-2}|Pre-apoplastocyanin	LGADSGALEFVPK	LGADS[+80]GALEFVPK	692.331	0000-R5	95278	0.9554	0000 min	95278	54448.8	47194.9	9394.96						0h	54448.8		0h
Cre03.g182551.t1.2|{PC6-2}|Pre-apoplastocyanin	LGADSGALEFVPK	LGADS[+80]GALEFVPK	692.331	0000-R6	49329	0.9083	0000 min	49329	56310.3				Timepoint	Amount	SD	SD (%)		56310.3		1h	0.894129
Cre03.g182551.t1.2|{PC6-2}|Pre-apoplastocyanin	LGADSGALEFVPK	LGADS[+80]GALEFVPK	692.331	0000-R7	44491	0.8141	0000 min	44491	45466.6				0h	47194.9	9394.96	19.9067		45466.6		4h	0.800894	0.714758
Cre03.g182551.t1.2|{PC6-2}|Pre-apoplastocyanin	LGADSGALEFVPK	LGADS[+80]GALEFVPK	692.331	0000-R8	19939	0.8297	0000 min	19939	32553.7				1h	48371.3	8974.05	18.5524		32553.7		24h	0.688678	0.634638	0.775723
Cre03.g182551.t1.2|{PC6-2}|Pre-apoplastocyanin	LGADSGALEFVPK	LGADS[+80]GALEFVPK	692.331	0060-R5	69517	0.8697	0060 min	69517	51865	48371.3	8974.05		4h	45518.7	5524.52	12.1368	1h	51865
Cre03.g182551.t1.2|{PC6-2}|Pre-apoplastocyanin	LGADSGALEFVPK	LGADS[+80]GALEFVPK	692.331	0060-R6	50775	0.9038	0060 min	50775	57190.6				24h	42156.4	18123.8	42.9918		57190.6			0h	1h	4h	24h
Cre03.g182551.t1.2|{PC6-2}|Pre-apoplastocyanin	LGADSGALEFVPK	LGADS[+80]GALEFVPK	692.331	0060-R7	37347	0.8187	0060 min	37347	36058.1									36058.1		0h
Cre03.g182551.t1.2|{PC6-2}|Pre-apoplastocyanin	LGADSGALEFVPK	LGADS[+80]GALEFVPK	692.331	0060-R8	11796	0.6857	0060 min	n/a	n/a									n/a		1h	-
Cre03.g182551.t1.2|{PC6-2}|Pre-apoplastocyanin	LGADSGALEFVPK	LGADS[+80]GALEFVPK	692.331	0240-R5	65620	0.917	0240 min	65620	45533.5	45518.7	5524.52						4h	45533.5		4h	-	-
Cre03.g182551.t1.2|{PC6-2}|Pre-apoplastocyanin	LGADSGALEFVPK	LGADS[+80]GALEFVPK	692.331	0240-R6	53183	0.8818	0240 min	53183	52502.6									52502.6		24h	-	-	-
Cre03.g182551.t1.2|{PC6-2}|Pre-apoplastocyanin	LGADSGALEFVPK	LGADS[+80]GALEFVPK	692.331	0240-R7	36892	0.7003	0240 min	36892	37078.9									37078.9
Cre03.g182551.t1.2|{PC6-2}|Pre-apoplastocyanin	LGADSGALEFVPK	LGADS[+80]GALEFVPK	692.331	0240-R8	28402	0.8374	0240 min	28402	46959.8									46959.8
Cre03.g182551.t1.2|{PC6-2}|Pre-apoplastocyanin	LGADSGALEFVPK	LGADS[+80]GALEFVPK	692.331	1440-R5	57262	0.893	1440 min	57262	42125.3	42156.4	18123.8						24h	42125.3
Cre03.g182551.t1.2|{PC6-2}|Pre-apoplastocyanin	LGADSGALEFVPK	LGADS[+80]GALEFVPK	692.331	1440-R6	81684	0.9239	1440 min	81684	71608.5									71608.5
Cre03.g182551.t1.2|{PC6-2}|Pre-apoplastocyanin	LGADSGALEFVPK	LGADS[+80]GALEFVPK	692.331	1440-R7	25521	0.8251	1440 min	25521	30059.4									30059.4
Cre03.g182551.t1.2|{PC6-2}|Pre-apoplastocyanin	LGADSGALEFVPK	LGADS[+80]GALEFVPK	692.331	1440-R8	18848	0.9169	1440 min	18848	24832.3									24832.3
CRX													CRX								0h	1h	4h	24h
Cre03.g202950.t1.1|{TRX14}	LFASLGNPVSLEK	LFASLGNPVSLEK	687.885	0000-R5	5450638	0.9528	0000 min	8758302	5.00514e+06	7.60895e+06	2.0139e+06						0h	5.00514e+06		0h
Cre03.g202950.t1.1|{TRX14}	SGNGTIGATELSK	SGNGTIGATELSK	617.817	0000-R5	1507185	0.9725	0000 min						Timepoint	Amount	SD	SD (%)		8.51186e+06		1h	0.934044
Cre03.g202950.t1.1|{TRX14}	STPCFITLR	STPC[+57]FITLR	547.787	0000-R5	1800479	0.9489	0000 min						0h	7.60895e+06	2.0139e+06	26.4676		6.56446e+06		4h	0.534739	0.531853
Cre03.g202950.t1.1|{TRX14}	LFASLGNPVSLEK	LFASLGNPVSLEK	687.885	0000-R6	3779836	0.945	0000 min	7456567	8.51186e+06				1h	7.72839e+06	1.26626e+06	16.3845		1.03543e+07		24h	0.279313	0.182791	0.829357
Cre03.g202950.t1.1|{TRX14}	SGNGTIGATELSK	SGNGTIGATELSK	617.817	0000-R6	1382748	0.9795	0000 min						4h	8.87702e+06	2.64216e+06	29.7641	1h	7.1352e+06
Cre03.g202950.t1.1|{TRX14}	STPCFITLR	STPC[+57]FITLR	547.787	0000-R6	2293983	0.9657	0000 min						24h	9.26259e+06	1.2286e+06	13.2641		8.69004e+06			0h	1h	4h	24h
Cre03.g202950.t1.1|{TRX14}	LFASLGNPVSLEK	LFASLGNPVSLEK	687.885	0000-R7	3752056	0.9488	0000 min	6423599	6.56446e+06									5.95214e+06		0h
Cre03.g202950.t1.1|{TRX14}	SGNGTIGATELSK	SGNGTIGATELSK	617.817	0000-R7	1403400	0.973	0000 min											9.13618e+06		1h	-
Cre03.g202950.t1.1|{TRX14}	STPCFITLR	STPC[+57]FITLR	547.787	0000-R7	1268143	0.9534	0000 min										4h	6.169e+06		4h	-	-
Cre03.g202950.t1.1|{TRX14}	LFASLGNPVSLEK	LFASLGNPVSLEK	687.885	0000-R8	3525112	0.9531	0000 min	6341989	1.03543e+07									9.0761e+06		24h	-	-	-
Cre03.g202950.t1.1|{TRX14}	SGNGTIGATELSK	SGNGTIGATELSK	617.817	0000-R8	1600835	0.9725	0000 min											7.18161e+06
Cre03.g202950.t1.1|{TRX14}	STPCFITLR	STPC[+57]FITLR	547.787	0000-R8	1216042	0.9526	0000 min											1.30814e+07
Cre03.g202950.t1.1|{TRX14}	LFASLGNPVSLEK	LFASLGNPVSLEK	687.885	0060-R5	5186444	0.9426	0060 min	9563625	7.1352e+06	7.72839e+06	1.26626e+06						24h	8.70129e+06
Cre03.g202950.t1.1|{TRX14}	SGNGTIGATELSK	SGNGTIGATELSK	617.817	0060-R5	1428137	0.9705	0060 min											1.09592e+07
Cre03.g202950.t1.1|{TRX14}	STPCFITLR	STPC[+57]FITLR	547.787	0060-R5	2949044	0.9547	0060 min											7.64617e+06
Cre03.g202950.t1.1|{TRX14}	LFASLGNPVSLEK	LFASLGNPVSLEK	687.885	0060-R6	3981176	0.9504	0060 min	7715194	8.69004e+06									9.7437e+06
Cre03.g202950.t1.1|{TRX14}	SGNGTIGATELSK	SGNGTIGATELSK	617.817	0060-R6	1285545	0.9721	0060 min
Cre03.g202950.t1.1|{TRX14}	STPCFITLR	STPC[+57]FITLR	547.787	0060-R6	2448473	0.9639	0060 min
Cre03.g202950.t1.1|{TRX14}	LFASLGNPVSLEK	LFASLGNPVSLEK	687.885	0060-R7	3282446	0.9408	0060 min	6164888	5.95214e+06
Cre03.g202950.t1.1|{TRX14}	SGNGTIGATELSK	SGNGTIGATELSK	617.817	0060-R7	1257062	0.9744	0060 min
Cre03.g202950.t1.1|{TRX14}	STPCFITLR	STPC[+57]FITLR	547.787	0060-R7	1625380	0.9562	0060 min
Cre03.g202950.t1.1|{TRX14}	LFASLGNPVSLEK	LFASLGNPVSLEK	687.885	0060-R8	1890640	0.9502	0060 min	3263801	9.13618e+06
Cre03.g202950.t1.1|{TRX14}	SGNGTIGATELSK	SGNGTIGATELSK	617.817	0060-R8	876610	0.9654	0060 min
Cre03.g202950.t1.1|{TRX14}	STPCFITLR	STPC[+57]FITLR	547.787	0060-R8	496551	0.9537	0060 min
Cre03.g202950.t1.1|{TRX14}	LFASLGNPVSLEK	LFASLGNPVSLEK	687.885	0240-R5	5204963	0.95	0240 min	8890371	6.169e+06	8.87702e+06	2.64216e+06
Cre03.g202950.t1.1|{TRX14}	SGNGTIGATELSK	SGNGTIGATELSK	617.817	0240-R5	1459472	0.9677	0240 min
Cre03.g202950.t1.1|{TRX14}	STPCFITLR	STPC[+57]FITLR	547.787	0240-R5	2225936	0.9574	0240 min
Cre03.g202950.t1.1|{TRX14}	LFASLGNPVSLEK	LFASLGNPVSLEK	687.885	0240-R6	4849944	0.9492	0240 min	9193732	9.0761e+06
Cre03.g202950.t1.1|{TRX14}	SGNGTIGATELSK	SGNGTIGATELSK	617.817	0240-R6	1610278	0.9765	0240 min
Cre03.g202950.t1.1|{TRX14}	STPCFITLR	STPC[+57]FITLR	547.787	0240-R6	2733510	0.966	0240 min
Cre03.g202950.t1.1|{TRX14}	LFASLGNPVSLEK	LFASLGNPVSLEK	687.885	0240-R7	3968608	0.9534	0240 min	7145404	7.18161e+06
Cre03.g202950.t1.1|{TRX14}	SGNGTIGATELSK	SGNGTIGATELSK	617.817	0240-R7	1522389	0.9691	0240 min
Cre03.g202950.t1.1|{TRX14}	STPCFITLR	STPC[+57]FITLR	547.787	0240-R7	1654407	0.95	0240 min
Cre03.g202950.t1.1|{TRX14}	LFASLGNPVSLEK	LFASLGNPVSLEK	687.885	0240-R8	4540746	0.9525	0240 min	7911821	1.30814e+07
Cre03.g202950.t1.1|{TRX14}	SGNGTIGATELSK	SGNGTIGATELSK	617.817	0240-R8	1757278	0.9694	0240 min
Cre03.g202950.t1.1|{TRX14}	STPCFITLR	STPC[+57]FITLR	547.787	0240-R8	1613797	0.9609	0240 min
Cre03.g202950.t1.1|{TRX14}	LFASLGNPVSLEK	LFASLGNPVSLEK	687.885	1440-R5	5860394	0.9503	1440 min	11827888	8.70129e+06	9.26259e+06	1.2286e+06
Cre03.g202950.t1.1|{TRX14}	SGNGTIGATELSK	SGNGTIGATELSK	617.817	1440-R5	1283709	0.9673	1440 min
Cre03.g202950.t1.1|{TRX14}	STPCFITLR	STPC[+57]FITLR	547.787	1440-R5	4683785	0.9484	1440 min
Cre03.g202950.t1.1|{TRX14}	LFASLGNPVSLEK	LFASLGNPVSLEK	687.885	1440-R6	5567585	0.9435	1440 min	12501203	1.09592e+07
Cre03.g202950.t1.1|{TRX14}	SGNGTIGATELSK	SGNGTIGATELSK	617.817	1440-R6	1355259	0.973	1440 min
Cre03.g202950.t1.1|{TRX14}	STPCFITLR	STPC[+57]FITLR	547.787	1440-R6	5578359	0.9616	1440 min
Cre03.g202950.t1.1|{TRX14}	LFASLGNPVSLEK	LFASLGNPVSLEK	687.885	1440-R7	3257840	0.9511	1440 min	6491749	7.64617e+06
Cre03.g202950.t1.1|{TRX14}	SGNGTIGATELSK	SGNGTIGATELSK	617.817	1440-R7	1330675	0.966	1440 min
Cre03.g202950.t1.1|{TRX14}	STPCFITLR	STPC[+57]FITLR	547.787	1440-R7	1903234	0.9503	1440 min
Cre03.g202950.t1.1|{TRX14}	LFASLGNPVSLEK	LFASLGNPVSLEK	687.885	1440-R8	3592081	0.9538	1440 min	7395576	9.7437e+06
Cre03.g202950.t1.1|{TRX14}	SGNGTIGATELSK	SGNGTIGATELSK	617.817	1440-R8	1287533	0.9621	1440 min
Cre03.g202950.t1.1|{TRX14}	STPCFITLR	STPC[+57]FITLR	547.787	1440-R8	2515962	0.9597	1440 min
PSAD													PSAD								0h	1h	4h	24h
Cre05.g238332.t1.1|{PSAD}|Photosystem	AQTEEFYVITWEAK	AQTEEFYVITWEAK	857.92	0000-R5	10398604	0.9323	0000 min	430402927	2.45964e+08	3.23734e+08	5.49864e+07						0h	2.45964e+08		0h
Cre05.g238332.t1.1|{PSAD}|Photosystem	IGQNVNPIK	IGQNVNPIK	491.788	0000-R5	418045600	0.9268	0000 min						Timepoint	Amount	SD	SD (%)		3.38197e+08		1h	0.682756
Cre05.g238332.t1.1|{PSAD}|Photosystem	VQYLHPADGVYPEK	VQYLHPADGVYPEK	808.409	0000-R5	1958723	0.9444	0000 min						0h	3.23734e+08	5.49864e+07	16.985		3.11612e+08		4h	0.467231	0.38466
Cre05.g238332.t1.1|{PSAD}|Photosystem	AQTEEFYVITWEAK	AQTEEFYVITWEAK	857.92	0000-R6	6238694	0.922	0000 min	296267280	3.38197e+08				1h	3.52206e+08	9.90964e+07	28.1359		3.99164e+08		24h	0.0761074	0.13986	0.207906
Cre05.g238332.t1.1|{PSAD}|Photosystem	IGQNVNPIK	IGQNVNPIK	491.788	0000-R6	287796256	0.9336	0000 min						4h	2.90462e+08	4.98479e+07	17.1616	1h	2.6851e+08
Cre05.g238332.t1.1|{PSAD}|Photosystem	VQYLHPADGVYPEK	VQYLHPADGVYPEK	808.409	0000-R6	2232330	0.9373	0000 min						24h	2.38527e+08	3.90285e+07	16.3623		3.49924e+08			0h	1h	4h	24h
Cre05.g238332.t1.1|{PSAD}|Photosystem	AQTEEFYVITWEAK	AQTEEFYVITWEAK	857.92	0000-R7	10041973	0.9283	0000 min	304925527	3.11612e+08									2.75667e+08		0h
Cre05.g238332.t1.1|{PSAD}|Photosystem	IGQNVNPIK	IGQNVNPIK	491.788	0000-R7	293558464	0.9306	0000 min											5.14724e+08		1h	-
Cre05.g238332.t1.1|{PSAD}|Photosystem	VQYLHPADGVYPEK	VQYLHPADGVYPEK	808.409	0000-R7	1325090	0.9374	0000 min										4h	2.28974e+08		4h	-	-
Cre05.g238332.t1.1|{PSAD}|Photosystem	AQTEEFYVITWEAK	AQTEEFYVITWEAK	857.92	0000-R8	9593170	0.9344	0000 min	244486127	3.99164e+08									2.85339e+08		24h	-	-	-
Cre05.g238332.t1.1|{PSAD}|Photosystem	IGQNVNPIK	IGQNVNPIK	491.788	0000-R8	233939744	0.9494	0000 min											2.79531e+08
Cre05.g238332.t1.1|{PSAD}|Photosystem	VQYLHPADGVYPEK	VQYLHPADGVYPEK	808.409	0000-R8	953213	0.9513	0000 min											3.68004e+08
Cre05.g238332.t1.1|{PSAD}|Photosystem	AQTEEFYVITWEAK	AQTEEFYVITWEAK	857.92	0060-R5	11049278	0.9219	0060 min	359895726	2.6851e+08	3.52206e+08	9.90964e+07						24h	2.19078e+08
Cre05.g238332.t1.1|{PSAD}|Photosystem	IGQNVNPIK	IGQNVNPIK	491.788	0060-R5	347076448	0.9365	0060 min											1.88427e+08
Cre05.g238332.t1.1|{PSAD}|Photosystem	VQYLHPADGVYPEK	VQYLHPADGVYPEK	808.409	0060-R5	1770000	0.9406	0060 min											2.93128e+08
Cre05.g238332.t1.1|{PSAD}|Photosystem	AQTEEFYVITWEAK	AQTEEFYVITWEAK	857.92	0060-R6	5776155	0.9331	0060 min	310669925	3.49924e+08									2.53474e+08
Cre05.g238332.t1.1|{PSAD}|Photosystem	IGQNVNPIK	IGQNVNPIK	491.788	0060-R6	302801216	0.935	0060 min
Cre05.g238332.t1.1|{PSAD}|Photosystem	VQYLHPADGVYPEK	VQYLHPADGVYPEK	808.409	0060-R6	2092554	0.941	0060 min
Cre05.g238332.t1.1|{PSAD}|Photosystem	AQTEEFYVITWEAK	AQTEEFYVITWEAK	857.92	0060-R7	12776334	0.9306	0060 min	285520734	2.75667e+08
Cre05.g238332.t1.1|{PSAD}|Photosystem	IGQNVNPIK	IGQNVNPIK	491.788	0060-R7	271356864	0.9344	0060 min
Cre05.g238332.t1.1|{PSAD}|Photosystem	VQYLHPADGVYPEK	VQYLHPADGVYPEK	808.409	0060-R7	1387536	0.9403	0060 min
Cre05.g238332.t1.1|{PSAD}|Photosystem	AQTEEFYVITWEAK	AQTEEFYVITWEAK	857.92	0060-R8	8353400	0.9507	0060 min	183879350	5.14724e+08
Cre05.g238332.t1.1|{PSAD}|Photosystem	IGQNVNPIK	IGQNVNPIK	491.788	0060-R8	174755296	0.9532	0060 min
Cre05.g238332.t1.1|{PSAD}|Photosystem	VQYLHPADGVYPEK	VQYLHPADGVYPEK	808.409	0060-R8	770654	0.9441	0060 min
Cre05.g238332.t1.1|{PSAD}|Photosystem	AQTEEFYVITWEAK	AQTEEFYVITWEAK	857.92	0240-R5	9883024	0.9327	0240 min	329982525	2.28974e+08	2.90462e+08	4.98479e+07
Cre05.g238332.t1.1|{PSAD}|Photosystem	IGQNVNPIK	IGQNVNPIK	491.788	0240-R5	318677536	0.9403	0240 min
Cre05.g238332.t1.1|{PSAD}|Photosystem	VQYLHPADGVYPEK	VQYLHPADGVYPEK	808.409	0240-R5	1421965	0.9481	0240 min
Cre05.g238332.t1.1|{PSAD}|Photosystem	AQTEEFYVITWEAK	AQTEEFYVITWEAK	857.92	0240-R6	5754416	0.9086	0240 min	289037172	2.85339e+08
Cre05.g238332.t1.1|{PSAD}|Photosystem	IGQNVNPIK	IGQNVNPIK	491.788	0240-R6	281338432	0.9282	0240 min
Cre05.g238332.t1.1|{PSAD}|Photosystem	VQYLHPADGVYPEK	VQYLHPADGVYPEK	808.409	0240-R6	1944324	0.9361	0240 min
Cre05.g238332.t1.1|{PSAD}|Photosystem	AQTEEFYVITWEAK	AQTEEFYVITWEAK	857.92	0240-R7	9920956	0.9251	0240 min	278122210	2.79531e+08
Cre05.g238332.t1.1|{PSAD}|Photosystem	IGQNVNPIK	IGQNVNPIK	491.788	0240-R7	266972480	0.9415	0240 min
Cre05.g238332.t1.1|{PSAD}|Photosystem	VQYLHPADGVYPEK	VQYLHPADGVYPEK	808.409	0240-R7	1228774	0.9475	0240 min
Cre05.g238332.t1.1|{PSAD}|Photosystem	AQTEEFYVITWEAK	AQTEEFYVITWEAK	857.92	0240-R8	6013644	0.9325	0240 min	222574234	3.68004e+08
Cre05.g238332.t1.1|{PSAD}|Photosystem	IGQNVNPIK	IGQNVNPIK	491.788	0240-R8	215611328	0.9475	0240 min
Cre05.g238332.t1.1|{PSAD}|Photosystem	VQYLHPADGVYPEK	VQYLHPADGVYPEK	808.409	0240-R8	949262	0.9472	0240 min
Cre05.g238332.t1.1|{PSAD}|Photosystem	AQTEEFYVITWEAK	AQTEEFYVITWEAK	857.92	1440-R5	3425088	0.9253	1440 min	297798854	2.19078e+08	2.38527e+08	3.90285e+07
Cre05.g238332.t1.1|{PSAD}|Photosystem	IGQNVNPIK	IGQNVNPIK	491.788	1440-R5	293164224	0.9277	1440 min
Cre05.g238332.t1.1|{PSAD}|Photosystem	VQYLHPADGVYPEK	VQYLHPADGVYPEK	808.409	1440-R5	1209542	0.9381	1440 min
Cre05.g238332.t1.1|{PSAD}|Photosystem	AQTEEFYVITWEAK	AQTEEFYVITWEAK	857.92	1440-R6	3299837	0.9228	1440 min	214939406	1.88427e+08
Cre05.g238332.t1.1|{PSAD}|Photosystem	IGQNVNPIK	IGQNVNPIK	491.788	1440-R6	209935744	0.9297	1440 min
Cre05.g238332.t1.1|{PSAD}|Photosystem	VQYLHPADGVYPEK	VQYLHPADGVYPEK	808.409	1440-R6	1703825	0.9335	1440 min
Cre05.g238332.t1.1|{PSAD}|Photosystem	AQTEEFYVITWEAK	AQTEEFYVITWEAK	857.92	1440-R7	5432154	0.9263	1440 min	248871047	2.93128e+08
Cre05.g238332.t1.1|{PSAD}|Photosystem	IGQNVNPIK	IGQNVNPIK	491.788	1440-R7	242608640	0.9414	1440 min
Cre05.g238332.t1.1|{PSAD}|Photosystem	VQYLHPADGVYPEK	VQYLHPADGVYPEK	808.409	1440-R7	830253	0.9431	1440 min
Cre05.g238332.t1.1|{PSAD}|Photosystem	AQTEEFYVITWEAK	AQTEEFYVITWEAK	857.92	1440-R8	4615443	0.9322	1440 min	192389428	2.53474e+08
Cre05.g238332.t1.1|{PSAD}|Photosystem	IGQNVNPIK	IGQNVNPIK	491.788	1440-R8	186762080	0.9486	1440 min
Cre05.g238332.t1.1|{PSAD}|Photosystem	VQYLHPADGVYPEK	VQYLHPADGVYPEK	808.409	1440-R8	1011905	0.9527	1440 min
LHCSR3													LHCSR3								0h	1h	4h	24h
Cre08.g367400.t1.1|{LHCSR3}|Stress-related	DLGLPVTPLPDNLK	DLGLPVTPLPDNLK	746.424	0000-R5	6849944	0.9506	0000 min	9692622	5.53907e+06	5.65646e+06	442380						0h	5.53907e+06		0h
Cre08.g367400.t1.1|{LHCSR3}|Stress-related	EAILELDDIER	EAILELDDIER	658.341	0000-R5	2842678	0.9655	0000 min						Timepoint	Amount	SD	SD (%)		6.31867e+06		1h	0.880975
Cre08.g367400.t1.1|{LHCSR3}|Stress-related	DLGLPVTPLPDNLK	DLGLPVTPLPDNLK	746.424	0000-R6	4733743	0.9504	0000 min	5535287	6.31867e+06				0h	5.65646e+06	442380	7.82079		5.08232e+06		4h	0.0411552	0.0394776
Cre08.g367400.t1.1|{LHCSR3}|Stress-related	EAILELDDIER	EAILELDDIER	658.341	0000-R6	801544	0.9734	0000 min						1h	5.76095e+06	1.04535e+06	18.1455		5.68577e+06		24h	0.0205939	0.0202209	0.0554687
Cre08.g367400.t1.1|{LHCSR3}|Stress-related	DLGLPVTPLPDNLK	DLGLPVTPLPDNLK	746.424	0000-R7	3975719	0.9519	0000 min	4973260	5.08232e+06				4h	1.40446e+07	4.25223e+06	30.2766	1h	7.34332e+06
Cre08.g367400.t1.1|{LHCSR3}|Stress-related	EAILELDDIER	EAILELDDIER	658.341	0000-R7	997541	0.9691	0000 min						24h	2.92748e+07	9.13079e+06	31.1899		5.88422e+06			0h	1h	4h	24h
Cre08.g367400.t1.1|{LHCSR3}|Stress-related	DLGLPVTPLPDNLK	DLGLPVTPLPDNLK	746.424	0000-R8	2845273	0.9506	0000 min	3482505	5.68577e+06									4.46241e+06		0h
Cre08.g367400.t1.1|{LHCSR3}|Stress-related	EAILELDDIER	EAILELDDIER	658.341	0000-R8	637232	0.9789	0000 min											5.35384e+06		1h	-
Cre08.g367400.t1.1|{LHCSR3}|Stress-related	DLGLPVTPLPDNLK	DLGLPVTPLPDNLK	746.424	0060-R5	7567603	0.9495	0060 min	9842583	7.34332e+06	5.76095e+06	1.04535e+06						4h	1.96456e+07		4h	*	*
Cre08.g367400.t1.1|{LHCSR3}|Stress-related	EAILELDDIER	EAILELDDIER	658.341	0060-R5	2274980	0.969	0060 min											1.63948e+07		24h	*	*	-
Cre08.g367400.t1.1|{LHCSR3}|Stress-related	DLGLPVTPLPDNLK	DLGLPVTPLPDNLK	746.424	0060-R6	4283882	0.9463	0060 min	5224124	5.88422e+06									8.68696e+06
Cre08.g367400.t1.1|{LHCSR3}|Stress-related	EAILELDDIER	EAILELDDIER	658.341	0060-R6	940242	0.9655	0060 min											1.14511e+07
Cre08.g367400.t1.1|{LHCSR3}|Stress-related	DLGLPVTPLPDNLK	DLGLPVTPLPDNLK	746.424	0060-R7	3603986	0.9507	0060 min	4621911	4.46241e+06								24h	3.69975e+07
Cre08.g367400.t1.1|{LHCSR3}|Stress-related	EAILELDDIER	EAILELDDIER	658.341	0060-R7	1017925	0.9684	0060 min											3.92935e+07
Cre08.g367400.t1.1|{LHCSR3}|Stress-related	DLGLPVTPLPDNLK	DLGLPVTPLPDNLK	746.424	0060-R8	1595368	0.9599	0060 min	1912600	5.35384e+06									1.75674e+07
Cre08.g367400.t1.1|{LHCSR3}|Stress-related	EAILELDDIER	EAILELDDIER	658.341	0060-R8	317232	0.983	0060 min											2.32409e+07
Cre08.g367400.t1.1|{LHCSR3}|Stress-related	DLGLPVTPLPDNLK	DLGLPVTPLPDNLK	746.424	0240-R5	21593216	0.9507	0240 min	28312064	1.96456e+07	1.40446e+07	4.25223e+06
Cre08.g367400.t1.1|{LHCSR3}|Stress-related	EAILELDDIER	EAILELDDIER	658.341	0240-R5	6718848	0.9702	0240 min
Cre08.g367400.t1.1|{LHCSR3}|Stress-related	DLGLPVTPLPDNLK	DLGLPVTPLPDNLK	746.424	0240-R6	13219131	0.9483	0240 min	16607290	1.63948e+07
Cre08.g367400.t1.1|{LHCSR3}|Stress-related	EAILELDDIER	EAILELDDIER	658.341	0240-R6	3388159	0.9678	0240 min
Cre08.g367400.t1.1|{LHCSR3}|Stress-related	DLGLPVTPLPDNLK	DLGLPVTPLPDNLK	746.424	0240-R7	6902815	0.9546	0240 min	8643170	8.68696e+06
Cre08.g367400.t1.1|{LHCSR3}|Stress-related	EAILELDDIER	EAILELDDIER	658.341	0240-R7	1740355	0.9701	0240 min
Cre08.g367400.t1.1|{LHCSR3}|Stress-related	DLGLPVTPLPDNLK	DLGLPVTPLPDNLK	746.424	0240-R8	5397463	0.9505	0240 min	6925777	1.14511e+07
Cre08.g367400.t1.1|{LHCSR3}|Stress-related	EAILELDDIER	EAILELDDIER	658.341	0240-R8	1528314	0.9786	0240 min
Cre08.g367400.t1.1|{LHCSR3}|Stress-related	DLGLPVTPLPDNLK	DLGLPVTPLPDNLK	746.424	1440-R5	37494260	0.9513	1440 min	50291596	3.69975e+07	2.92748e+07	9.13079e+06
Cre08.g367400.t1.1|{LHCSR3}|Stress-related	EAILELDDIER	EAILELDDIER	658.341	1440-R5	12797336	0.9678	1440 min
Cre08.g367400.t1.1|{LHCSR3}|Stress-related	DLGLPVTPLPDNLK	DLGLPVTPLPDNLK	746.424	1440-R6	36653352	0.9432	1440 min	44822220	3.92935e+07
Cre08.g367400.t1.1|{LHCSR3}|Stress-related	EAILELDDIER	EAILELDDIER	658.341	1440-R6	8168868	0.9636	1440 min
Cre08.g367400.t1.1|{LHCSR3}|Stress-related	DLGLPVTPLPDNLK	DLGLPVTPLPDNLK	746.424	1440-R7	11901906	0.9553	1440 min	14915068	1.75674e+07
Cre08.g367400.t1.1|{LHCSR3}|Stress-related	EAILELDDIER	EAILELDDIER	658.341	1440-R7	3013162	0.971	1440 min
Cre08.g367400.t1.1|{LHCSR3}|Stress-related	DLGLPVTPLPDNLK	DLGLPVTPLPDNLK	746.424	1440-R8	13803366	0.9532	1440 min	17640067	2.32409e+07
Cre08.g367400.t1.1|{LHCSR3}|Stress-related	EAILELDDIER	EAILELDDIER	658.341	1440-R8	3836701	0.9723	1440 min
LHCSR3: triple phosphorylation													LHCSR3: triple phosphorylation								0h	1h	4h	24h
Cre08.g367400.t1.1|{LHCSR3}|Stress-related	SVSGRRTTAAEPQTAAPVAAEDVFAYTK	S[+80]VS[+80]GRRT[+80]TAAEPQTAAPVAAEDVFAYTK	784.346	0000-R5	n/a	n/a	0000 min	n/a	n/a	n/a	n/a						0h	n/a		0h
Cre08.g367400.t1.1|{LHCSR3}|Stress-related	SVSGRRTTAAEPQTAAPVAAEDVFAYTK	S[+80]VS[+80]GRRT[+80]TAAEPQTAAPVAAEDVFAYTK	784.346	0000-R6	n/a	n/a	0000 min	n/a	n/a				Timepoint	Amount	SD	SD (%)		n/a		1h	n/a
Cre08.g367400.t1.1|{LHCSR3}|Stress-related	SVSGRRTTAAEPQTAAPVAAEDVFAYTK	S[+80]VS[+80]GRRT[+80]TAAEPQTAAPVAAEDVFAYTK	784.346	0000-R7	n/a	n/a	0000 min	n/a	n/a				0h	n/a	n/a	n/a		n/a		4h	n/a	n/a
Cre08.g367400.t1.1|{LHCSR3}|Stress-related	SVSGRRTTAAEPQTAAPVAAEDVFAYTK	S[+80]VS[+80]GRRT[+80]TAAEPQTAAPVAAEDVFAYTK	784.346	0000-R8	n/a	n/a	0000 min	n/a	n/a				1h	n/a	n/a	n/a		n/a		24h	n/a	n/a	n/a
Cre08.g367400.t1.1|{LHCSR3}|Stress-related	SVSGRRTTAAEPQTAAPVAAEDVFAYTK	S[+80]VS[+80]GRRT[+80]TAAEPQTAAPVAAEDVFAYTK	784.346	0060-R5	n/a	n/a	0060 min	n/a	n/a	n/a	n/a		4h	n/a	n/a	n/a	1h	n/a
Cre08.g367400.t1.1|{LHCSR3}|Stress-related	SVSGRRTTAAEPQTAAPVAAEDVFAYTK	S[+80]VS[+80]GRRT[+80]TAAEPQTAAPVAAEDVFAYTK	784.346	0060-R6	n/a	n/a	0060 min	n/a	n/a				24h	7668.22	1973.09	25.7308		n/a			0h	1h	4h	24h
Cre08.g367400.t1.1|{LHCSR3}|Stress-related	SVSGRRTTAAEPQTAAPVAAEDVFAYTK	S[+80]VS[+80]GRRT[+80]TAAEPQTAAPVAAEDVFAYTK	784.346	0060-R7	n/a	n/a	0060 min	n/a	n/a									n/a		0h
Cre08.g367400.t1.1|{LHCSR3}|Stress-related	SVSGRRTTAAEPQTAAPVAAEDVFAYTK	S[+80]VS[+80]GRRT[+80]TAAEPQTAAPVAAEDVFAYTK	784.346	0060-R8	n/a	n/a	0060 min	n/a	n/a									n/a		1h	-
Cre08.g367400.t1.1|{LHCSR3}|Stress-related	SVSGRRTTAAEPQTAAPVAAEDVFAYTK	S[+80]VS[+80]GRRT[+80]TAAEPQTAAPVAAEDVFAYTK	784.346	0240-R5	n/a	n/a	0240 min	n/a	n/a	n/a	n/a						4h	n/a		4h	-	-
Cre08.g367400.t1.1|{LHCSR3}|Stress-related	SVSGRRTTAAEPQTAAPVAAEDVFAYTK	S[+80]VS[+80]GRRT[+80]TAAEPQTAAPVAAEDVFAYTK	784.346	0240-R6	n/a	n/a	0240 min	n/a	n/a									n/a		24h	-	-	-
Cre08.g367400.t1.1|{LHCSR3}|Stress-related	SVSGRRTTAAEPQTAAPVAAEDVFAYTK	S[+80]VS[+80]GRRT[+80]TAAEPQTAAPVAAEDVFAYTK	784.346	0240-R7	n/a	n/a	0240 min	n/a	n/a									n/a
Cre08.g367400.t1.1|{LHCSR3}|Stress-related	SVSGRRTTAAEPQTAAPVAAEDVFAYTK	S[+80]VS[+80]GRRT[+80]TAAEPQTAAPVAAEDVFAYTK	784.346	0240-R8	n/a	n/a	0240 min	n/a	n/a									n/a
Cre08.g367400.t1.1|{LHCSR3}|Stress-related	SVSGRRTTAAEPQTAAPVAAEDVFAYTK	S[+80]VS[+80]GRRT[+80]TAAEPQTAAPVAAEDVFAYTK	784.346	1440-R5	8820	0.8932	1440 min	8820	6488.51	7668.22	1973.09						24h	6488.51
Cre08.g367400.t1.1|{LHCSR3}|Stress-related	SVSGRRTTAAEPQTAAPVAAEDVFAYTK	S[+80]VS[+80]GRRT[+80]TAAEPQTAAPVAAEDVFAYTK	784.346	1440-R6	8877	0.8567	1440 min	8877	7782.04									7782.04
Cre08.g367400.t1.1|{LHCSR3}|Stress-related	SVSGRRTTAAEPQTAAPVAAEDVFAYTK	S[+80]VS[+80]GRRT[+80]TAAEPQTAAPVAAEDVFAYTK	784.346	1440-R7	4749	0.7348	1440 min	4749	5593.51									5593.51
Cre08.g367400.t1.1|{LHCSR3}|Stress-related	SVSGRRTTAAEPQTAAPVAAEDVFAYTK	S[+80]VS[+80]GRRT[+80]TAAEPQTAAPVAAEDVFAYTK	784.346	1440-R8	8204	0.7664	1440 min	8204	10808.8									10808.8
LHCSR3: double phosphorylation													LHCSR3: double phosphorylation								0h	1h	4h	24h
Cre08.g367400.t1.1|{LHCSR3}|Stress-related	SVSGRRTTAAEPQTAAPVAAEDVFAYTK	SVSGRRT[+80]T[+80]AAEPQTAAPVAAEDVFAYTK	1018.8	0000-R5	n/a	n/a	0000 min	n/a	n/a	n/a	n/a						0h	n/a		0h
Cre08.g367400.t1.1|{LHCSR3}|Stress-related	SVSGRRTTAAEPQTAAPVAAEDVFAYTK	SVSGRRT[+80]T[+80]AAEPQTAAPVAAEDVFAYTK	1018.8	0000-R6	n/a	n/a	0000 min	n/a	n/a				Timepoint	Amount	SD	SD (%)		n/a		1h	n/a
Cre08.g367400.t1.1|{LHCSR3}|Stress-related	SVSGRRTTAAEPQTAAPVAAEDVFAYTK	SVSGRRT[+80]T[+80]AAEPQTAAPVAAEDVFAYTK	1018.8	0000-R7	n/a	n/a	0000 min	n/a	n/a				0h	n/a	n/a	n/a		n/a		4h	n/a	n/a
Cre08.g367400.t1.1|{LHCSR3}|Stress-related	SVSGRRTTAAEPQTAAPVAAEDVFAYTK	SVSGRRT[+80]T[+80]AAEPQTAAPVAAEDVFAYTK	1018.8	0000-R8	2642	0.5802	0000 min	n/a	n/a				1h	n/a	n/a	n/a		n/a		24h	n/a	n/a	0.127683
Cre08.g367400.t1.1|{LHCSR3}|Stress-related	SVSGRRTTAAEPQTAAPVAAEDVFAYTK	SVSGRRT[+80]T[+80]AAEPQTAAPVAAEDVFAYTK	1018.8	0060-R5	n/a	n/a	0060 min	n/a	n/a	n/a	n/a		4h	35578	19349.3	54.3854	1h	n/a
Cre08.g367400.t1.1|{LHCSR3}|Stress-related	SVSGRRTTAAEPQTAAPVAAEDVFAYTK	SVSGRRT[+80]T[+80]AAEPQTAAPVAAEDVFAYTK	1018.8	0060-R6	n/a	n/a	0060 min	n/a	n/a				24h	82955.4	37649	45.3846		n/a			0h	1h	4h	24h
Cre08.g367400.t1.1|{LHCSR3}|Stress-related	SVSGRRTTAAEPQTAAPVAAEDVFAYTK	SVSGRRT[+80]T[+80]AAEPQTAAPVAAEDVFAYTK	1018.8	0060-R7	n/a	n/a	0060 min	n/a	n/a									n/a		0h
Cre08.g367400.t1.1|{LHCSR3}|Stress-related	SVSGRRTTAAEPQTAAPVAAEDVFAYTK	SVSGRRT[+80]T[+80]AAEPQTAAPVAAEDVFAYTK	1018.8	0060-R8	1288	0.635	0060 min													1h	-
Cre08.g367400.t1.1|{LHCSR3}|Stress-related	SVSGRRTTAAEPQTAAPVAAEDVFAYTK	SVSGRRT[+80]T[+80]AAEPQTAAPVAAEDVFAYTK	1018.8	0240-R5	17941	0.7275	0240 min	17941	12449.2	35578	19349.3						4h	12449.2		4h	-	-
Cre08.g367400.t1.1|{LHCSR3}|Stress-related	SVSGRRTTAAEPQTAAPVAAEDVFAYTK	SVSGRRT[+80]T[+80]AAEPQTAAPVAAEDVFAYTK	1018.8	0240-R6	34925	0.8388	0240 min	34925	34478.2									34478.2		24h	-	-	-
Cre08.g367400.t1.1|{LHCSR3}|Stress-related	SVSGRRTTAAEPQTAAPVAAEDVFAYTK	SVSGRRT[+80]T[+80]AAEPQTAAPVAAEDVFAYTK	1018.8	0240-R7	22733	0.6719	0240 min
Cre08.g367400.t1.1|{LHCSR3}|Stress-related	SVSGRRTTAAEPQTAAPVAAEDVFAYTK	SVSGRRT[+80]T[+80]AAEPQTAAPVAAEDVFAYTK	1018.8	0240-R8	36172	0.9372	0240 min	36172	59806.7									59806.7
Cre08.g367400.t1.1|{LHCSR3}|Stress-related	SVSGRRTTAAEPQTAAPVAAEDVFAYTK	SVSGRRT[+80]T[+80]AAEPQTAAPVAAEDVFAYTK	1018.8	1440-R5	82773	0.9377	1440 min	82773	60892.7	82955.4	37649						24h	60892.7
Cre08.g367400.t1.1|{LHCSR3}|Stress-related	SVSGRRTTAAEPQTAAPVAAEDVFAYTK	SVSGRRT[+80]T[+80]AAEPQTAAPVAAEDVFAYTK	1018.8	1440-R6	49187	0.8712	1440 min	49187	43119.9									43119.9
Cre08.g367400.t1.1|{LHCSR3}|Stress-related	SVSGRRTTAAEPQTAAPVAAEDVFAYTK	SVSGRRT[+80]T[+80]AAEPQTAAPVAAEDVFAYTK	1018.8	1440-R7	72097	0.8835	1440 min	72097	84918									84918
Cre08.g367400.t1.1|{LHCSR3}|Stress-related	SVSGRRTTAAEPQTAAPVAAEDVFAYTK	SVSGRRT[+80]T[+80]AAEPQTAAPVAAEDVFAYTK	1018.8	1440-R8	108456	0.9285	1440 min	108456	142891									142891
LHCSR3: single phosphorylation													LHCSR3: single phosphorylation								0h	1h	4h	24h
Cre08.g367400.t1.1|{LHCSR3}|Stress-related	SVSGRRTTAAEPQTAAPVAAEDVFAYTK	SVSGRRT[+80]TAAEPQTAAPVAAEDVFAYTK	992.148	0000-R5	n/a	n/a	0000 min	n/a	n/a	9409.92	n/a						0h	n/a		0h
Cre08.g367400.t1.1|{LHCSR3}|Stress-related	SVSGRRTTAAEPQTAAPVAAEDVFAYTK	SVSGRRT[+80]TAAEPQTAAPVAAEDVFAYTK	992.148	0000-R6	n/a	n/a	0000 min	n/a	n/a				Timepoint	Amount	SD	SD (%)		n/a		1h	n/a
Cre08.g367400.t1.1|{LHCSR3}|Stress-related	SVSGRRTTAAEPQTAAPVAAEDVFAYTK	SVSGRRT[+80]TAAEPQTAAPVAAEDVFAYTK	992.148	0000-R7	9208	0.8456	0000 min	9208	9409.92				0h	9409.92	n/a	n/a		9409.92		4h	n/a	n/a
Cre08.g367400.t1.1|{LHCSR3}|Stress-related	SVSGRRTTAAEPQTAAPVAAEDVFAYTK	SVSGRRT[+80]TAAEPQTAAPVAAEDVFAYTK	992.148	0000-R8	n/a	n/a	0000 min	n/a	n/a				1h	n/a	n/a	n/a		n/a		24h	n/a	n/a	0.210539
Cre08.g367400.t1.1|{LHCSR3}|Stress-related	SVSGRRTTAAEPQTAAPVAAEDVFAYTK	SVSGRRT[+80]TAAEPQTAAPVAAEDVFAYTK	992.148	0060-R5	n/a	n/a	0060 min	n/a	n/a	n/a	n/a		4h	14752.5	3417.01	23.1622	1h	n/a
Cre08.g367400.t1.1|{LHCSR3}|Stress-related	SVSGRRTTAAEPQTAAPVAAEDVFAYTK	SVSGRRT[+80]TAAEPQTAAPVAAEDVFAYTK	992.148	0060-R6	n/a	n/a	0060 min	n/a	n/a				24h	23904.1	6560.31	27.4443		n/a			0h	1h	4h	24h
Cre08.g367400.t1.1|{LHCSR3}|Stress-related	SVSGRRTTAAEPQTAAPVAAEDVFAYTK	SVSGRRT[+80]TAAEPQTAAPVAAEDVFAYTK	992.148	0060-R7	n/a	n/a	0060 min	n/a	n/a									n/a		0h
Cre08.g367400.t1.1|{LHCSR3}|Stress-related	SVSGRRTTAAEPQTAAPVAAEDVFAYTK	SVSGRRT[+80]TAAEPQTAAPVAAEDVFAYTK	992.148	0060-R8	n/a	n/a	0060 min	n/a	n/a									n/a		1h	-
Cre08.g367400.t1.1|{LHCSR3}|Stress-related	SVSGRRTTAAEPQTAAPVAAEDVFAYTK	SVSGRRT[+80]TAAEPQTAAPVAAEDVFAYTK	992.148	0240-R5	16336	0.7298	0240 min	16336	11335.5	14752.5	3417.01						4h	11335.5		4h	-	-
Cre08.g367400.t1.1|{LHCSR3}|Stress-related	SVSGRRTTAAEPQTAAPVAAEDVFAYTK	SVSGRRT[+80]TAAEPQTAAPVAAEDVFAYTK	992.148	0240-R6	18405	0.7117	0240 min	18405	18169.5									18169.5		24h	-	-	-
Cre08.g367400.t1.1|{LHCSR3}|Stress-related	SVSGRRTTAAEPQTAAPVAAEDVFAYTK	SVSGRRT[+80]TAAEPQTAAPVAAEDVFAYTK	992.148	0240-R7	16836	0.6992	0240 min	n/a	n/a									n/a
Cre08.g367400.t1.1|{LHCSR3}|Stress-related	SVSGRRTTAAEPQTAAPVAAEDVFAYTK	SVSGRRT[+80]TAAEPQTAAPVAAEDVFAYTK	992.148	0240-R8	16865	0.6413	0240 min	n/a	n/a									n/a
Cre08.g367400.t1.1|{LHCSR3}|Stress-related	SVSGRRTTAAEPQTAAPVAAEDVFAYTK	SVSGRRT[+80]TAAEPQTAAPVAAEDVFAYTK	992.148	1440-R5	31182	0.7765	1440 min	31182	22939.3	23904.1	6560.31						24h	22939.3
Cre08.g367400.t1.1|{LHCSR3}|Stress-related	SVSGRRTTAAEPQTAAPVAAEDVFAYTK	SVSGRRT[+80]TAAEPQTAAPVAAEDVFAYTK	992.148	1440-R6	n/a	n/a	1440 min	n/a	n/a									n/a
Cre08.g367400.t1.1|{LHCSR3}|Stress-related	SVSGRRTTAAEPQTAAPVAAEDVFAYTK	SVSGRRT[+80]TAAEPQTAAPVAAEDVFAYTK	992.148	1440-R7	13920	0.7347	1440 min	13920	16395.4									16395.4
Cre08.g367400.t1.1|{LHCSR3}|Stress-related	SVSGRRTTAAEPQTAAPVAAEDVFAYTK	SVSGRRT[+80]TAAEPQTAAPVAAEDVFAYTK	992.148	1440-R8	24575	0.7691	1440 min	24575	32377.7									32377.7
LHCSR3: (p)T32(p)T33AAEPQTAAPVAAEDVFAYTK													(p)T32(p)T33AAEPQTAAPVAAEDVFAYTK								0h	1h	4h	24h
Cre08.g367400.t1.1|{LHCSR3}|Stress-related	TTAAEPQTAAPVAAEDVFAYTK	T[+80]TAAEPQTAAPVAAEDVFAYTK	1166.54	0000-R5	6624	0.687	0000 min	n/a	n/a	7850.46	n/a						0h	n/a		0h
Cre08.g367400.t1.1|{LHCSR3}|Stress-related	TTAAEPQTAAPVAAEDVFAYTK	T[+80]TAAEPQTAAPVAAEDVFAYTK	1166.54	0000-R6	9506	0.6953	0000 min	n/a	n/a				Timepoint	Amount	SD	SD (%)		n/a		1h	n/a
Cre08.g367400.t1.1|{LHCSR3}|Stress-related	TTAAEPQTAAPVAAEDVFAYTK	T[+80]TAAEPQTAAPVAAEDVFAYTK	1166.54	0000-R7	7682	0.9068	0000 min	7682	7850.46				0h	7850.46	n/a	n/a		7850.46		4h	n/a	0.0309634
Cre08.g367400.t1.1|{LHCSR3}|Stress-related	TTAAEPQTAAPVAAEDVFAYTK	T[+80]TAAEPQTAAPVAAEDVFAYTK	1166.54	0000-R8	n/a	n/a	0000 min	n/a	n/a				1h	10845.8	2879.06	26.5455		n/a		24h	n/a	0.00537235	0.00789714
Cre08.g367400.t1.1|{LHCSR3}|Stress-related	TTAAEPQTAAPVAAEDVFAYTK	T[+80]TAAEPQTAAPVAAEDVFAYTK	1166.54	0060-R5	18396	0.8765	0060 min	18396	13724.8	10845.8	2879.06		4h	57674	21823.3	37.8391	1h	13724.8
Cre08.g367400.t1.1|{LHCSR3}|Stress-related	TTAAEPQTAAPVAAEDVFAYTK	T[+80]TAAEPQTAAPVAAEDVFAYTK	1166.54	0060-R6	7073	0.9103	0060 min	7073	7966.71				24h	177925	40852.6	22.9606		7966.71			0h	1h	4h	24h
Cre08.g367400.t1.1|{LHCSR3}|Stress-related	TTAAEPQTAAPVAAEDVFAYTK	T[+80]TAAEPQTAAPVAAEDVFAYTK	1166.54	0060-R7	7652	0.6544	0060 min	n/a	n/a									n/a		0h
Cre08.g367400.t1.1|{LHCSR3}|Stress-related	TTAAEPQTAAPVAAEDVFAYTK	T[+80]TAAEPQTAAPVAAEDVFAYTK	1166.54	0060-R8	n/a	n/a	0060 min	n/a	n/a									n/a		1h	-
Cre08.g367400.t1.1|{LHCSR3}|Stress-related	TTAAEPQTAAPVAAEDVFAYTK	T[+80]TAAEPQTAAPVAAEDVFAYTK	1166.54	0240-R5	48447	0.9562	0240 min	48447	33617.2	57674	21823.3						4h	33617.2		4h	-	*
Cre08.g367400.t1.1|{LHCSR3}|Stress-related	TTAAEPQTAAPVAAEDVFAYTK	T[+80]TAAEPQTAAPVAAEDVFAYTK	1166.54	0240-R6	62725	0.9811	0240 min	62725	61922.5									61922.5		24h	-	**	**
Cre08.g367400.t1.1|{LHCSR3}|Stress-related	TTAAEPQTAAPVAAEDVFAYTK	T[+80]TAAEPQTAAPVAAEDVFAYTK	1166.54	0240-R7	43776	0.9823	0240 min	43776	43997.8									43997.8
Cre08.g367400.t1.1|{LHCSR3}|Stress-related	TTAAEPQTAAPVAAEDVFAYTK	T[+80]TAAEPQTAAPVAAEDVFAYTK	1166.54	0240-R8	55134	0.9113	0240 min	55134	91158.4									91158.4
Cre08.g367400.t1.1|{LHCSR3}|Stress-related	TTAAEPQTAAPVAAEDVFAYTK	T[+80]TAAEPQTAAPVAAEDVFAYTK	1166.54	1440-R5	227905	0.9681	1440 min	227905	167660	177925	40852.6						24h	167660
Cre08.g367400.t1.1|{LHCSR3}|Stress-related	TTAAEPQTAAPVAAEDVFAYTK	T[+80]TAAEPQTAAPVAAEDVFAYTK	1166.54	1440-R6	167280	0.9841	1440 min	167280	146646									146646
Cre08.g367400.t1.1|{LHCSR3}|Stress-related	TTAAEPQTAAPVAAEDVFAYTK	T[+80]TAAEPQTAAPVAAEDVFAYTK	1166.54	1440-R7	127412	0.9844	1440 min	127412	150070									150070
Cre08.g367400.t1.1|{LHCSR3}|Stress-related	TTAAEPQTAAPVAAEDVFAYTK	T[+80]TAAEPQTAAPVAAEDVFAYTK	1166.54	1440-R8	187721	0.9807	1440 min	187721	247323									247323
LHCSR3: T32T33AAEPQTAAPVAAEDVFAYTK													LHCSR3: T32T33AAEPQTAAPVAAEDVFAYTK								0h	1h	4h	24h
Cre08.g367400.t1.1|{LHCSR3}|Stress-related	TTAAEPQTAAPVAAEDVFAYTK	TTAAEPQTAAPVAAEDVFAYTK	1126.56	0000-R5	4391809	0.9665	0000 min	4391809	2.5098e+06	2.78272e+06	558054						0h	2.5098e+06		0h
Cre08.g367400.t1.1|{LHCSR3}|Stress-related	TTAAEPQTAAPVAAEDVFAYTK	TTAAEPQTAAPVAAEDVFAYTK	1126.56	0000-R6	2645839	0.9702	0000 min	2645839	3.02029e+06				Timepoint	Amount	SD	SD (%)		3.02029e+06		1h	0.503561
Cre08.g367400.t1.1|{LHCSR3}|Stress-related	TTAAEPQTAAPVAAEDVFAYTK	TTAAEPQTAAPVAAEDVFAYTK	1126.56	0000-R7	2009941	0.9679	0000 min	2009941	2.05402e+06				0h	2.78272e+06	558054	20.0543		2.05402e+06		4h	0.0403292	0.0284778
Cre08.g367400.t1.1|{LHCSR3}|Stress-related	TTAAEPQTAAPVAAEDVFAYTK	TTAAEPQTAAPVAAEDVFAYTK	1126.56	0000-R8	2172377	0.9789	0000 min	2172377	3.54676e+06				1h	2.4491e+06	590046	24.0924		3.54676e+06		24h	0.00712729	0.00543846	0.135931
Cre08.g367400.t1.1|{LHCSR3}|Stress-related	TTAAEPQTAAPVAAEDVFAYTK	TTAAEPQTAAPVAAEDVFAYTK	1126.56	0060-R5	3243111	0.9637	0060 min	3243111	2.41961e+06	2.4491e+06	590046		4h	5.58798e+06	1.49184e+06	26.6973	1h	2.41961e+06
Cre08.g367400.t1.1|{LHCSR3}|Stress-related	TTAAEPQTAAPVAAEDVFAYTK	TTAAEPQTAAPVAAEDVFAYTK	1126.56	0060-R6	2567208	0.9656	0060 min	2567208	2.89159e+06				24h	7.70138e+06	1.51497e+06	19.6714		2.89159e+06			0h	1h	4h	24h
Cre08.g367400.t1.1|{LHCSR3}|Stress-related	TTAAEPQTAAPVAAEDVFAYTK	TTAAEPQTAAPVAAEDVFAYTK	1126.56	0060-R7	1550916	0.9768	0060 min	1550916	1.49739e+06									1.49739e+06		0h
Cre08.g367400.t1.1|{LHCSR3}|Stress-related	TTAAEPQTAAPVAAEDVFAYTK	TTAAEPQTAAPVAAEDVFAYTK	1126.56	0060-R8	1067362	0.9858	0060 min	1067362	2.98781e+06									2.98781e+06		1h	-
Cre08.g367400.t1.1|{LHCSR3}|Stress-related	TTAAEPQTAAPVAAEDVFAYTK	TTAAEPQTAAPVAAEDVFAYTK	1126.56	0240-R5	8283650	0.9618	0240 min	8283650	5.748e+06	5.58798e+06	1.49184e+06						4h	5.748e+06		4h	*	*
Cre08.g367400.t1.1|{LHCSR3}|Stress-related	TTAAEPQTAAPVAAEDVFAYTK	TTAAEPQTAAPVAAEDVFAYTK	1126.56	0240-R6	7618654	0.9628	0240 min	7618654	7.52118e+06									7.52118e+06		24h	**	**	-
Cre08.g367400.t1.1|{LHCSR3}|Stress-related	TTAAEPQTAAPVAAEDVFAYTK	TTAAEPQTAAPVAAEDVFAYTK	1126.56	0240-R7	3310364	0.9695	0240 min	3310364	3.32714e+06									3.32714e+06
Cre08.g367400.t1.1|{LHCSR3}|Stress-related	TTAAEPQTAAPVAAEDVFAYTK	TTAAEPQTAAPVAAEDVFAYTK	1126.56	0240-R8	3481090	0.9724	0240 min	3481090	5.75562e+06									5.75562e+06
Cre08.g367400.t1.1|{LHCSR3}|Stress-related	TTAAEPQTAAPVAAEDVFAYTK	TTAAEPQTAAPVAAEDVFAYTK	1126.56	1440-R5	11723317	0.9583	1440 min	11723317	8.62436e+06	7.70138e+06	1.51497e+06						24h	8.62436e+06
Cre08.g367400.t1.1|{LHCSR3}|Stress-related	TTAAEPQTAAPVAAEDVFAYTK	TTAAEPQTAAPVAAEDVFAYTK	1126.56	1440-R6	10169932	0.9563	1440 min	10169932	8.91549e+06									8.91549e+06
Cre08.g367400.t1.1|{LHCSR3}|Stress-related	TTAAEPQTAAPVAAEDVFAYTK	TTAAEPQTAAPVAAEDVFAYTK	1126.56	1440-R7	4347872	0.97	1440 min	4347872	5.12105e+06									5.12105e+06
Cre08.g367400.t1.1|{LHCSR3}|Stress-related	TTAAEPQTAAPVAAEDVFAYTK	TTAAEPQTAAPVAAEDVFAYTK	1126.56	1440-R8	6181859	0.973	1440 min	6181859	8.14462e+06									8.14462e+06
FNR													FNR								0h	1h	4h	24h
Cre11.g476750.t1.2|Ferredoxin-NADP	GLNYEEWVEGLK	GLNYEEWVEGLK	718.856	0000-R5	12112557	0.951	0000 min	53033380	3.03072e+07	3.30229e+07	4.25131e+06						0h	3.03072e+07		0h
Cre11.g476750.t1.2|Ferredoxin-NADP	LEEGEMPLNTYSNK	LEEGEMPLNTYSNK	812.88	0000-R5	4227027	0.9441	0000 min						Timepoint	Amount	SD	SD (%)		3.46509e+07		1h	0.471982
Cre11.g476750.t1.2|Ferredoxin-NADP	LYDEELQAIAK	LYDEELQAIAK	646.84	0000-R5	36693796	0.925	0000 min						0h	3.30229e+07	4.25131e+06	12.8738		2.80135e+07		4h	0.205118	0.686467
Cre11.g476750.t1.2|Ferredoxin-NADP	GLNYEEWVEGLK	GLNYEEWVEGLK	718.856	0000-R6	7649151	0.9522	0000 min	30354943	3.46509e+07				1h	3.75501e+07	8.99446e+06	23.9532		3.912e+07		24h	0.00363254	0.125723	0.174814
Cre11.g476750.t1.2|Ferredoxin-NADP	LEEGEMPLNTYSNK	LEEGEMPLNTYSNK	812.88	0000-R6	4921528	0.9429	0000 min						4h	4.04409e+07	7.6355e+06	18.8806	1h	3.4494e+07
Cre11.g476750.t1.2|Ferredoxin-NADP	LYDEELQAIAK	LYDEELQAIAK	646.84	0000-R6	17784264	0.9229	0000 min						24h	4.84143e+07	3.87029e+06	7.9941		4.13959e+07			0h	1h	4h	24h
Cre11.g476750.t1.2|Ferredoxin-NADP	GLNYEEWVEGLK	GLNYEEWVEGLK	718.856	0000-R7	5922072	0.9547	0000 min	27412360	2.80135e+07									2.49251e+07		0h
Cre11.g476750.t1.2|Ferredoxin-NADP	LEEGEMPLNTYSNK	LEEGEMPLNTYSNK	812.88	0000-R7	2364140	0.9382	0000 min											4.93856e+07		1h	-
Cre11.g476750.t1.2|Ferredoxin-NADP	LYDEELQAIAK	LYDEELQAIAK	646.84	0000-R7	19126148	0.9197	0000 min										4h	3.31095e+07		4h	-	-
Cre11.g476750.t1.2|Ferredoxin-NADP	GLNYEEWVEGLK	GLNYEEWVEGLK	718.856	0000-R8	5281249	0.9614	0000 min	23960820	3.912e+07									4.1532e+07		24h	**	-	-
Cre11.g476750.t1.2|Ferredoxin-NADP	LEEGEMPLNTYSNK	LEEGEMPLNTYSNK	812.88	0000-R8	2344407	0.9543	0000 min											3.46504e+07
Cre11.g476750.t1.2|Ferredoxin-NADP	LYDEELQAIAK	LYDEELQAIAK	646.84	0000-R8	16335164	0.934	0000 min											5.24714e+07
Cre11.g476750.t1.2|Ferredoxin-NADP	GLNYEEWVEGLK	GLNYEEWVEGLK	718.856	0060-R5	11944499	0.9582	0060 min	46233800	3.4494e+07	3.75501e+07	8.99446e+06						24h	4.54422e+07
Cre11.g476750.t1.2|Ferredoxin-NADP	LEEGEMPLNTYSNK	LEEGEMPLNTYSNK	812.88	0060-R5	4900231	0.9424	0060 min											5.21366e+07
Cre11.g476750.t1.2|Ferredoxin-NADP	LYDEELQAIAK	LYDEELQAIAK	646.84	0060-R5	29389070	0.9269	0060 min											4.37411e+07
Cre11.g476750.t1.2|Ferredoxin-NADP	GLNYEEWVEGLK	GLNYEEWVEGLK	718.856	0060-R6	8280949	0.9418	0060 min	36752123	4.13959e+07									5.23372e+07
Cre11.g476750.t1.2|Ferredoxin-NADP	LEEGEMPLNTYSNK	LEEGEMPLNTYSNK	812.88	0060-R6	4579398	0.9429	0060 min
Cre11.g476750.t1.2|Ferredoxin-NADP	LYDEELQAIAK	LYDEELQAIAK	646.84	0060-R6	23891776	0.9238	0060 min
Cre11.g476750.t1.2|Ferredoxin-NADP	GLNYEEWVEGLK	GLNYEEWVEGLK	718.856	0060-R7	6633692	0.95	0060 min	25815974	2.49251e+07
Cre11.g476750.t1.2|Ferredoxin-NADP	LEEGEMPLNTYSNK	LEEGEMPLNTYSNK	812.88	0060-R7	2218442	0.9428	0060 min
Cre11.g476750.t1.2|Ferredoxin-NADP	LYDEELQAIAK	LYDEELQAIAK	646.84	0060-R7	16963840	0.9283	0060 min
Cre11.g476750.t1.2|Ferredoxin-NADP	GLNYEEWVEGLK	GLNYEEWVEGLK	718.856	0060-R8	3918802	0.9645	0060 min	17642461	4.93856e+07
Cre11.g476750.t1.2|Ferredoxin-NADP	LEEGEMPLNTYSNK	LEEGEMPLNTYSNK	812.88	0060-R8	1764780	0.956	0060 min
Cre11.g476750.t1.2|Ferredoxin-NADP	LYDEELQAIAK	LYDEELQAIAK	646.84	0060-R8	11958879	0.9345	0060 min
Cre11.g476750.t1.2|Ferredoxin-NADP	GLNYEEWVEGLK	GLNYEEWVEGLK	718.856	0240-R5	11032095	0.9625	0240 min	47715382	3.31095e+07	4.04409e+07	7.6355e+06
Cre11.g476750.t1.2|Ferredoxin-NADP	LEEGEMPLNTYSNK	LEEGEMPLNTYSNK	812.88	0240-R5	4653191	0.9519	0240 min
Cre11.g476750.t1.2|Ferredoxin-NADP	LYDEELQAIAK	LYDEELQAIAK	646.84	0240-R5	32030096	0.9326	0240 min
Cre11.g476750.t1.2|Ferredoxin-NADP	GLNYEEWVEGLK	GLNYEEWVEGLK	718.856	0240-R6	10454548	0.9483	0240 min	42070309	4.1532e+07
Cre11.g476750.t1.2|Ferredoxin-NADP	LEEGEMPLNTYSNK	LEEGEMPLNTYSNK	812.88	0240-R6	5354549	0.9359	0240 min
Cre11.g476750.t1.2|Ferredoxin-NADP	LYDEELQAIAK	LYDEELQAIAK	646.84	0240-R6	26261212	0.9213	0240 min
Cre11.g476750.t1.2|Ferredoxin-NADP	GLNYEEWVEGLK	GLNYEEWVEGLK	718.856	0240-R7	7879179	0.9505	0240 min	34475727	3.46504e+07
Cre11.g476750.t1.2|Ferredoxin-NADP	LEEGEMPLNTYSNK	LEEGEMPLNTYSNK	812.88	0240-R7	2637748	0.9481	0240 min
Cre11.g476750.t1.2|Ferredoxin-NADP	LYDEELQAIAK	LYDEELQAIAK	646.84	0240-R7	23958800	0.9293	0240 min
Cre11.g476750.t1.2|Ferredoxin-NADP	GLNYEEWVEGLK	GLNYEEWVEGLK	718.856	0240-R8	7383436	0.9633	0240 min	31735531	5.24714e+07
Cre11.g476750.t1.2|Ferredoxin-NADP	LEEGEMPLNTYSNK	LEEGEMPLNTYSNK	812.88	0240-R8	2775479	0.9513	0240 min
Cre11.g476750.t1.2|Ferredoxin-NADP	LYDEELQAIAK	LYDEELQAIAK	646.84	0240-R8	21576616	0.9371	0240 min
Cre11.g476750.t1.2|Ferredoxin-NADP	GLNYEEWVEGLK	GLNYEEWVEGLK	718.856	1440-R5	15528807	0.9526	1440 min	61770778	4.54422e+07	4.84143e+07	3.87029e+06
Cre11.g476750.t1.2|Ferredoxin-NADP	LEEGEMPLNTYSNK	LEEGEMPLNTYSNK	812.88	1440-R5	6570575	0.9458	1440 min
Cre11.g476750.t1.2|Ferredoxin-NADP	LYDEELQAIAK	LYDEELQAIAK	646.84	1440-R5	39671396	0.9254	1440 min
Cre11.g476750.t1.2|Ferredoxin-NADP	GLNYEEWVEGLK	GLNYEEWVEGLK	718.856	1440-R6	14882804	0.9406	1440 min	59472351	5.21366e+07
Cre11.g476750.t1.2|Ferredoxin-NADP	LEEGEMPLNTYSNK	LEEGEMPLNTYSNK	812.88	1440-R6	9817947	0.936	1440 min
Cre11.g476750.t1.2|Ferredoxin-NADP	LYDEELQAIAK	LYDEELQAIAK	646.84	1440-R6	34771600	0.9185	1440 min
Cre11.g476750.t1.2|Ferredoxin-NADP	GLNYEEWVEGLK	GLNYEEWVEGLK	718.856	1440-R7	9857929	0.963	1440 min	37137028	4.37411e+07
Cre11.g476750.t1.2|Ferredoxin-NADP	LEEGEMPLNTYSNK	LEEGEMPLNTYSNK	812.88	1440-R7	3792259	0.9526	1440 min
Cre11.g476750.t1.2|Ferredoxin-NADP	LYDEELQAIAK	LYDEELQAIAK	646.84	1440-R7	23486840	0.9324	1440 min
Cre11.g476750.t1.2|Ferredoxin-NADP	GLNYEEWVEGLK	GLNYEEWVEGLK	718.856	1440-R8	9774156	0.9629	1440 min	39724480	5.23372e+07
Cre11.g476750.t1.2|Ferredoxin-NADP	LEEGEMPLNTYSNK	LEEGEMPLNTYSNK	812.88	1440-R8	3955846	0.9498	1440 min
Cre11.g476750.t1.2|Ferredoxin-NADP	LYDEELQAIAK	LYDEELQAIAK	646.84	1440-R8	25994478	0.9375	1440 min
LHCB4													LHCB4								0h	1h	4h	24h
Cre17.g720250.t1.2|{CP29}|Chlorophyll	FADGLNNGK	FADGLNNGK	468.233	0000-R5	108065280	0.9701	0000 min	678292462	3.87626e+08	4.96521e+08	8.71271e+07						0h	3.87626e+08		0h
Cre17.g720250.t1.2|{CP29}|Chlorophyll	GSVEAIVQATPDEVSSENR	GSVEAIVQATPDEVSSENR	663.324	0000-R5	39320888	0.9119	0000 min						Timepoint	Amount	SD	SD (%)		5.13908e+08		1h	0.858094
Cre17.g720250.t1.2|{CP29}|Chlorophyll	LAPYSEVFGLAR	LAPYSEVFGLAR	661.859	0000-R5	499276832	0.976	0000 min						0h	4.96521e+08	8.71271e+07	17.5475		4.58557e+08		4h	0.782822	0.684019
Cre17.g720250.t1.2|{CP29}|Chlorophyll	YQGDALWLPNTTRPEWLDGSLPGDR	YQGDALWLPNTTRPEWLDGSLPGDR	953.135	0000-R5	31629462	0.8971	0000 min						1h	5.11129e+08	1.03638e+08	20.2762		6.25992e+08		24h	0.119216	0.131495	0.341425
Cre17.g720250.t1.2|{CP29}|Chlorophyll	FADGLNNGK	FADGLNNGK	468.233	0000-R6	85295304	0.973	0000 min	450194644	5.13908e+08				4h	4.71098e+08	1.24482e+08	26.4238	1h	4.47556e+08
Cre17.g720250.t1.2|{CP29}|Chlorophyll	GSVEAIVQATPDEVSSENR	GSVEAIVQATPDEVSSENR	663.324	0000-R6	35213656	0.9089	0000 min						24h	3.89e+08	3.39284e+07	8.72197		5.18636e+08			0h	1h	4h	24h
Cre17.g720250.t1.2|{CP29}|Chlorophyll	LAPYSEVFGLAR	LAPYSEVFGLAR	661.859	0000-R6	303367744	0.9774	0000 min											4.02608e+08		0h
Cre17.g720250.t1.2|{CP29}|Chlorophyll	YQGDALWLPNTTRPEWLDGSLPGDR	YQGDALWLPNTTRPEWLDGSLPGDR	953.135	0000-R6	26317940	0.9154	0000 min											6.75715e+08		1h	-
Cre17.g720250.t1.2|{CP29}|Chlorophyll	FADGLNNGK	FADGLNNGK	468.233	0000-R7	109620416	0.9716	0000 min	448716874	4.58557e+08								4h	3.25876e+08		4h	-	-
Cre17.g720250.t1.2|{CP29}|Chlorophyll	GSVEAIVQATPDEVSSENR	GSVEAIVQATPDEVSSENR	663.324	0000-R7	32579370	0.9099	0000 min											4.55298e+08		24h	-	-	-
Cre17.g720250.t1.2|{CP29}|Chlorophyll	LAPYSEVFGLAR	LAPYSEVFGLAR	661.859	0000-R7	286318720	0.9753	0000 min											4.33965e+08
Cre17.g720250.t1.2|{CP29}|Chlorophyll	YQGDALWLPNTTRPEWLDGSLPGDR	YQGDALWLPNTTRPEWLDGSLPGDR	953.135	0000-R7	20198368	0.9168	0000 min											6.69252e+08
Cre17.g720250.t1.2|{CP29}|Chlorophyll	FADGLNNGK	FADGLNNGK	468.233	0000-R8	109601840	0.9807	0000 min	383417380	6.25992e+08								24h	3.39555e+08
Cre17.g720250.t1.2|{CP29}|Chlorophyll	GSVEAIVQATPDEVSSENR	GSVEAIVQATPDEVSSENR	663.324	0000-R8	25009860	0.9101	0000 min											3.90099e+08
Cre17.g720250.t1.2|{CP29}|Chlorophyll	LAPYSEVFGLAR	LAPYSEVFGLAR	661.859	0000-R8	231319168	0.974	0000 min											3.90924e+08
Cre17.g720250.t1.2|{CP29}|Chlorophyll	YQGDALWLPNTTRPEWLDGSLPGDR	YQGDALWLPNTTRPEWLDGSLPGDR	953.135	0000-R8	17486512	0.9263	0000 min											4.35421e+08
Cre17.g720250.t1.2|{CP29}|Chlorophyll	FADGLNNGK	FADGLNNGK	468.233	0060-R5	104626704	0.9744	0060 min	599879792	4.47556e+08	5.11129e+08	1.03638e+08
Cre17.g720250.t1.2|{CP29}|Chlorophyll	GSVEAIVQATPDEVSSENR	GSVEAIVQATPDEVSSENR	663.324	0060-R5	38640608	0.9137	0060 min
Cre17.g720250.t1.2|{CP29}|Chlorophyll	LAPYSEVFGLAR	LAPYSEVFGLAR	661.859	0060-R5	421246592	0.9764	0060 min
Cre17.g720250.t1.2|{CP29}|Chlorophyll	YQGDALWLPNTTRPEWLDGSLPGDR	YQGDALWLPNTTRPEWLDGSLPGDR	953.135	0060-R5	35365888	0.8951	0060 min
Cre17.g720250.t1.2|{CP29}|Chlorophyll	FADGLNNGK	FADGLNNGK	468.233	0060-R6	96669040	0.9713	0060 min	460455652	5.18636e+08
Cre17.g720250.t1.2|{CP29}|Chlorophyll	GSVEAIVQATPDEVSSENR	GSVEAIVQATPDEVSSENR	663.324	0060-R6	43338268	0.9128	0060 min
Cre17.g720250.t1.2|{CP29}|Chlorophyll	LAPYSEVFGLAR	LAPYSEVFGLAR	661.859	0060-R6	294373280	0.9758	0060 min
Cre17.g720250.t1.2|{CP29}|Chlorophyll	YQGDALWLPNTTRPEWLDGSLPGDR	YQGDALWLPNTTRPEWLDGSLPGDR	953.135	0060-R6	26075064	0.917	0060 min
Cre17.g720250.t1.2|{CP29}|Chlorophyll	FADGLNNGK	FADGLNNGK	468.233	0060-R7	90530296	0.9736	0060 min	416999044	4.02608e+08
Cre17.g720250.t1.2|{CP29}|Chlorophyll	GSVEAIVQATPDEVSSENR	GSVEAIVQATPDEVSSENR	663.324	0060-R7	34502928	0.9133	0060 min
Cre17.g720250.t1.2|{CP29}|Chlorophyll	LAPYSEVFGLAR	LAPYSEVFGLAR	661.859	0060-R7	271468416	0.9779	0060 min
Cre17.g720250.t1.2|{CP29}|Chlorophyll	YQGDALWLPNTTRPEWLDGSLPGDR	YQGDALWLPNTTRPEWLDGSLPGDR	953.135	0060-R7	20497404	0.9237	0060 min
Cre17.g720250.t1.2|{CP29}|Chlorophyll	FADGLNNGK	FADGLNNGK	468.233	0060-R8	79334360	0.9859	0060 min	241391730	6.75715e+08
Cre17.g720250.t1.2|{CP29}|Chlorophyll	GSVEAIVQATPDEVSSENR	GSVEAIVQATPDEVSSENR	663.324	0060-R8	16943228	0.9094	0060 min
Cre17.g720250.t1.2|{CP29}|Chlorophyll	LAPYSEVFGLAR	LAPYSEVFGLAR	661.859	0060-R8	134012904	0.9704	0060 min
Cre17.g720250.t1.2|{CP29}|Chlorophyll	YQGDALWLPNTTRPEWLDGSLPGDR	YQGDALWLPNTTRPEWLDGSLPGDR	953.135	0060-R8	11101238	0.9351	0060 min
Cre17.g720250.t1.2|{CP29}|Chlorophyll	FADGLNNGK	FADGLNNGK	468.233	0240-R5	94635480	0.9745	0240 min	469631218	3.25876e+08	4.71098e+08	1.24482e+08
Cre17.g720250.t1.2|{CP29}|Chlorophyll	GSVEAIVQATPDEVSSENR	GSVEAIVQATPDEVSSENR	663.324	0240-R5	25468524	0.914	0240 min
Cre17.g720250.t1.2|{CP29}|Chlorophyll	LAPYSEVFGLAR	LAPYSEVFGLAR	661.859	0240-R5	327531744	0.9761	0240 min
Cre17.g720250.t1.2|{CP29}|Chlorophyll	YQGDALWLPNTTRPEWLDGSLPGDR	YQGDALWLPNTTRPEWLDGSLPGDR	953.135	0240-R5	21995470	0.907	0240 min
Cre17.g720250.t1.2|{CP29}|Chlorophyll	FADGLNNGK	FADGLNNGK	468.233	0240-R6	85922680	0.9677	0240 min	461198712	4.55298e+08
Cre17.g720250.t1.2|{CP29}|Chlorophyll	GSVEAIVQATPDEVSSENR	GSVEAIVQATPDEVSSENR	663.324	0240-R6	45667324	0.9129	0240 min
Cre17.g720250.t1.2|{CP29}|Chlorophyll	LAPYSEVFGLAR	LAPYSEVFGLAR	661.859	0240-R6	300274432	0.9777	0240 min
Cre17.g720250.t1.2|{CP29}|Chlorophyll	YQGDALWLPNTTRPEWLDGSLPGDR	YQGDALWLPNTTRPEWLDGSLPGDR	953.135	0240-R6	29334276	0.9121	0240 min
Cre17.g720250.t1.2|{CP29}|Chlorophyll	FADGLNNGK	FADGLNNGK	468.233	0240-R7	109036768	0.9759	0240 min	431777080	4.33965e+08
Cre17.g720250.t1.2|{CP29}|Chlorophyll	GSVEAIVQATPDEVSSENR	GSVEAIVQATPDEVSSENR	663.324	0240-R7	22513260	0.9105	0240 min
Cre17.g720250.t1.2|{CP29}|Chlorophyll	LAPYSEVFGLAR	LAPYSEVFGLAR	661.859	0240-R7	281631136	0.976	0240 min
Cre17.g720250.t1.2|{CP29}|Chlorophyll	YQGDALWLPNTTRPEWLDGSLPGDR	YQGDALWLPNTTRPEWLDGSLPGDR	953.135	0240-R7	18595916	0.9177	0240 min
Cre17.g720250.t1.2|{CP29}|Chlorophyll	FADGLNNGK	FADGLNNGK	468.233	0240-R8	94247088	0.986	0240 min	404773790	6.69252e+08
Cre17.g720250.t1.2|{CP29}|Chlorophyll	GSVEAIVQATPDEVSSENR	GSVEAIVQATPDEVSSENR	663.324	0240-R8	23153558	0.914	0240 min
Cre17.g720250.t1.2|{CP29}|Chlorophyll	LAPYSEVFGLAR	LAPYSEVFGLAR	661.859	0240-R8	270779904	0.9763	0240 min
Cre17.g720250.t1.2|{CP29}|Chlorophyll	YQGDALWLPNTTRPEWLDGSLPGDR	YQGDALWLPNTTRPEWLDGSLPGDR	953.135	0240-R8	16593240	0.91	0240 min
Cre17.g720250.t1.2|{CP29}|Chlorophyll	FADGLNNGK	FADGLNNGK	468.233	1440-R5	71638696	0.9684	1440 min	461566484	3.39555e+08	3.89e+08	3.39284e+07
Cre17.g720250.t1.2|{CP29}|Chlorophyll	GSVEAIVQATPDEVSSENR	GSVEAIVQATPDEVSSENR	663.324	1440-R5	28425048	0.9112	1440 min
Cre17.g720250.t1.2|{CP29}|Chlorophyll	LAPYSEVFGLAR	LAPYSEVFGLAR	661.859	1440-R5	339205376	0.9761	1440 min
Cre17.g720250.t1.2|{CP29}|Chlorophyll	YQGDALWLPNTTRPEWLDGSLPGDR	YQGDALWLPNTTRPEWLDGSLPGDR	953.135	1440-R5	22297364	0.9126	1440 min
Cre17.g720250.t1.2|{CP29}|Chlorophyll	FADGLNNGK	FADGLNNGK	468.233	1440-R6	70204360	0.9694	1440 min	444986652	3.90099e+08
Cre17.g720250.t1.2|{CP29}|Chlorophyll	GSVEAIVQATPDEVSSENR	GSVEAIVQATPDEVSSENR	663.324	1440-R6	43292492	0.9104	1440 min
Cre17.g720250.t1.2|{CP29}|Chlorophyll	LAPYSEVFGLAR	LAPYSEVFGLAR	661.859	1440-R6	304286240	0.9728	1440 min
Cre17.g720250.t1.2|{CP29}|Chlorophyll	YQGDALWLPNTTRPEWLDGSLPGDR	YQGDALWLPNTTRPEWLDGSLPGDR	953.135	1440-R6	27203560	0.9121	1440 min
Cre17.g720250.t1.2|{CP29}|Chlorophyll	FADGLNNGK	FADGLNNGK	468.233	1440-R7	95913616	0.979	1440 min	331902171	3.90924e+08
Cre17.g720250.t1.2|{CP29}|Chlorophyll	GSVEAIVQATPDEVSSENR	GSVEAIVQATPDEVSSENR	663.324	1440-R7	15459936	0.9086	1440 min
Cre17.g720250.t1.2|{CP29}|Chlorophyll	LAPYSEVFGLAR	LAPYSEVFGLAR	661.859	1440-R7	205493648	0.978	1440 min
Cre17.g720250.t1.2|{CP29}|Chlorophyll	YQGDALWLPNTTRPEWLDGSLPGDR	YQGDALWLPNTTRPEWLDGSLPGDR	953.135	1440-R7	15034971	0.9251	1440 min
Cre17.g720250.t1.2|{CP29}|Chlorophyll	FADGLNNGK	FADGLNNGK	468.233	1440-R8	81690064	0.9804	1440 min	330489054	4.35421e+08
Cre17.g720250.t1.2|{CP29}|Chlorophyll	GSVEAIVQATPDEVSSENR	GSVEAIVQATPDEVSSENR	663.324	1440-R8	30579566	0.9175	1440 min
Cre17.g720250.t1.2|{CP29}|Chlorophyll	LAPYSEVFGLAR	LAPYSEVFGLAR	661.859	1440-R8	203404448	0.9749	1440 min
Cre17.g720250.t1.2|{CP29}|Chlorophyll	YQGDALWLPNTTRPEWLDGSLPGDR	YQGDALWLPNTTRPEWLDGSLPGDR	953.135	1440-R8	14814976	0.9323	1440 min
LHCB4: (p)T7													LHCB4: (p)T7								0h	1h	4h	24h
Cre17.g720250.t1.2|{CP29}|Chlorophyll	FPTPPGTQK	FPT[+80]PPGTQK	526.744	0000-R5	5632642	0.9605	0000 min	8659795	4.94884e+06	6.29256e+06	1.12587e+06						0h	4.94884e+06		0h
Cre17.g720250.t1.2|{CP29}|Chlorophyll	FPTPPGTQKK	FPT[+80]PPGTQKK	590.792	0000-R5	3027153	0.957	0000 min						Timepoint	Amount	SD	SD (%)		8.04959e+06		1h	0.986476
Cre17.g720250.t1.2|{CP29}|Chlorophyll	FPTPPGTQK	FPT[+80]PPGTQK	526.744	0000-R6	4638827	0.9726	0000 min	7051614	8.04959e+06				0h	6.29256e+06	1.12587e+06	17.892		5.87126e+06		4h	0.0289303	0.088294
Cre17.g720250.t1.2|{CP29}|Chlorophyll	FPTPPGTQKK	FPT[+80]PPGTQKK	590.792	0000-R6	2412787	0.9641	0000 min						1h	6.27012e+06	1.86644e+06	29.7672		6.30053e+06		24h	0.0374064	0.0679519	0.0031559
Cre17.g720250.t1.2|{CP29}|Chlorophyll	FPTPPGTQK	FPT[+80]PPGTQK	526.744	0000-R7	3391011	0.9676	0000 min	5745276	5.87126e+06				4h	3.57879e+06	1.19743e+06	33.4591	1h	5.05043e+06
Cre17.g720250.t1.2|{CP29}|Chlorophyll	FPTPPGTQKK	FPT[+80]PPGTQKK	590.792	0000-R7	2354265	0.9651	0000 min						24h	9.47752e+06	1.6504e+06	17.4139		7.45622e+06			0h	1h	4h	24h
Cre17.g720250.t1.2|{CP29}|Chlorophyll	FPTPPGTQK	FPT[+80]PPGTQK	526.744	0000-R8	2391477	0.9725	0000 min	3859043	6.30053e+06									3.93753e+06		0h
Cre17.g720250.t1.2|{CP29}|Chlorophyll	FPTPPGTQKK	FPT[+80]PPGTQKK	590.792	0000-R8	1467566	0.963	0000 min											8.63631e+06		1h	-
Cre17.g720250.t1.2|{CP29}|Chlorophyll	FPTPPGTQK	FPT[+80]PPGTQK	526.744	0060-R5	4539238	0.9656	0060 min	6769315	5.05043e+06	6.27012e+06	1.86644e+06						4h	3.04394e+06		4h	*	-
Cre17.g720250.t1.2|{CP29}|Chlorophyll	FPTPPGTQKK	FPT[+80]PPGTQKK	590.792	0060-R5	2230077	0.9569	0060 min											2.75319e+06		24h	*	-	**
Cre17.g720250.t1.2|{CP29}|Chlorophyll	FPTPPGTQK	FPT[+80]PPGTQK	526.744	0060-R6	4205318	0.967	0060 min	6619784	7.45622e+06									2.87297e+06
Cre17.g720250.t1.2|{CP29}|Chlorophyll	FPTPPGTQKK	FPT[+80]PPGTQKK	590.792	0060-R6	2414466	0.9577	0060 min											5.64507e+06
Cre17.g720250.t1.2|{CP29}|Chlorophyll	FPTPPGTQK	FPT[+80]PPGTQK	526.744	0060-R7	2379761	0.9721	0060 min	4078268	3.93753e+06								24h	9.51939e+06
Cre17.g720250.t1.2|{CP29}|Chlorophyll	FPTPPGTQKK	FPT[+80]PPGTQKK	590.792	0060-R7	1698507	0.9597	0060 min											1.11318e+07
Cre17.g720250.t1.2|{CP29}|Chlorophyll	FPTPPGTQK	FPT[+80]PPGTQK	526.744	0060-R8	1922988	0.9785	0060 min	3085228	8.63631e+06									6.79663e+06
Cre17.g720250.t1.2|{CP29}|Chlorophyll	FPTPPGTQKK	FPT[+80]PPGTQKK	590.792	0060-R8	1162240	0.957	0060 min											1.04623e+07
Cre17.g720250.t1.2|{CP29}|Chlorophyll	FPTPPGTQK	FPT[+80]PPGTQK	526.744	0240-R5	2832429	0.968	0240 min	4386733	3.04394e+06	3.57879e+06	1.19743e+06
Cre17.g720250.t1.2|{CP29}|Chlorophyll	FPTPPGTQKK	FPT[+80]PPGTQKK	590.792	0240-R5	1554304	0.9594	0240 min
Cre17.g720250.t1.2|{CP29}|Chlorophyll	FPTPPGTQK	FPT[+80]PPGTQK	526.744	0240-R6	1803633	0.972	0240 min	2788868	2.75319e+06
Cre17.g720250.t1.2|{CP29}|Chlorophyll	FPTPPGTQKK	FPT[+80]PPGTQKK	590.792	0240-R6	985235	0.7494	0240 min
Cre17.g720250.t1.2|{CP29}|Chlorophyll	FPTPPGTQK	FPT[+80]PPGTQK	526.744	0240-R7	1613636	0.983	0240 min	2858483	2.87297e+06
Cre17.g720250.t1.2|{CP29}|Chlorophyll	FPTPPGTQKK	FPT[+80]PPGTQKK	590.792	0240-R7	1244847	0.9566	0240 min
Cre17.g720250.t1.2|{CP29}|Chlorophyll	FPTPPGTQK	FPT[+80]PPGTQK	526.744	0240-R8	1948698	0.993	0240 min	3414222	5.64507e+06
Cre17.g720250.t1.2|{CP29}|Chlorophyll	FPTPPGTQKK	FPT[+80]PPGTQKK	590.792	0240-R8	1465524	0.9554	0240 min
Cre17.g720250.t1.2|{CP29}|Chlorophyll	FPTPPGTQK	FPT[+80]PPGTQK	526.744	1440-R5	8921782	0.959	1440 min	12939947	9.51939e+06	9.47752e+06	1.6504e+06
Cre17.g720250.t1.2|{CP29}|Chlorophyll	FPTPPGTQKK	FPT[+80]PPGTQKK	590.792	1440-R5	4018165	0.964	1440 min
Cre17.g720250.t1.2|{CP29}|Chlorophyll	FPTPPGTQK	FPT[+80]PPGTQK	526.744	1440-R6	9073455	0.9676	1440 min	12698091	1.11318e+07
Cre17.g720250.t1.2|{CP29}|Chlorophyll	FPTPPGTQKK	FPT[+80]PPGTQKK	590.792	1440-R6	3624636	0.9565	1440 min
Cre17.g720250.t1.2|{CP29}|Chlorophyll	FPTPPGTQK	FPT[+80]PPGTQK	526.744	1440-R7	3328070	0.9693	1440 min	5770469	6.79663e+06
Cre17.g720250.t1.2|{CP29}|Chlorophyll	FPTPPGTQKK	FPT[+80]PPGTQKK	590.792	1440-R7	2442399	0.9507	1440 min
Cre17.g720250.t1.2|{CP29}|Chlorophyll	FPTPPGTQK	FPT[+80]PPGTQK	526.744	1440-R8	5044829	0.9665	1440 min	7940963	1.04623e+07
Cre17.g720250.t1.2|{CP29}|Chlorophyll	FPTPPGTQKK	FPT[+80]PPGTQKK	590.792	1440-R8	2896134	0.9638	1440 min
LHCB4: (p)T11													LHCB4: (p)T11								0h	1h	4h	24h
Cre17.g720250.t1.2|{CP29}|Chlorophyll	FPTPPGTQK	FPTPPGT[+80]QK	526.744	0000-R5	6562678	0.8784	0000 min	23816306	1.36104e+07	2.81007e+07	8.85961e+06						0h	1.36104e+07		0h
Cre17.g720250.t1.2|{CP29}|Chlorophyll	FPTPPGTQKK	FPTPPGT[+80]QKK	590.792	0000-R5	17253628	0.9853	0000 min						Timepoint	Amount	SD	SD (%)		3.06484e+07		1h	0.243741
Cre17.g720250.t1.2|{CP29}|Chlorophyll	FPTPPGTQK	FPTPPGT[+80]QK	526.744	0000-R6	9390112	0.8687	0000 min	26848660	3.06484e+07				0h	2.81007e+07	8.85961e+06	31.5281		3.04528e+07		4h	0.15109	0.618067
Cre17.g720250.t1.2|{CP29}|Chlorophyll	FPTPPGTQKK	FPTPPGT[+80]QKK	590.792	0000-R6	17458548	0.9911	0000 min						1h	1.94468e+07	7.42415e+06	38.1767		3.76912e+07		24h	0.400151	0.885769	0.400151
Cre17.g720250.t1.2|{CP29}|Chlorophyll	FPTPPGTQK	FPTPPGT[+80]QK	526.744	0000-R7	9588293	0.8801	0000 min	29799373	3.04528e+07				4h	1.57888e+07	9.4536e+06	59.8753	1h	1.23566e+07
Cre17.g720250.t1.2|{CP29}|Chlorophyll	FPTPPGTQKK	FPTPPGT[+80]QKK	590.792	0000-R7	20211080	0.9885	0000 min						24h	2.06154e+07	1.11782e+07	54.2226		1.26582e+07			0h	1h	4h	24h
Cre17.g720250.t1.2|{CP29}|Chlorophyll	FPTPPGTQK	FPTPPGT[+80]QK	526.744	0000-R8	8087106	0.8756	0000 min	23085694	3.76912e+07									2.26575e+07		0h
Cre17.g720250.t1.2|{CP29}|Chlorophyll	FPTPPGTQKK	FPTPPGT[+80]QKK	590.792	0000-R8	14998588	0.9671	0000 min											3.01149e+07		1h	-
Cre17.g720250.t1.2|{CP29}|Chlorophyll	FPTPPGTQK	FPTPPGT[+80]QK	526.744	0060-R5	5229864	0.8752	0060 min	16562136	1.23566e+07	1.94468e+07	7.42415e+06						4h	5.07292e+06		4h	-	-
Cre17.g720250.t1.2|{CP29}|Chlorophyll	FPTPPGTQKK	FPTPPGT[+80]QKK	590.792	0060-R5	11332272	0.9846	0060 min											7.99758e+06		24h	-	-	-
Cre17.g720250.t1.2|{CP29}|Chlorophyll	FPTPPGTQK	FPTPPGT[+80]QK	526.744	0060-R6	3100450	0.8753	0060 min	11238246	1.26582e+07									2.27304e+07
Cre17.g720250.t1.2|{CP29}|Chlorophyll	FPTPPGTQKK	FPTPPGT[+80]QKK	590.792	0060-R6	8137796	0.983	0060 min											2.73544e+07
Cre17.g720250.t1.2|{CP29}|Chlorophyll	FPTPPGTQK	FPTPPGT[+80]QK	526.744	0060-R7	7309548	0.8714	0060 min	23467316	2.26575e+07								24h	1.40655e+07
Cre17.g720250.t1.2|{CP29}|Chlorophyll	FPTPPGTQKK	FPTPPGT[+80]QKK	590.792	0060-R7	16157768	0.9838	0060 min											5.96643e+06
Cre17.g720250.t1.2|{CP29}|Chlorophyll	FPTPPGTQK	FPTPPGT[+80]QK	526.744	0060-R8	3154831	0.8819	0060 min	10758218	3.01149e+07									3.41828e+07
Cre17.g720250.t1.2|{CP29}|Chlorophyll	FPTPPGTQKK	FPTPPGT[+80]QKK	590.792	0060-R8	7603387	0.9665	0060 min											2.82468e+07
Cre17.g720250.t1.2|{CP29}|Chlorophyll	FPTPPGTQK	FPTPPGT[+80]QK	526.744	0240-R5	1926504	0.8751	0240 min	7310776	5.07292e+06	1.57888e+07	9.4536e+06
Cre17.g720250.t1.2|{CP29}|Chlorophyll	FPTPPGTQKK	FPTPPGT[+80]QKK	590.792	0240-R5	5384272	0.9771	0240 min
Cre17.g720250.t1.2|{CP29}|Chlorophyll	FPTPPGTQK	FPTPPGT[+80]QK	526.744	0240-R6	2110830	0.8712	0240 min	8101229	7.99758e+06
Cre17.g720250.t1.2|{CP29}|Chlorophyll	FPTPPGTQKK	FPTPPGT[+80]QKK	590.792	0240-R6	5990399	0.9902	0240 min
Cre17.g720250.t1.2|{CP29}|Chlorophyll	FPTPPGTQK	FPTPPGT[+80]QK	526.744	0240-R7	6435503	0.8789	0240 min	22615789	2.27304e+07
Cre17.g720250.t1.2|{CP29}|Chlorophyll	FPTPPGTQKK	FPTPPGT[+80]QKK	590.792	0240-R7	16180286	0.9832	0240 min
Cre17.g720250.t1.2|{CP29}|Chlorophyll	FPTPPGTQK	FPTPPGT[+80]QK	526.744	0240-R8	4502670	0.8789	0240 min	16544376	2.73544e+07
Cre17.g720250.t1.2|{CP29}|Chlorophyll	FPTPPGTQKK	FPTPPGT[+80]QKK	590.792	0240-R8	12041706	0.9716	0240 min
Cre17.g720250.t1.2|{CP29}|Chlorophyll	FPTPPGTQK	FPTPPGT[+80]QK	526.744	1440-R5	5866498	0.8754	1440 min	19119532	1.40655e+07	2.06154e+07	1.11782e+07
Cre17.g720250.t1.2|{CP29}|Chlorophyll	FPTPPGTQKK	FPTPPGT[+80]QKK	590.792	1440-R5	13253034	0.9847	1440 min
Cre17.g720250.t1.2|{CP29}|Chlorophyll	FPTPPGTQK	FPTPPGT[+80]QK	526.744	1440-R6	1560723	0.7494	1440 min	6805931	5.96643e+06
Cre17.g720250.t1.2|{CP29}|Chlorophyll	FPTPPGTQKK	FPTPPGT[+80]QKK	590.792	1440-R6	5245208	0.9895	1440 min
Cre17.g720250.t1.2|{CP29}|Chlorophyll	FPTPPGTQK	FPTPPGT[+80]QK	526.744	1440-R7	8764523	0.875	1440 min	29021875	3.41828e+07
Cre17.g720250.t1.2|{CP29}|Chlorophyll	FPTPPGTQKK	FPTPPGT[+80]QKK	590.792	1440-R7	20257352	0.9732	1440 min
Cre17.g720250.t1.2|{CP29}|Chlorophyll	FPTPPGTQK	FPTPPGT[+80]QK	526.744	1440-R8	7424555	0.8788	1440 min	21439642	2.82468e+07
Cre17.g720250.t1.2|{CP29}|Chlorophyll	FPTPPGTQKK	FPTPPGT[+80]QKK	590.792	1440-R8	14015087	0.9703	1440 min
LHCB4: (p)T7 + (p)T11													LHCB4: (p)T7 + (p)T11								0h	1h	4h	24h
Cre17.g720250.t1.2|{CP29}|Chlorophyll	FPTPPGTQK	FPT[+80]PPGT[+80]QK	566.727	0000-R5	10310	0.5792	0000 min	n/a	n/a	2.85778e+06	418620						0h	n/a		0h
Cre17.g720250.t1.2|{CP29}|Chlorophyll	FPTPPGTQKK	FPT[+80]PPGT[+80]QKK	630.775	0000-R5	1014674	0.9175	0000 min						Timepoint	Amount	SD	SD (%)		2.35214e+06		1h	0.108514
Cre17.g720250.t1.2|{CP29}|Chlorophyll	FPTPPGTQK	FPT[+80]PPGT[+80]QK	566.727	0000-R6	126948	0.9261	0000 min	2060526	2.35214e+06				0h	2.85778e+06	418620	14.6484		2.84394e+06		4h	0.722383	0.468853
Cre17.g720250.t1.2|{CP29}|Chlorophyll	FPTPPGTQKK	FPT[+80]PPGT[+80]QKK	630.775	0000-R6	1933578	0.9442	0000 min						1h	1.38467e+06	1.13623e+06	82.0576		3.37727e+06		24h	0.536027	0.187194	0.445951
Cre17.g720250.t1.2|{CP29}|Chlorophyll	FPTPPGTQK	FPT[+80]PPGT[+80]QK	566.727	0000-R7	223972	0.9634	0000 min	2782910	2.84394e+06				4h	2.41067e+06	955661	39.6429	1h	408713
Cre17.g720250.t1.2|{CP29}|Chlorophyll	FPTPPGTQKK	FPT[+80]PPGT[+80]QKK	630.775	0000-R7	2558938	0.9026	0000 min						24h	3.87008e+06	2.48743e+06	64.2733		304663			0h	1h	4h	24h
Cre17.g720250.t1.2|{CP29}|Chlorophyll	FPTPPGTQK	FPT[+80]PPGT[+80]QK	566.727	0000-R8	69096	0.9346	0000 min	2068561	3.37727e+06									1.73014e+06		0h
Cre17.g720250.t1.2|{CP29}|Chlorophyll	FPTPPGTQKK	FPT[+80]PPGT[+80]QKK	630.775	0000-R8	1999465	0.914	0000 min											3.09516e+06		1h	-
Cre17.g720250.t1.2|{CP29}|Chlorophyll	FPTPPGTQK	FPT[+80]PPGT[+80]QK	566.727	0060-R5	8573	0.8174	0060 min	547816	408713	1.38467e+06	1.13623e+06						4h	n/a		4h	-	-
Cre17.g720250.t1.2|{CP29}|Chlorophyll	FPTPPGTQKK	FPT[+80]PPGT[+80]QKK	630.775	0060-R5	539243	0.8975	0060 min											n/a		24h	-	-	-
Cre17.g720250.t1.2|{CP29}|Chlorophyll	FPTPPGTQK	FPT[+80]PPGT[+80]QK	566.727	0060-R6	9007	0.8738	0060 min	270486	304663									1.45501e+06
Cre17.g720250.t1.2|{CP29}|Chlorophyll	FPTPPGTQKK	FPT[+80]PPGT[+80]QKK	630.775	0060-R6	261479	0.9008	0060 min											3.36633e+06
Cre17.g720250.t1.2|{CP29}|Chlorophyll	FPTPPGTQK	FPT[+80]PPGT[+80]QK	566.727	0060-R7	118998	0.8824	0060 min	1791981	1.73014e+06								24h	2.16794e+06
Cre17.g720250.t1.2|{CP29}|Chlorophyll	FPTPPGTQKK	FPT[+80]PPGT[+80]QKK	630.775	0060-R7	1672983	0.8988	0060 min											1.04776e+06
Cre17.g720250.t1.2|{CP29}|Chlorophyll	FPTPPGTQK	FPT[+80]PPGT[+80]QK	566.727	0060-R8	27329	0.8591	0060 min	1105713	3.09516e+06									4.78122e+06
Cre17.g720250.t1.2|{CP29}|Chlorophyll	FPTPPGTQKK	FPT[+80]PPGT[+80]QKK	630.775	0060-R8	1078384	0.891	0060 min											7.48342e+06
Cre17.g720250.t1.2|{CP29}|Chlorophyll	FPTPPGTQK	FPT[+80]PPGT[+80]QK	566.727	0240-R5	3870	0.5363	0240 min	n/a	n/a	2.41067e+06	955661
Cre17.g720250.t1.2|{CP29}|Chlorophyll	FPTPPGTQKK	FPT[+80]PPGT[+80]QKK	630.775	0240-R5	147990	0.7915	0240 min
Cre17.g720250.t1.2|{CP29}|Chlorophyll	FPTPPGTQK	FPT[+80]PPGT[+80]QK	566.727	0240-R6	1803	0.5928	0240 min	n/a	n/a
Cre17.g720250.t1.2|{CP29}|Chlorophyll	FPTPPGTQKK	FPT[+80]PPGT[+80]QKK	630.775	0240-R6	84572	0.8645	0240 min
Cre17.g720250.t1.2|{CP29}|Chlorophyll	FPTPPGTQK	FPT[+80]PPGT[+80]QK	566.727	0240-R7	50366	0.8413	0240 min	1447675	1.45501e+06
Cre17.g720250.t1.2|{CP29}|Chlorophyll	FPTPPGTQKK	FPT[+80]PPGT[+80]QKK	630.775	0240-R7	1397309	0.8818	0240 min
Cre17.g720250.t1.2|{CP29}|Chlorophyll	FPTPPGTQK	FPT[+80]PPGT[+80]QK	566.727	0240-R8	57941	0.8538	0240 min	2036009	3.36633e+06
Cre17.g720250.t1.2|{CP29}|Chlorophyll	FPTPPGTQKK	FPT[+80]PPGT[+80]QKK	630.775	0240-R8	1978068	0.9363	0240 min
Cre17.g720250.t1.2|{CP29}|Chlorophyll	FPTPPGTQK	FPT[+80]PPGT[+80]QK	566.727	1440-R5	116857	0.8747	1440 min	2946932	2.16794e+06	3.87008e+06	2.48743e+06
Cre17.g720250.t1.2|{CP29}|Chlorophyll	FPTPPGTQKK	FPT[+80]PPGT[+80]QKK	630.775	1440-R5	2830075	0.9286	1440 min
Cre17.g720250.t1.2|{CP29}|Chlorophyll	FPTPPGTQK	FPT[+80]PPGT[+80]QK	566.727	1440-R6	63467	0.9563	1440 min	1195181	1.04776e+06
Cre17.g720250.t1.2|{CP29}|Chlorophyll	FPTPPGTQKK	FPT[+80]PPGT[+80]QKK	630.775	1440-R6	1131714	0.9344	1440 min
Cre17.g720250.t1.2|{CP29}|Chlorophyll	FPTPPGTQK	FPT[+80]PPGT[+80]QK	566.727	1440-R7	245679	0.9553	1440 min	4059348	4.78122e+06
Cre17.g720250.t1.2|{CP29}|Chlorophyll	FPTPPGTQKK	FPT[+80]PPGT[+80]QKK	630.775	1440-R7	3813669	0.9181	1440 min
Cre17.g720250.t1.2|{CP29}|Chlorophyll	FPTPPGTQK	FPT[+80]PPGT[+80]QK	566.727	1440-R8	367662	0.9509	1440 min	5680000	7.48342e+06
Cre17.g720250.t1.2|{CP29}|Chlorophyll	FPTPPGTQKK	FPT[+80]PPGT[+80]QKK	630.775	1440-R8	5312338	0.946	1440 min
CYTF													CYTF								0h	1h	4h	24h
DAA00904.1 CytF	IVAITALSEK	IVAITALSEK	522.819	0000-R5	223186304	0.9226	0000 min	496988656	2.84016e+08	3.51706e+08	5.64244e+07						0h	2.84016e+08		0h
DAA00904.1 CytF	VGNLYYQPYSPEQK	VGNLYYQPYSPEQK	843.412	0000-R5	67898816	0.9573	0000 min						Timepoint	Amount	SD	SD (%)		4.40316e+08		1h	0.640088
DAA00904.1 CytF	YPIYFGGNR	YPIYFGGNR	543.772	0000-R5	205903536	0.9719	0000 min						0h	3.51706e+08	5.64244e+07	16.0431		3.3483e+08		4h	0.602726	0.996462
DAA00904.1 CytF	IVAITALSEK	IVAITALSEK	522.819	0000-R6	172801344	0.9246	0000 min	385726184	4.40316e+08				1h	3.82581e+08	9.15364e+07	23.926		3.47663e+08		24h	0.0838255	0.329031	0.27549
DAA00904.1 CytF	VGNLYYQPYSPEQK	VGNLYYQPYSPEQK	843.412	0000-R6	61714536	0.9477	0000 min						4h	3.82261e+08	7.75183e+07	20.2789	1h	2.89578e+08
DAA00904.1 CytF	YPIYFGGNR	YPIYFGGNR	543.772	0000-R6	151210304	0.9697	0000 min						24h	4.50823e+08	6.06386e+07	13.4507		4.49197e+08			0h	1h	4h	24h
DAA00904.1 CytF	IVAITALSEK	IVAITALSEK	522.819	0000-R7	146363216	0.9238	0000 min	327645264	3.3483e+08									2.95575e+08		0h
DAA00904.1 CytF	VGNLYYQPYSPEQK	VGNLYYQPYSPEQK	843.412	0000-R7	43527264	0.9489	0000 min											4.95975e+08		1h	-
DAA00904.1 CytF	YPIYFGGNR	YPIYFGGNR	543.772	0000-R7	137754784	0.9699	0000 min										4h	2.82826e+08		4h	-	-
DAA00904.1 CytF	IVAITALSEK	IVAITALSEK	522.819	0000-R8	72921024	0.9415	0000 min	212941952	3.47663e+08									4.24775e+08		24h	-	-	-
DAA00904.1 CytF	VGNLYYQPYSPEQK	VGNLYYQPYSPEQK	843.412	0000-R8	38447056	0.9579	0000 min											3.37503e+08
DAA00904.1 CytF	YPIYFGGNR	YPIYFGGNR	543.772	0000-R8	101573872	0.9704	0000 min											4.83938e+08
DAA00904.1 CytF	IVAITALSEK	IVAITALSEK	522.819	0060-R5	175759920	0.9269	0060 min	388133904	2.89578e+08	3.82581e+08	9.15364e+07						24h	3.75451e+08
DAA00904.1 CytF	VGNLYYQPYSPEQK	VGNLYYQPYSPEQK	843.412	0060-R5	58763936	0.9558	0060 min											4.60243e+08
DAA00904.1 CytF	YPIYFGGNR	YPIYFGGNR	543.772	0060-R5	153610048	0.9688	0060 min											4.25643e+08
DAA00904.1 CytF	IVAITALSEK	IVAITALSEK	522.819	0060-R6	173357984	0.9235	0060 min	398806036	4.49197e+08									5.41952e+08
DAA00904.1 CytF	VGNLYYQPYSPEQK	VGNLYYQPYSPEQK	843.412	0060-R6	60650836	0.9538	0060 min
DAA00904.1 CytF	YPIYFGGNR	YPIYFGGNR	543.772	0060-R6	164797216	0.9703	0060 min
DAA00904.1 CytF	IVAITALSEK	IVAITALSEK	522.819	0060-R7	128175608	0.9274	0060 min	306139712	2.95575e+08
DAA00904.1 CytF	VGNLYYQPYSPEQK	VGNLYYQPYSPEQK	843.412	0060-R7	48963064	0.9519	0060 min
DAA00904.1 CytF	YPIYFGGNR	YPIYFGGNR	543.772	0060-R7	129001040	0.971	0060 min
DAA00904.1 CytF	IVAITALSEK	IVAITALSEK	522.819	0060-R8	77321440	0.9409	0060 min	177181648	4.95975e+08
DAA00904.1 CytF	VGNLYYQPYSPEQK	VGNLYYQPYSPEQK	843.412	0060-R8	28597656	0.9599	0060 min
DAA00904.1 CytF	YPIYFGGNR	YPIYFGGNR	543.772	0060-R8	71262552	0.9673	0060 min
DAA00904.1 CytF	IVAITALSEK	IVAITALSEK	522.819	0240-R5	176257536	0.9337	0240 min	407590468	2.82826e+08	3.82261e+08	7.75183e+07
DAA00904.1 CytF	VGNLYYQPYSPEQK	VGNLYYQPYSPEQK	843.412	0240-R5	56755540	0.9576	0240 min
DAA00904.1 CytF	YPIYFGGNR	YPIYFGGNR	543.772	0240-R5	174577392	0.9666	0240 min
DAA00904.1 CytF	IVAITALSEK	IVAITALSEK	522.819	0240-R6	192376384	0.9216	0240 min	430280424	4.24775e+08
DAA00904.1 CytF	VGNLYYQPYSPEQK	VGNLYYQPYSPEQK	843.412	0240-R6	61258696	0.9488	0240 min
DAA00904.1 CytF	YPIYFGGNR	YPIYFGGNR	543.772	0240-R6	176645344	0.969	0240 min
DAA00904.1 CytF	IVAITALSEK	IVAITALSEK	522.819	0240-R7	157251424	0.9249	0240 min	335801816	3.37503e+08
DAA00904.1 CytF	VGNLYYQPYSPEQK	VGNLYYQPYSPEQK	843.412	0240-R7	39608808	0.9549	0240 min
DAA00904.1 CytF	YPIYFGGNR	YPIYFGGNR	543.772	0240-R7	138941584	0.9686	0240 min
DAA00904.1 CytF	IVAITALSEK	IVAITALSEK	522.819	0240-R8	119585768	0.9357	0240 min	292693268	4.83938e+08
DAA00904.1 CytF	VGNLYYQPYSPEQK	VGNLYYQPYSPEQK	843.412	0240-R8	39293580	0.9623	0240 min
DAA00904.1 CytF	YPIYFGGNR	YPIYFGGNR	543.772	0240-R8	133813920	0.9665	0240 min
DAA00904.1 CytF	IVAITALSEK	IVAITALSEK	522.819	1440-R5	201400688	0.9219	1440 min	510360808	3.75451e+08	4.50823e+08	6.06386e+07
DAA00904.1 CytF	VGNLYYQPYSPEQK	VGNLYYQPYSPEQK	843.412	1440-R5	69638360	0.9538	1440 min
DAA00904.1 CytF	YPIYFGGNR	YPIYFGGNR	543.772	1440-R5	239321760	0.9684	1440 min
DAA00904.1 CytF	IVAITALSEK	IVAITALSEK	522.819	1440-R6	231125312	0.9205	1440 min	525000544	4.60243e+08
DAA00904.1 CytF	VGNLYYQPYSPEQK	VGNLYYQPYSPEQK	843.412	1440-R6	83299664	0.9397	1440 min
DAA00904.1 CytF	YPIYFGGNR	YPIYFGGNR	543.772	1440-R6	210575568	0.9707	1440 min
DAA00904.1 CytF	IVAITALSEK	IVAITALSEK	522.819	1440-R7	147346144	0.9305	1440 min	361379536	4.25643e+08
DAA00904.1 CytF	VGNLYYQPYSPEQK	VGNLYYQPYSPEQK	843.412	1440-R7	46089888	0.957	1440 min
DAA00904.1 CytF	YPIYFGGNR	YPIYFGGNR	543.772	1440-R7	167943504	0.9678	1440 min
DAA00904.1 CytF	IVAITALSEK	IVAITALSEK	522.819	1440-R8	156289776	0.9366	1440 min	411347696	5.41952e+08
DAA00904.1 CytF	VGNLYYQPYSPEQK	VGNLYYQPYSPEQK	843.412	1440-R8	54558768	0.9613	1440 min
DAA00904.1 CytF	YPIYFGGNR	YPIYFGGNR	543.772	1440-R8	200499152	0.9694	1440 min
PSBA													PSBA								0h	1h	4h	24h
DAA00922.1 D1	ENSSLWAR	ENSSLWAR	481.738	0000-R5	89194496	0.9756	0000 min	375234608	2.14437e+08	3.06632e+08	6.27136e+07						0h	2.14437e+08		0h
DAA00922.1 D1	LIFQYASFNNSR	LIFQYASFNNSR	730.37	0000-R5	38799872	0.9597	0000 min						Timepoint	Amount	SD	SD (%)		3.40843e+08		1h	0.662691
DAA00922.1 D1	VLNTWADIINR	VLNTWADIINR	657.862	0000-R5	247240240	0.9476	0000 min						0h	3.06632e+08	6.27136e+07	20.4524		2.88823e+08		4h	0.682415	0.418975
DAA00922.1 D1	ENSSLWAR	ENSSLWAR	481.738	0000-R6	142794432	0.9772	0000 min	298585836	3.40843e+08				1h	3.29906e+08	6.16052e+07	18.6735		3.82424e+08		24h	0.350515	0.168749	0.684694
DAA00922.1 D1	LIFQYASFNNSR	LIFQYASFNNSR	730.37	0000-R6	33040572	0.9545	0000 min						4h	2.83449e+08	6.92127e+07	24.418	1h	2.67824e+08
DAA00922.1 D1	VLNTWADIINR	VLNTWADIINR	657.862	0000-R6	122750832	0.9483	0000 min						24h	2.64299e+08	3.18618e+07	12.0552		3.52901e+08			0h	1h	4h	24h
DAA00922.1 D1	ENSSLWAR	ENSSLWAR	481.738	0000-R7	83176624	0.9792	0000 min	282625344	2.88823e+08									2.78619e+08		0h
DAA00922.1 D1	LIFQYASFNNSR	LIFQYASFNNSR	730.37	0000-R7	39038592	0.9581	0000 min											4.20281e+08		1h	-
DAA00922.1 D1	VLNTWADIINR	VLNTWADIINR	657.862	0000-R7	160410128	0.9468	0000 min										4h	2.04114e+08		4h	-	-
DAA00922.1 D1	ENSSLWAR	ENSSLWAR	481.738	0000-R8	92126320	0.9788	0000 min	234232796	3.82424e+08									2.89879e+08		24h	-	-	-
DAA00922.1 D1	LIFQYASFNNSR	LIFQYASFNNSR	730.37	0000-R8	33756668	0.9571	0000 min											2.48599e+08
DAA00922.1 D1	VLNTWADIINR	VLNTWADIINR	657.862	0000-R8	108349808	0.9531	0000 min											3.91206e+08
DAA00922.1 D1	ENSSLWAR	ENSSLWAR	481.738	0060-R5	100411872	0.9761	0060 min	358976788	2.67824e+08	3.29906e+08	6.16052e+07						24h	2.23311e+08
DAA00922.1 D1	LIFQYASFNNSR	LIFQYASFNNSR	730.37	0060-R5	36967972	0.9592	0060 min											2.54822e+08
DAA00922.1 D1	VLNTWADIINR	VLNTWADIINR	657.862	0060-R5	221596944	0.9484	0060 min											2.66979e+08
DAA00922.1 D1	ENSSLWAR	ENSSLWAR	481.738	0060-R6	134175632	0.9775	0060 min	313312136	3.52901e+08									3.12087e+08
DAA00922.1 D1	LIFQYASFNNSR	LIFQYASFNNSR	730.37	0060-R6	28270760	0.9582	0060 min
DAA00922.1 D1	VLNTWADIINR	VLNTWADIINR	657.862	0060-R6	150865744	0.9492	0060 min
DAA00922.1 D1	ENSSLWAR	ENSSLWAR	481.738	0060-R7	117087280	0.9777	0060 min	288578352	2.78619e+08
DAA00922.1 D1	LIFQYASFNNSR	LIFQYASFNNSR	730.37	0060-R7	37584464	0.9571	0060 min
DAA00922.1 D1	VLNTWADIINR	VLNTWADIINR	657.862	0060-R7	133906608	0.9499	0060 min
DAA00922.1 D1	ENSSLWAR	ENSSLWAR	481.738	0060-R8	64121672	0.9791	0060 min	150140618	4.20281e+08
DAA00922.1 D1	LIFQYASFNNSR	LIFQYASFNNSR	730.37	0060-R8	21472138	0.9577	0060 min
DAA00922.1 D1	VLNTWADIINR	VLNTWADIINR	657.862	0060-R8	64546808	0.9563	0060 min
DAA00922.1 D1	ENSSLWAR	ENSSLWAR	481.738	0240-R5	86646592	0.9764	0240 min	294155856	2.04114e+08	2.83449e+08	6.92127e+07
DAA00922.1 D1	LIFQYASFNNSR	LIFQYASFNNSR	730.37	0240-R5	32906352	0.9604	0240 min
DAA00922.1 D1	VLNTWADIINR	VLNTWADIINR	657.862	0240-R5	174602912	0.9528	0240 min
DAA00922.1 D1	ENSSLWAR	ENSSLWAR	481.738	0240-R6	117263792	0.9768	0240 min	293635874	2.89879e+08
DAA00922.1 D1	LIFQYASFNNSR	LIFQYASFNNSR	730.37	0240-R6	32301282	0.9615	0240 min
DAA00922.1 D1	VLNTWADIINR	VLNTWADIINR	657.862	0240-R6	144070800	0.9455	0240 min
DAA00922.1 D1	ENSSLWAR	ENSSLWAR	481.738	0240-R7	70247560	0.9795	0240 min	247345352	2.48599e+08
DAA00922.1 D1	LIFQYASFNNSR	LIFQYASFNNSR	730.37	0240-R7	28123040	0.959	0240 min
DAA00922.1 D1	VLNTWADIINR	VLNTWADIINR	657.862	0240-R7	148974752	0.9526	0240 min
DAA00922.1 D1	ENSSLWAR	ENSSLWAR	481.738	0240-R8	86849952	0.9797	0240 min	236607466	3.91206e+08
DAA00922.1 D1	LIFQYASFNNSR	LIFQYASFNNSR	730.37	0240-R8	32672050	0.9617	0240 min
DAA00922.1 D1	VLNTWADIINR	VLNTWADIINR	657.862	0240-R8	117085464	0.955	0240 min
DAA00922.1 D1	ENSSLWAR	ENSSLWAR	481.738	1440-R5	81802096	0.9759	1440 min	303551814	2.23311e+08	2.64299e+08	3.18618e+07
DAA00922.1 D1	LIFQYASFNNSR	LIFQYASFNNSR	730.37	1440-R5	26999126	0.9593	1440 min
DAA00922.1 D1	VLNTWADIINR	VLNTWADIINR	657.862	1440-R5	194750592	0.9517	1440 min
DAA00922.1 D1	ENSSLWAR	ENSSLWAR	481.738	1440-R6	111823408	0.9759	1440 min	290676402	2.54822e+08
DAA00922.1 D1	LIFQYASFNNSR	LIFQYASFNNSR	730.37	1440-R6	29882418	0.9543	1440 min
DAA00922.1 D1	VLNTWADIINR	VLNTWADIINR	657.862	1440-R6	148970576	0.9452	1440 min
DAA00922.1 D1	ENSSLWAR	ENSSLWAR	481.738	1440-R7	66365900	0.9794	1440 min	226670144	2.66979e+08
DAA00922.1 D1	LIFQYASFNNSR	LIFQYASFNNSR	730.37	1440-R7	26417988	0.9594	1440 min
DAA00922.1 D1	VLNTWADIINR	VLNTWADIINR	657.862	1440-R7	133886256	0.954	1440 min
DAA00922.1 D1	ENSSLWAR	ENSSLWAR	481.738	1440-R8	94574272	0.9789	1440 min	236877060	3.12087e+08
DAA00922.1 D1	LIFQYASFNNSR	LIFQYASFNNSR	730.37	1440-R8	24869676	0.96	1440 min
DAA00922.1 D1	VLNTWADIINR	VLNTWADIINR	657.862	1440-R8	117433112	0.9559	1440 min
STT7													STT7								0h	1h	4h	24h
Cre02.g120250.t1.1|{STT7}|Calcium/calmodulin-dependent	LIDLGAAADLR	LIDLGAAADLR	564.325	0000-R5		2798450	0.9324	5039210	2.87977e+06	3.54167e+06	515616						0h	2.87977e+06		0h
Cre02.g120250.t1.1|{STT7}|Calcium/calmodulin-dependent	NDNALIAFNK	NDNALIAFNK	560.293	0000-R5		842730	0.9427						Timepoint	Amount	SD	SD (%)		4.1889e+06		1h	0.52416
Cre02.g120250.t1.1|{STT7}|Calcium/calmodulin-dependent	STLDPSLYNEAGFDEK	STLDPSLYNEAGFDEK	893.413	0000-R5		1398030	0.9383						0h	3.54167e+06	515616	14.5585		3.22783e+06		4h	0.201416	0.44847
Cre02.g120250.t1.1|{STT7}|Calcium/calmodulin-dependent	LIDLGAAADLR	LIDLGAAADLR	564.325	0000-R6		1819535	0.9281	3669567	4.1889e+06				1h	3.27923e+06	429401	13.0946		3.87019e+06		24h	0.107731	0.226275	0.107731
Cre02.g120250.t1.1|{STT7}|Calcium/calmodulin-dependent	NDNALIAFNK	NDNALIAFNK	560.293	0000-R6		511766	0.9483						4h	3.02943e+06	310816	10.2599	1h	3.26461e+06
Cre02.g120250.t1.1|{STT7}|Calcium/calmodulin-dependent	STLDPSLYNEAGFDEK	STLDPSLYNEAGFDEK	893.413	0000-R6		1338266	0.9407						24h	2.82487e+06	394730	13.9734		3.38969e+06			0h	1h	4h	24h
Cre02.g120250.t1.1|{STT7}|Calcium/calmodulin-dependent	LIDLGAAADLR	LIDLGAAADLR	564.325	0000-R7		1951061	0.932	3158567	3.22783e+06									2.63108e+06		0h
Cre02.g120250.t1.1|{STT7}|Calcium/calmodulin-dependent	NDNALIAFNK	NDNALIAFNK	560.293	0000-R7		294304	0.9378											3.83152e+06		1h	-
Cre02.g120250.t1.1|{STT7}|Calcium/calmodulin-dependent	STLDPSLYNEAGFDEK	STLDPSLYNEAGFDEK	893.413	0000-R7		913202	0.9401										4h	2.83603e+06		4h	-	-
Cre02.g120250.t1.1|{STT7}|Calcium/calmodulin-dependent	LIDLGAAADLR	LIDLGAAADLR	564.325	0000-R8		1162319	0.9306	2370474	3.87019e+06									3.08672e+06		24h	-	-	-
Cre02.g120250.t1.1|{STT7}|Calcium/calmodulin-dependent	NDNALIAFNK	NDNALIAFNK	560.293	0000-R8		198325	0.956											2.68731e+06
Cre02.g120250.t1.1|{STT7}|Calcium/calmodulin-dependent	STLDPSLYNEAGFDEK	STLDPSLYNEAGFDEK	893.413	0000-R8		1009830	0.9518											3.50765e+06
Cre02.g120250.t1.1|{STT7}|Calcium/calmodulin-dependent	LIDLGAAADLR	LIDLGAAADLR	564.325	0060-R5		2350582	0.9317	4375706	3.26461e+06	3.27923e+06	429401						24h	2.53541e+06
Cre02.g120250.t1.1|{STT7}|Calcium/calmodulin-dependent	NDNALIAFNK	NDNALIAFNK	560.293	0060-R5		625900	0.9456											3.26664e+06
Cre02.g120250.t1.1|{STT7}|Calcium/calmodulin-dependent	STLDPSLYNEAGFDEK	STLDPSLYNEAGFDEK	893.413	0060-R5		1399224	0.9367											2.34086e+06
Cre02.g120250.t1.1|{STT7}|Calcium/calmodulin-dependent	LIDLGAAADLR	LIDLGAAADLR	564.325	0060-R6		1358342	0.938	3009434	3.38969e+06									3.15659e+06
Cre02.g120250.t1.1|{STT7}|Calcium/calmodulin-dependent	NDNALIAFNK	NDNALIAFNK	560.293	0060-R6		558223	0.9539
Cre02.g120250.t1.1|{STT7}|Calcium/calmodulin-dependent	STLDPSLYNEAGFDEK	STLDPSLYNEAGFDEK	893.413	0060-R6		1092869	0.9445
Cre02.g120250.t1.1|{STT7}|Calcium/calmodulin-dependent	LIDLGAAADLR	LIDLGAAADLR	564.325	0060-R7		1581102	0.9298	2725124	2.63108e+06
Cre02.g120250.t1.1|{STT7}|Calcium/calmodulin-dependent	NDNALIAFNK	NDNALIAFNK	560.293	0060-R7		282289	0.963
Cre02.g120250.t1.1|{STT7}|Calcium/calmodulin-dependent	STLDPSLYNEAGFDEK	STLDPSLYNEAGFDEK	893.413	0060-R7		861733	0.9425
Cre02.g120250.t1.1|{STT7}|Calcium/calmodulin-dependent	LIDLGAAADLR	LIDLGAAADLR	564.325	0060-R8		647630	0.9186	1368769	3.83152e+06
Cre02.g120250.t1.1|{STT7}|Calcium/calmodulin-dependent	NDNALIAFNK	NDNALIAFNK	560.293	0060-R8		135617	0.9589
Cre02.g120250.t1.1|{STT7}|Calcium/calmodulin-dependent	STLDPSLYNEAGFDEK	STLDPSLYNEAGFDEK	893.413	0060-R8		585522	0.9422
Cre02.g120250.t1.1|{STT7}|Calcium/calmodulin-dependent	LIDLGAAADLR	LIDLGAAADLR	564.325	0240-R5		2300209	0.9406	4087104	2.83603e+06	3.02943e+06	310816
Cre02.g120250.t1.1|{STT7}|Calcium/calmodulin-dependent	NDNALIAFNK	NDNALIAFNK	560.293	0240-R5		724463	0.9485
Cre02.g120250.t1.1|{STT7}|Calcium/calmodulin-dependent	STLDPSLYNEAGFDEK	STLDPSLYNEAGFDEK	893.413	0240-R5		1062432	0.9501
Cre02.g120250.t1.1|{STT7}|Calcium/calmodulin-dependent	LIDLGAAADLR	LIDLGAAADLR	564.325	0240-R6		1513312	0.9332	3126725	3.08672e+06
Cre02.g120250.t1.1|{STT7}|Calcium/calmodulin-dependent	NDNALIAFNK	NDNALIAFNK	560.293	0240-R6		507929	0.9565
Cre02.g120250.t1.1|{STT7}|Calcium/calmodulin-dependent	STLDPSLYNEAGFDEK	STLDPSLYNEAGFDEK	893.413	0240-R6		1105484	0.9366
Cre02.g120250.t1.1|{STT7}|Calcium/calmodulin-dependent	LIDLGAAADLR	LIDLGAAADLR	564.325	0240-R7		1691931	0.9352	2673759	2.68731e+06
Cre02.g120250.t1.1|{STT7}|Calcium/calmodulin-dependent	NDNALIAFNK	NDNALIAFNK	560.293	0240-R7		219856	0.7322
Cre02.g120250.t1.1|{STT7}|Calcium/calmodulin-dependent	STLDPSLYNEAGFDEK	STLDPSLYNEAGFDEK	893.413	0240-R7		761972	0.9478
Cre02.g120250.t1.1|{STT7}|Calcium/calmodulin-dependent	LIDLGAAADLR	LIDLGAAADLR	564.325	0240-R8		1035687	0.9348	2121478	3.50765e+06
Cre02.g120250.t1.1|{STT7}|Calcium/calmodulin-dependent	NDNALIAFNK	NDNALIAFNK	560.293	0240-R8		221040	0.9588
Cre02.g120250.t1.1|{STT7}|Calcium/calmodulin-dependent	STLDPSLYNEAGFDEK	STLDPSLYNEAGFDEK	893.413	0240-R8		864751	0.9455
Cre02.g120250.t1.1|{STT7}|Calcium/calmodulin-dependent	LIDLGAAADLR	LIDLGAAADLR	564.325	1440-R5		1784375	0.9199	3446444	2.53541e+06	2.82487e+06	394730
Cre02.g120250.t1.1|{STT7}|Calcium/calmodulin-dependent	NDNALIAFNK	NDNALIAFNK	560.293	1440-R5		695744	0.9501
Cre02.g120250.t1.1|{STT7}|Calcium/calmodulin-dependent	STLDPSLYNEAGFDEK	STLDPSLYNEAGFDEK	893.413	1440-R5		966325	0.9387
Cre02.g120250.t1.1|{STT7}|Calcium/calmodulin-dependent	LIDLGAAADLR	LIDLGAAADLR	564.325	1440-R6		2039310	0.9238	3726264	3.26664e+06
Cre02.g120250.t1.1|{STT7}|Calcium/calmodulin-dependent	NDNALIAFNK	NDNALIAFNK	560.293	1440-R6		542814	0.9494
Cre02.g120250.t1.1|{STT7}|Calcium/calmodulin-dependent	STLDPSLYNEAGFDEK	STLDPSLYNEAGFDEK	893.413	1440-R6		1144140	0.9323
Cre02.g120250.t1.1|{STT7}|Calcium/calmodulin-dependent	LIDLGAAADLR	LIDLGAAADLR	564.325	1440-R7		1156435	0.9233	1987439	2.34086e+06
Cre02.g120250.t1.1|{STT7}|Calcium/calmodulin-dependent	NDNALIAFNK	NDNALIAFNK	560.293	1440-R7		255367	0.9532
Cre02.g120250.t1.1|{STT7}|Calcium/calmodulin-dependent	STLDPSLYNEAGFDEK	STLDPSLYNEAGFDEK	893.413	1440-R7		575637	0.9471
Cre02.g120250.t1.1|{STT7}|Calcium/calmodulin-dependent	LIDLGAAADLR	LIDLGAAADLR	564.325	1440-R8		1284238	0.9434	2395884	3.15659e+06
Cre02.g120250.t1.1|{STT7}|Calcium/calmodulin-dependent	NDNALIAFNK	NDNALIAFNK	560.293	1440-R8		305954	0.9498
Cre02.g120250.t1.1|{STT7}|Calcium/calmodulin-dependent	STLDPSLYNEAGFDEK	STLDPSLYNEAGFDEK	893.413	1440-R8		805692	0.9471

## Sheet: Normalization (GAPDH)
									Sum peptide intensities	Normalization factor (F1)
Cre01.g010900.t1.2|Glyceraldehyde-3-Phosphate	VVDLAEVTAK	VVDLAEVTAK	40.95	522.8	0000 min	0000-R5	1	270044288	325031724	0.571473
Cre01.g010900.t1.2|Glyceraldehyde-3-Phosphate	YDSTLGTFAADVK	YDSTLGTFAADVK	58.23	694.341	0000 min	0000-R5	1	54987436
Cre01.g010900.t1.2|Glyceraldehyde-3-Phosphate	VVDLAEVTAK	VVDLAEVTAK	40.43	522.8	0000 min	0000-R6	17	132098720	162718236	1.14153
Cre01.g010900.t1.2|Glyceraldehyde-3-Phosphate	YDSTLGTFAADVK	YDSTLGTFAADVK	57.76	694.341	0000 min	0000-R6	17	30619516
Cre01.g010900.t1.2|Glyceraldehyde-3-Phosphate	VVDLAEVTAK	VVDLAEVTAK	41.16	522.8	0000 min	0000-R7	9	153659536	181761168	1.02193
Cre01.g010900.t1.2|Glyceraldehyde-3-Phosphate	YDSTLGTFAADVK	YDSTLGTFAADVK	58.55	694.341	0000 min	0000-R7	9	28101632
Cre01.g010900.t1.2|Glyceraldehyde-3-Phosphate	VVDLAEVTAK	VVDLAEVTAK	40.24	522.8	0000 min	0000-R8	13	91337472	113769154	1.63267
Cre01.g010900.t1.2|Glyceraldehyde-3-Phosphate	YDSTLGTFAADVK	YDSTLGTFAADVK	57.49	694.341	0000 min	0000-R8	13	22431682
Cre01.g010900.t1.2|Glyceraldehyde-3-Phosphate	VVDLAEVTAK	VVDLAEVTAK	41.25	522.8	0060 min	0060-R5	2	204582784	248965024	0.746076
Cre01.g010900.t1.2|Glyceraldehyde-3-Phosphate	YDSTLGTFAADVK	YDSTLGTFAADVK	58.61	694.341	0060 min	0060-R5	2	44382240
Cre01.g010900.t1.2|Glyceraldehyde-3-Phosphate	VVDLAEVTAK	VVDLAEVTAK	40.58	522.8	0060 min	0060-R6	17	140020544	164909858	1.12635
Cre01.g010900.t1.2|Glyceraldehyde-3-Phosphate	YDSTLGTFAADVK	YDSTLGTFAADVK	57.91	694.341	0060 min	0060-R6	17	24889314
Cre01.g010900.t1.2|Glyceraldehyde-3-Phosphate	VVDLAEVTAK	VVDLAEVTAK	41.19	522.8	0060 min	0060-R7	10	167504608	192386274	0.96549
Cre01.g010900.t1.2|Glyceraldehyde-3-Phosphate	YDSTLGTFAADVK	YDSTLGTFAADVK	58.45	694.341	0060 min	0060-R7	10	24881666
Cre01.g010900.t1.2|Glyceraldehyde-3-Phosphate	VVDLAEVTAK	VVDLAEVTAK	39.92	522.8	0060 min	0060-R8	14	54480364	66356058	2.79925
Cre01.g010900.t1.2|Glyceraldehyde-3-Phosphate	YDSTLGTFAADVK	YDSTLGTFAADVK	57.38	694.341	0060 min	0060-R8	14	11875694
Cre01.g010900.t1.2|Glyceraldehyde-3-Phosphate	VVDLAEVTAK	VVDLAEVTAK	41.18	522.8	0240 min	0240-R5	3	225488144	267686784	0.693897
Cre01.g010900.t1.2|Glyceraldehyde-3-Phosphate	YDSTLGTFAADVK	YDSTLGTFAADVK	58.36	694.341	0240 min	0240-R5	3	42198640
Cre01.g010900.t1.2|Glyceraldehyde-3-Phosphate	VVDLAEVTAK	VVDLAEVTAK	40.61	522.8	0240 min	0240-R6	19	153316720	188154272	0.987206
Cre01.g010900.t1.2|Glyceraldehyde-3-Phosphate	YDSTLGTFAADVK	YDSTLGTFAADVK	57.93	694.341	0240 min	0240-R6	19	34837552
Cre01.g010900.t1.2|Glyceraldehyde-3-Phosphate	VVDLAEVTAK	VVDLAEVTAK	40.37	522.8	0240 min	0240-R7	11	153306688	184810574	1.00507
Cre01.g010900.t1.2|Glyceraldehyde-3-Phosphate	YDSTLGTFAADVK	YDSTLGTFAADVK	57.59	694.341	0240 min	0240-R7	11	31503886
Cre01.g010900.t1.2|Glyceraldehyde-3-Phosphate	VVDLAEVTAK	VVDLAEVTAK	39.07	522.8	0240 min	0240-R8	15	80205128	112342598	1.6534
Cre01.g010900.t1.2|Glyceraldehyde-3-Phosphate	YDSTLGTFAADVK	YDSTLGTFAADVK	56.45	694.341	0240 min	0240-R8	15	32137470
Cre01.g010900.t1.2|Glyceraldehyde-3-Phosphate	VVDLAEVTAK	VVDLAEVTAK	41.01	522.8	1440 min	1440-R5	4	204576448	252490648	0.735659
Cre01.g010900.t1.2|Glyceraldehyde-3-Phosphate	YDSTLGTFAADVK	YDSTLGTFAADVK	58.29	694.341	1440 min	1440-R5	4	47914200
Cre01.g010900.t1.2|Glyceraldehyde-3-Phosphate	VVDLAEVTAK	VVDLAEVTAK	40.71	522.8	1440 min	1440-R6	18	168957776	211882128	0.876652
Cre01.g010900.t1.2|Glyceraldehyde-3-Phosphate	YDSTLGTFAADVK	YDSTLGTFAADVK	57.83	694.341	1440 min	1440-R6	18	42924352
Cre01.g010900.t1.2|Glyceraldehyde-3-Phosphate	VVDLAEVTAK	VVDLAEVTAK	40.44	522.8	1440 min	1440-R7	12	130413056	157702770	1.17783
Cre01.g010900.t1.2|Glyceraldehyde-3-Phosphate	YDSTLGTFAADVK	YDSTLGTFAADVK	57.7	694.341	1440 min	1440-R7	12	27289714
Cre01.g010900.t1.2|Glyceraldehyde-3-Phosphate	VVDLAEVTAK	VVDLAEVTAK	38.76	522.8	1440 min	1440-R8	16	111979712	140983964	1.3175
Cre01.g010900.t1.2|Glyceraldehyde-3-Phosphate	YDSTLGTFAADVK	YDSTLGTFAADVK	56.01	694.341	1440 min	1440-R8	16	29004252
