# Supplementary material for: Light‐dependent N‐terminal phosphorylation of LHCSR3 and LHCB4 are interlinked in Chlamydomonas reinhardtii
Source: Plant J. 2019 May 30;99(5):877–94. doi: 10.1111/tpj.14368 (PMC6851877; doi:10.1111/tpj.14368)
Supplement: Supplementary file 13 — Appendix S2. Raw PRM quantification data of the 500 μmol photons m−2 sec−1 high light experiment. [file TPJ-99-877-s013.xlsx]

## Sheet: Quantification
Protein Name	Peptide Sequence	Peptide Modified Sequence	Precursor m/z	Replicate Name	Total Area Fragment (AUC)	Library Dot Product	Condition	Sum Peptide AUC	Sum Peptide AUC (normalized)	Protein Amount (total AUC)	SD Protein Amount		Protein Summary							t-Test
TRX f1													TRX f1								0h	1h	4h	24h
Cre01.g066552.t1.1|Thioredoxin f1	ALTDLIGK	ALTDLIGK	415.753	00-2	2806516	0.943	0000 min	10542352	8.70299e+06	8.03474e+06	668250						0h	8.70299e+06		0h
Cre01.g066552.t1.1|Thioredoxin f1	LANEMDASQVVFAK	LANEMDASQVVFAK	761.882	00-2	601708	0.9786	0000 min						Timepoint	Amount	SD	SD (%)		7.36649e+06		1h	0.30255
Cre01.g066552.t1.1|Thioredoxin f1	VIAPEIER	VIAPEIER	463.769	00-2	7134128	0.941	0000 min						0h	8.03474e+06	668250	8.317				4h	0.0147149	0.000178629
Cre01.g066552.t1.1|Thioredoxin f1	ALTDLIGK	ALTDLIGK	415.753	00-3	2226853	0.947	0000 min	8581955	7.36649e+06				1h	9.161e+06	665823	7.26801				24h	0.0281862	0.0323366	0.666787
Cre01.g066552.t1.1|Thioredoxin f1	LANEMDASQVVFAK	LANEMDASQVVFAK	761.882	00-3	452233	0.9627	0000 min						4h	2.93713e+07	212332	0.722924	1h	1.00385e+07
Cre01.g066552.t1.1|Thioredoxin f1	VIAPEIER	VIAPEIER	463.769	00-3	5902869	0.9457	0000 min						24h	3.14724e+07	5.94356e+06	18.885		9.01806e+06			0h	1h	4h	24h
Cre01.g066552.t1.1|Thioredoxin f1	ALTDLIGK	ALTDLIGK	415.753	01-1	2158168	0.9504	0060 min	6970729	1.00385e+07	9.161e+06	665823							8.42646e+06		0h
Cre01.g066552.t1.1|Thioredoxin f1	LANEMDASQVVFAK	LANEMDASQVVFAK	761.882	01-1	400352	0.9646	0060 min													1h	-
Cre01.g066552.t1.1|Thioredoxin f1	VIAPEIER	VIAPEIER	463.769	01-1	4412209	0.9571	0060 min										4h	2.96509e+07		4h	*	***
Cre01.g066552.t1.1|Thioredoxin f1	ALTDLIGK	ALTDLIGK	415.753	01-2	2267504	0.9508	0060 min	8222250	9.01806e+06									2.91367e+07		24h	*	*	-
Cre01.g066552.t1.1|Thioredoxin f1	LANEMDASQVVFAK	LANEMDASQVVFAK	761.882	01-2	480663	0.9556	0060 min											2.93263e+07
Cre01.g066552.t1.1|Thioredoxin f1	VIAPEIER	VIAPEIER	463.769	01-2	5474083	0.9466	0060 min
Cre01.g066552.t1.1|Thioredoxin f1	ALTDLIGK	ALTDLIGK	415.753	01-3	2770668	0.9519	0060 min	9535234	8.42646e+06								24h	3.95977e+07
Cre01.g066552.t1.1|Thioredoxin f1	LANEMDASQVVFAK	LANEMDASQVVFAK	761.882	01-3	631815	0.9504	0060 min											2.92735e+07
Cre01.g066552.t1.1|Thioredoxin f1	VIAPEIER	VIAPEIER	463.769	01-3	6132751	0.9424	0060 min											2.5546e+07
Cre01.g066552.t1.1|Thioredoxin f1	ALTDLIGK	ALTDLIGK	415.753	04-1	8980162	0.9575	0240 min	29539094	2.96509e+07	2.93713e+07	212332
Cre01.g066552.t1.1|Thioredoxin f1	LANEMDASQVVFAK	LANEMDASQVVFAK	761.882	04-1	2240964	0.9576	0240 min
Cre01.g066552.t1.1|Thioredoxin f1	VIAPEIER	VIAPEIER	463.769	04-1	18317968	0.9533	0240 min
Cre01.g066552.t1.1|Thioredoxin f1	ALTDLIGK	ALTDLIGK	415.753	04-2	6231168	0.9608	0240 min	23435307	2.91367e+07
Cre01.g066552.t1.1|Thioredoxin f1	LANEMDASQVVFAK	LANEMDASQVVFAK	761.882	04-2	1607193	0.9609	0240 min
Cre01.g066552.t1.1|Thioredoxin f1	VIAPEIER	VIAPEIER	463.769	04-2	15596946	0.9535	0240 min
Cre01.g066552.t1.1|Thioredoxin f1	ALTDLIGK	ALTDLIGK	415.753	04-3	10753934	0.9505	0240 min	33522127	2.93263e+07
Cre01.g066552.t1.1|Thioredoxin f1	LANEMDASQVVFAK	LANEMDASQVVFAK	761.882	04-3	2815037	0.9544	0240 min
Cre01.g066552.t1.1|Thioredoxin f1	VIAPEIER	VIAPEIER	463.769	04-3	19953156	0.9572	0240 min
Cre01.g066552.t1.1|Thioredoxin f1	ALTDLIGK	ALTDLIGK	415.753	24-1	9814737	0.9585	1440 min	32815617	3.95977e+07	3.14724e+07	5.94356e+06
Cre01.g066552.t1.1|Thioredoxin f1	LANEMDASQVVFAK	LANEMDASQVVFAK	761.882	24-1	2256408	0.9539	1440 min
Cre01.g066552.t1.1|Thioredoxin f1	VIAPEIER	VIAPEIER	463.769	24-1	20744472	0.9581	1440 min
Cre01.g066552.t1.1|Thioredoxin f1	ALTDLIGK	ALTDLIGK	415.753	24-2	8154440	0.9513	1440 min	33443101	2.92735e+07
Cre01.g066552.t1.1|Thioredoxin f1	LANEMDASQVVFAK	LANEMDASQVVFAK	761.882	24-2	2603321	0.9466	1440 min
Cre01.g066552.t1.1|Thioredoxin f1	VIAPEIER	VIAPEIER	463.769	24-2	22685340	0.951	1440 min
Cre01.g066552.t1.1|Thioredoxin f1	ALTDLIGK	ALTDLIGK	415.753	24-3	6728813	0.9544	1440 min	24808551	2.5546e+07
Cre01.g066552.t1.1|Thioredoxin f1	LANEMDASQVVFAK	LANEMDASQVVFAK	761.882	24-3	2207791	0.9601	1440 min
Cre01.g066552.t1.1|Thioredoxin f1	VIAPEIER	VIAPEIER	463.769	24-3	15871947	0.9564	1440 min
PC													PC								0h	1h	4h	24h
Cre03.g182551.t1.2|{PC6-2}|Pre-apoplastocyanin	DDYLNAPGETYSVK	DDYLNAPGETYSVK	786.365	00-2	107533968	0.9481	0000 min	109384750	9.03e+07	9.37191e+07	3.41909e+06						0h	9.03e+07		0h
Cre03.g182551.t1.2|{PC6-2}|Pre-apoplastocyanin	LTAAGEYGYYCEPHQGAGMVGK	LTAAGEYGYYC[+57]EPHQGAGM[+16]VGK	792.353	00-2	1850782	0.9349	0000 min						Timepoint	Amount	SD	SD (%)		9.71382e+07		1h	0.104492
Cre03.g182551.t1.2|{PC6-2}|Pre-apoplastocyanin	DDYLNAPGETYSVK	DDYLNAPGETYSVK	786.365	00-3	112100008	0.9495	0000 min	113165878	9.71382e+07				0h	9.37191e+07	3.41909e+06	3.64823				4h	0.399068	0.0119538
Cre03.g182551.t1.2|{PC6-2}|Pre-apoplastocyanin	LTAAGEYGYYCEPHQGAGMVGK	LTAAGEYGYYC[+57]EPHQGAGM[+16]VGK	792.353	00-3	1065870	0.9387	0000 min						1h	8.18395e+07	3.46102e+06	4.22903				24h	0.576631	0.8647	0.484457
Cre03.g182551.t1.2|{PC6-2}|Pre-apoplastocyanin	DDYLNAPGETYSVK	DDYLNAPGETYSVK	786.365	01-1	52866676	0.9496	0060 min	53738386	7.73881e+07	8.18395e+07	3.46102e+06		4h	9.74569e+07	1.4208e+06	1.45788	1h	7.73881e+07
Cre03.g182551.t1.2|{PC6-2}|Pre-apoplastocyanin	LTAAGEYGYYCEPHQGAGMVGK	LTAAGEYGYYC[+57]EPHQGAGM[+16]VGK	792.353	01-1	871710	0.9468	0060 min						24h	1.02428e+08	1.66974e+07	16.3016		8.23025e+07			0h	1h	4h	24h
Cre03.g182551.t1.2|{PC6-2}|Pre-apoplastocyanin	DDYLNAPGETYSVK	DDYLNAPGETYSVK	786.365	01-2	73873344	0.9479	0060 min	75039624	8.23025e+07									8.58279e+07		0h
Cre03.g182551.t1.2|{PC6-2}|Pre-apoplastocyanin	LTAAGEYGYYCEPHQGAGMVGK	LTAAGEYGYYC[+57]EPHQGAGM[+16]VGK	792.353	01-2	1166280	0.9441	0060 min													1h	-
Cre03.g182551.t1.2|{PC6-2}|Pre-apoplastocyanin	DDYLNAPGETYSVK	DDYLNAPGETYSVK	786.365	01-3	96105896	0.95	0060 min	97121333	8.58279e+07								4h	9.64031e+07		4h	-	*
Cre03.g182551.t1.2|{PC6-2}|Pre-apoplastocyanin	LTAAGEYGYYCEPHQGAGMVGK	LTAAGEYGYYC[+57]EPHQGAGM[+16]VGK	792.353	01-3	1015437	0.9446	0060 min											9.85107e+07		24h	-	-	-
Cre03.g182551.t1.2|{PC6-2}|Pre-apoplastocyanin	DDYLNAPGETYSVK	DDYLNAPGETYSVK	786.365	04-1	94786280	0.9492	0240 min	96039415	9.64031e+07	9.74569e+07	1.4208e+06							9.98553e+07
Cre03.g182551.t1.2|{PC6-2}|Pre-apoplastocyanin	LTAAGEYGYYCEPHQGAGMVGK	LTAAGEYGYYC[+57]EPHQGAGM[+16]VGK	792.353	04-1	1253135	0.9456	0240 min
Cre03.g182551.t1.2|{PC6-2}|Pre-apoplastocyanin	DDYLNAPGETYSVK	DDYLNAPGETYSVK	786.365	04-2	78264704	0.9493	0240 min	79234369	9.85107e+07								24h	1.04417e+08
Cre03.g182551.t1.2|{PC6-2}|Pre-apoplastocyanin	LTAAGEYGYYCEPHQGAGMVGK	LTAAGEYGYYC[+57]EPHQGAGM[+16]VGK	792.353	04-2	969665	0.9474	0240 min											1.21811e+08
Cre03.g182551.t1.2|{PC6-2}|Pre-apoplastocyanin	DDYLNAPGETYSVK	DDYLNAPGETYSVK	786.365	04-3	112961776	0.9491	0240 min	114141821	9.98553e+07									8.10563e+07
Cre03.g182551.t1.2|{PC6-2}|Pre-apoplastocyanin	LTAAGEYGYYCEPHQGAGMVGK	LTAAGEYGYYC[+57]EPHQGAGM[+16]VGK	792.353	04-3	1180045	0.9358	0240 min											45541.8
Cre03.g182551.t1.2|{PC6-2}|Pre-apoplastocyanin	DDYLNAPGETYSVK	DDYLNAPGETYSVK	786.365	24-1	84852624	0.9486	1440 min	86533461	1.04417e+08	1.02428e+08	1.66974e+07
Cre03.g182551.t1.2|{PC6-2}|Pre-apoplastocyanin	LTAAGEYGYYCEPHQGAGMVGK	LTAAGEYGYYC[+57]EPHQGAGM[+16]VGK	792.353	24-1	1680837	0.9386	1440 min
Cre03.g182551.t1.2|{PC6-2}|Pre-apoplastocyanin	DDYLNAPGETYSVK	DDYLNAPGETYSVK	786.365	24-2	137322368	0.9506	1440 min	139161093	1.21811e+08
Cre03.g182551.t1.2|{PC6-2}|Pre-apoplastocyanin	LTAAGEYGYYCEPHQGAGMVGK	LTAAGEYGYYC[+57]EPHQGAGM[+16]VGK	792.353	24-2	1838725	0.938	1440 min
Cre03.g182551.t1.2|{PC6-2}|Pre-apoplastocyanin	DDYLNAPGETYSVK	DDYLNAPGETYSVK	786.365	24-3	77605744	0.9507	1440 min	78716484	8.10563e+07
Cre03.g182551.t1.2|{PC6-2}|Pre-apoplastocyanin	LTAAGEYGYYCEPHQGAGMVGK	LTAAGEYGYYC[+57]EPHQGAGM[+16]VGK	792.353	24-3	1110740	0.9441	1440 min
PCY: (p)S50													PCY: (p)S50								0h	1h	4h	24h
Cre03.g182551.t1.2|{PC6-2}|Pre-apoplastocyanin	SGETVNFVNNAGFPHNIVFDEDAIPSGVNADAISR	SGETVNFVNNAGFPHNIVFDEDAIPS[+80]GVNADAISR	1251.91	00-2	33629	0.6662	0000 min	33629	n/a	26237.8	0						0h	n/a		0h
Cre03.g182551.t1.2|{PC6-2}|Pre-apoplastocyanin	SGETVNFVNNAGFPHNIVFDEDAIPSGVNADAISR	SGETVNFVNNAGFPHNIVFDEDAIPS[+80]GVNADAISR	1251.91	00-3	30567	0.7667	0000 min	30567	26237.8				Timepoint	Amount	SD	SD (%)		26237.8		1h	n/a
Cre03.g182551.t1.2|{PC6-2}|Pre-apoplastocyanin	SGETVNFVNNAGFPHNIVFDEDAIPSGVNADAISR	SGETVNFVNNAGFPHNIVFDEDAIPS[+80]GVNADAISR	1251.91	01-1	18174	0.7447	0060 min	18174	26172.2	24938.8	2837.13		0h	26237.8	0					4h	n/a	0.00535511
Cre03.g182551.t1.2|{PC6-2}|Pre-apoplastocyanin	SGETVNFVNNAGFPHNIVFDEDAIPSGVNADAISR	SGETVNFVNNAGFPHNIVFDEDAIPS[+80]GVNADAISR	1251.91	01-2	19161	0.7095	0060 min	19161	21015.5				1h	24938.8	2837.13	11.3764				24h	n/a	0.0750323	0.478036
Cre03.g182551.t1.2|{PC6-2}|Pre-apoplastocyanin	SGETVNFVNNAGFPHNIVFDEDAIPSGVNADAISR	SGETVNFVNNAGFPHNIVFDEDAIPS[+80]GVNADAISR	1251.91	01-3	31264	0.7329	0060 min	31264	27628.6				4h	43939.3	1602.5	3.64708	1h	26172.2
Cre03.g182551.t1.2|{PC6-2}|Pre-apoplastocyanin	SGETVNFVNNAGFPHNIVFDEDAIPSGVNADAISR	SGETVNFVNNAGFPHNIVFDEDAIPS[+80]GVNADAISR	1251.91	04-1	45370	0.8316	0240 min	45370	45541.8	43939.3	1602.5		24h	50871.4	11274.9	22.1636		21015.5			0h	1h	4h	24h
Cre03.g182551.t1.2|{PC6-2}|Pre-apoplastocyanin	SGETVNFVNNAGFPHNIVFDEDAIPSGVNADAISR	SGETVNFVNNAGFPHNIVFDEDAIPS[+80]GVNADAISR	1251.91	04-2	20465	0.6376	0240 min	20465	n/a									27628.6		0h
Cre03.g182551.t1.2|{PC6-2}|Pre-apoplastocyanin	SGETVNFVNNAGFPHNIVFDEDAIPSGVNADAISR	SGETVNFVNNAGFPHNIVFDEDAIPS[+80]GVNADAISR	1251.91	04-3	48394	0.7647	0240 min	48394	42336.8											1h	-
Cre03.g182551.t1.2|{PC6-2}|Pre-apoplastocyanin	SGETVNFVNNAGFPHNIVFDEDAIPSGVNADAISR	SGETVNFVNNAGFPHNIVFDEDAIPS[+80]GVNADAISR	1251.91	24-1	53582	0.8122	1440 min	53582	64655.9	50871.4	11274.9						4h	45541.8		4h	-	**
Cre03.g182551.t1.2|{PC6-2}|Pre-apoplastocyanin	SGETVNFVNNAGFPHNIVFDEDAIPSGVNADAISR	SGETVNFVNNAGFPHNIVFDEDAIPS[+80]GVNADAISR	1251.91	24-2	58173	0.8336	1440 min	58173	50920.2									n/a		24h	-	-	-
Cre03.g182551.t1.2|{PC6-2}|Pre-apoplastocyanin	SGETVNFVNNAGFPHNIVFDEDAIPSGVNADAISR	SGETVNFVNNAGFPHNIVFDEDAIPS[+80]GVNADAISR	1251.91	24-3	35969	0.7745	1440 min	35969	37038.2									42336.8
																	24h	64655.9
																		50920.2
																		37038.2
PCY: (p)S11													PCY: (p)S11								0h	1h	4h	24h
Cre03.g182551.t1.2|{PC6-2}|Pre-apoplastocyanin	LGADSGALEFVPK	LGADS[+80]GALEFVPK	692.331	00-2	103171	0.9653	0000 min	103171	85170.4	92941.9	7771.51						0h	85170.4		0h
Cre03.g182551.t1.2|{PC6-2}|Pre-apoplastocyanin	LGADSGALEFVPK	LGADS[+80]GALEFVPK	692.331	00-3	117331	0.9727	0000 min	117331	100713				Timepoint	Amount	SD	SD (%)		100713		1h	0.398731
Cre03.g182551.t1.2|{PC6-2}|Pre-apoplastocyanin	LGADSGALEFVPK	LGADS[+80]GALEFVPK	692.331	01-1	48251	0.8962	0060 min	48251	69485.8	81258.2	12597.4		0h	92941.9	7771.51	8.36168				4h	0.0572764	0.0373107
Cre03.g182551.t1.2|{PC6-2}|Pre-apoplastocyanin	LGADSGALEFVPK	LGADS[+80]GALEFVPK	692.331	01-2	68896	0.9272	0060 min	68896	75564.3				1h	81258.2	12597.4	15.5029				24h	0.0125216	0.0085909	0.0631305
Cre03.g182551.t1.2|{PC6-2}|Pre-apoplastocyanin	LGADSGALEFVPK	LGADS[+80]GALEFVPK	692.331	01-3	111715	0.9493	0060 min	111715	98724.5				4h	165276	28628	17.3213	1h	69485.8
Cre03.g182551.t1.2|{PC6-2}|Pre-apoplastocyanin	LGADSGALEFVPK	LGADS[+80]GALEFVPK	692.331	04-1	132610	0.8902	0240 min	132610	133112	165276	28628		24h	239821	29737.7	12.4		75564.3			0h	1h	4h	24h
Cre03.g182551.t1.2|{PC6-2}|Pre-apoplastocyanin	LGADSGALEFVPK	LGADS[+80]GALEFVPK	692.331	04-2	162998	0.9846	0240 min	162998	202653									98724.5		0h
Cre03.g182551.t1.2|{PC6-2}|Pre-apoplastocyanin	LGADSGALEFVPK	LGADS[+80]GALEFVPK	692.331	04-3	182965	0.9701	0240 min	182965	160064											1h	-
Cre03.g182551.t1.2|{PC6-2}|Pre-apoplastocyanin	LGADSGALEFVPK	LGADS[+80]GALEFVPK	692.331	24-1	164015	0.9196	1440 min	164015	197912	239821	29737.7						4h	133112		4h	-	*
Cre03.g182551.t1.2|{PC6-2}|Pre-apoplastocyanin	LGADSGALEFVPK	LGADS[+80]GALEFVPK	692.331	24-2	294441	0.9749	1440 min	294441	257731									202653		24h	*	**	-
Cre03.g182551.t1.2|{PC6-2}|Pre-apoplastocyanin	LGADSGALEFVPK	LGADS[+80]GALEFVPK	692.331	24-3	256203	0.9507	1440 min	256203	263818									160064
																	24h	197912
																		257731
																		263818
CRX													CRX								0h	1h	4h	24h
Cre03.g202950.t1.1|{TRX14}	LFASLGNPVSLEK	LFASLGNPVSLEK	687.885	00-2	12299976	0.9493	0000 min	23202547	1.91543e+07	1.85138e+07	640568						0h	1.91543e+07		0h
Cre03.g202950.t1.1|{TRX14}	NSLLDLK	NSLLDLK	401.737	00-2	4621461	0.9808	0000 min						Timepoint	Amount	SD	SD (%)		1.78732e+07		1h	0.428215
Cre03.g202950.t1.1|{TRX14}	STPCFITLR	STPC[+57]FITLR	547.787	00-2	6281110	0.9598	0000 min						0h	1.85138e+07	640568	3.45996				4h	0.00727691	0.00529577
Cre03.g202950.t1.1|{TRX14}	LFASLGNPVSLEK	LFASLGNPVSLEK	687.885	00-3	11823876	0.9481	0000 min	20822237	1.78732e+07				1h	1.97337e+07	1.64216e+06	8.32158				24h	0.000616634	0.000122969	0.000665062
Cre03.g202950.t1.1|{TRX14}	NSLLDLK	NSLLDLK	401.737	00-3	4537251	0.9769	0000 min						4h	3.01928e+07	2.01319e+06	6.66778	1h	1.94719e+07
Cre03.g202950.t1.1|{TRX14}	STPCFITLR	STPC[+57]FITLR	547.787	00-3	4461110	0.9508	0000 min						24h	4.97576e+07	2.06964e+06	4.15945		2.1863e+07			0h	1h	4h	24h
Cre03.g202950.t1.1|{TRX14}	LFASLGNPVSLEK	LFASLGNPVSLEK	687.885	01-1	6731588	0.9528	0060 min	13521329	1.94719e+07	1.97337e+07	1.64216e+06							1.78662e+07		0h
Cre03.g202950.t1.1|{TRX14}	NSLLDLK	NSLLDLK	401.737	01-1	3648537	0.9862	0060 min													1h	-
Cre03.g202950.t1.1|{TRX14}	STPCFITLR	STPC[+57]FITLR	547.787	01-1	3141204	0.9587	0060 min										4h	2.81043e+07		4h	**	**
Cre03.g202950.t1.1|{TRX14}	LFASLGNPVSLEK	LFASLGNPVSLEK	687.885	01-2	10517448	0.9488	0060 min	19933669	2.1863e+07									2.95613e+07		24h	***	***	***
Cre03.g202950.t1.1|{TRX14}	NSLLDLK	NSLLDLK	401.737	01-2	3972476	0.9801	0060 min											3.29127e+07
Cre03.g202950.t1.1|{TRX14}	STPCFITLR	STPC[+57]FITLR	547.787	01-2	5443745	0.9595	0060 min
Cre03.g202950.t1.1|{TRX14}	LFASLGNPVSLEK	LFASLGNPVSLEK	687.885	01-3	10710083	0.9559	0060 min	20217075	1.78662e+07								24h	4.69106e+07
Cre03.g202950.t1.1|{TRX14}	NSLLDLK	NSLLDLK	401.737	01-3	4473410	0.9826	0060 min											5.17694e+07
Cre03.g202950.t1.1|{TRX14}	STPCFITLR	STPC[+57]FITLR	547.787	01-3	5033582	0.9647	0060 min											5.05929e+07
Cre03.g202950.t1.1|{TRX14}	LFASLGNPVSLEK	LFASLGNPVSLEK	687.885	04-1	13465648	0.9489	0240 min	27998264	2.81043e+07	3.01928e+07	2.01319e+06
Cre03.g202950.t1.1|{TRX14}	NSLLDLK	NSLLDLK	401.737	04-1	7581430	0.9827	0240 min
Cre03.g202950.t1.1|{TRX14}	STPCFITLR	STPC[+57]FITLR	547.787	04-1	6951186	0.9584	0240 min
Cre03.g202950.t1.1|{TRX14}	LFASLGNPVSLEK	LFASLGNPVSLEK	687.885	04-2	12051041	0.9571	0240 min	23776829	2.95613e+07
Cre03.g202950.t1.1|{TRX14}	NSLLDLK	NSLLDLK	401.737	04-2	5545614	0.9848	0240 min
Cre03.g202950.t1.1|{TRX14}	STPCFITLR	STPC[+57]FITLR	547.787	04-2	6180174	0.9584	0240 min
Cre03.g202950.t1.1|{TRX14}	LFASLGNPVSLEK	LFASLGNPVSLEK	687.885	04-3	18610720	0.9474	0240 min	37621633	3.29127e+07
Cre03.g202950.t1.1|{TRX14}	NSLLDLK	NSLLDLK	401.737	04-3	7606557	0.9806	0240 min
Cre03.g202950.t1.1|{TRX14}	STPCFITLR	STPC[+57]FITLR	547.787	04-3	11404356	0.9613	0240 min
Cre03.g202950.t1.1|{TRX14}	LFASLGNPVSLEK	LFASLGNPVSLEK	687.885	24-1	19065108	0.954	1440 min	38876029	4.69106e+07	4.97576e+07	2.06964e+06
Cre03.g202950.t1.1|{TRX14}	NSLLDLK	NSLLDLK	401.737	24-1	9557424	0.9817	1440 min
Cre03.g202950.t1.1|{TRX14}	STPCFITLR	STPC[+57]FITLR	547.787	24-1	10253497	0.9549	1440 min
Cre03.g202950.t1.1|{TRX14}	LFASLGNPVSLEK	LFASLGNPVSLEK	687.885	24-2	31558460	0.9547	1440 min	59143112	5.17694e+07
Cre03.g202950.t1.1|{TRX14}	NSLLDLK	NSLLDLK	401.737	24-2	11821435	0.9818	1440 min
Cre03.g202950.t1.1|{TRX14}	STPCFITLR	STPC[+57]FITLR	547.787	24-2	15763217	0.9528	1440 min
Cre03.g202950.t1.1|{TRX14}	LFASLGNPVSLEK	LFASLGNPVSLEK	687.885	24-3	25346396	0.9493	1440 min	49132448	5.05929e+07
Cre03.g202950.t1.1|{TRX14}	NSLLDLK	NSLLDLK	401.737	24-3	9573716	0.9823	1440 min
Cre03.g202950.t1.1|{TRX14}	STPCFITLR	STPC[+57]FITLR	547.787	24-3	14212336	0.9612	1440 min
PSAD													PSAD								0h	1h	4h	24h
Cre05.g238332.t1.1|{PSAD}|Photosystem	EQCLALTTQLR	EQC[+57]LALTTQLR	666.851	00-2	242753168	0.9652	0000 min	668735146	5.52059e+08	4.96092e+08	5.59671e+07						0h	5.52059e+08		0h
Cre05.g238332.t1.1|{PSAD}|Photosystem	IGQNVNPIK	IGQNVNPIK	491.788	00-2	422400128	0.9831	0000 min						Timepoint	Amount	SD	SD (%)		4.40125e+08		1h	0.995592
Cre05.g238332.t1.1|{PSAD}|Photosystem	VQYLHPADGVYPEK	VQYLHPADGVYPEK	808.409	00-2	3581850	0.9302	0000 min						0h	4.96092e+08	5.59671e+07	11.2816				4h	0.540637	0.41061
Cre05.g238332.t1.1|{PSAD}|Photosystem	EQCLALTTQLR	EQC[+57]LALTTQLR	666.851	00-3	213000192	0.9659	0000 min	512744410	4.40125e+08				1h	4.95645e+08	6.59124e+07	13.2983				24h	0.202927	0.0746684	0.0324432
Cre05.g238332.t1.1|{PSAD}|Photosystem	IGQNVNPIK	IGQNVNPIK	491.788	00-3	297034432	0.9795	0000 min						4h	4.4733e+08	1.75442e+07	3.92199	1h	5.33063e+08
Cre05.g238332.t1.1|{PSAD}|Photosystem	VQYLHPADGVYPEK	VQYLHPADGVYPEK	808.409	00-3	2709786	0.9277	0000 min						24h	3.53818e+08	3.14456e+07	8.88752		5.50871e+08			0h	1h	4h	24h
Cre05.g238332.t1.1|{PSAD}|Photosystem	EQCLALTTQLR	EQC[+57]LALTTQLR	666.851	01-1	150334624	0.9655	0060 min	370159470	5.33063e+08	4.95645e+08	6.59124e+07							4.02999e+08		0h
Cre05.g238332.t1.1|{PSAD}|Photosystem	IGQNVNPIK	IGQNVNPIK	491.788	01-1	218002976	0.9824	0060 min													1h	-
Cre05.g238332.t1.1|{PSAD}|Photosystem	VQYLHPADGVYPEK	VQYLHPADGVYPEK	808.409	01-1	1821870	0.9271	0060 min										4h	4.44559e+08		4h	-	-
Cre05.g238332.t1.1|{PSAD}|Photosystem	EQCLALTTQLR	EQC[+57]LALTTQLR	666.851	01-2	191357664	0.9628	0060 min	502258971	5.50871e+08									4.70068e+08		24h	-	-	*
Cre05.g238332.t1.1|{PSAD}|Photosystem	IGQNVNPIK	IGQNVNPIK	491.788	01-2	308453440	0.9831	0060 min											4.27363e+08
Cre05.g238332.t1.1|{PSAD}|Photosystem	VQYLHPADGVYPEK	VQYLHPADGVYPEK	808.409	01-2	2447867	0.9328	0060 min
Cre05.g238332.t1.1|{PSAD}|Photosystem	EQCLALTTQLR	EQC[+57]LALTTQLR	666.851	01-3	193873376	0.9671	0060 min	456026964	4.02999e+08								24h	3.70698e+08
Cre05.g238332.t1.1|{PSAD}|Photosystem	IGQNVNPIK	IGQNVNPIK	491.788	01-3	259856544	0.9823	0060 min											3.81008e+08
Cre05.g238332.t1.1|{PSAD}|Photosystem	VQYLHPADGVYPEK	VQYLHPADGVYPEK	808.409	01-3	2297044	0.9313	0060 min											3.09747e+08
Cre05.g238332.t1.1|{PSAD}|Photosystem	EQCLALTTQLR	EQC[+57]LALTTQLR	666.851	04-1	182913488	0.9648	0240 min	442881623	4.44559e+08	4.4733e+08	1.75442e+07
Cre05.g238332.t1.1|{PSAD}|Photosystem	IGQNVNPIK	IGQNVNPIK	491.788	04-1	257957024	0.981	0240 min
Cre05.g238332.t1.1|{PSAD}|Photosystem	VQYLHPADGVYPEK	VQYLHPADGVYPEK	808.409	04-1	2011111	0.9251	0240 min
Cre05.g238332.t1.1|{PSAD}|Photosystem	EQCLALTTQLR	EQC[+57]LALTTQLR	666.851	04-2	150914192	0.9648	0240 min	378086606	4.70068e+08
Cre05.g238332.t1.1|{PSAD}|Photosystem	IGQNVNPIK	IGQNVNPIK	491.788	04-2	225393776	0.9832	0240 min
Cre05.g238332.t1.1|{PSAD}|Photosystem	VQYLHPADGVYPEK	VQYLHPADGVYPEK	808.409	04-2	1778638	0.9302	0240 min
Cre05.g238332.t1.1|{PSAD}|Photosystem	EQCLALTTQLR	EQC[+57]LALTTQLR	666.851	04-3	222548064	0.9655	0240 min	488506619	4.27363e+08
Cre05.g238332.t1.1|{PSAD}|Photosystem	IGQNVNPIK	IGQNVNPIK	491.788	04-3	263402080	0.9821	0240 min
Cre05.g238332.t1.1|{PSAD}|Photosystem	VQYLHPADGVYPEK	VQYLHPADGVYPEK	808.409	04-3	2556475	0.9286	0240 min
Cre05.g238332.t1.1|{PSAD}|Photosystem	EQCLALTTQLR	EQC[+57]LALTTQLR	666.851	24-1	133015152	0.9664	1440 min	307206920	3.70698e+08	3.53818e+08	3.14456e+07
Cre05.g238332.t1.1|{PSAD}|Photosystem	IGQNVNPIK	IGQNVNPIK	491.788	24-1	173406336	0.9826	1440 min
Cre05.g238332.t1.1|{PSAD}|Photosystem	VQYLHPADGVYPEK	VQYLHPADGVYPEK	808.409	24-1	785432	0.8725	1440 min
Cre05.g238332.t1.1|{PSAD}|Photosystem	EQCLALTTQLR	EQC[+57]LALTTQLR	666.851	24-2	201913984	0.9647	1440 min	435276852	3.81008e+08
Cre05.g238332.t1.1|{PSAD}|Photosystem	IGQNVNPIK	IGQNVNPIK	491.788	24-2	231846944	0.9817	1440 min
Cre05.g238332.t1.1|{PSAD}|Photosystem	VQYLHPADGVYPEK	VQYLHPADGVYPEK	808.409	24-2	1515924	0.9229	1440 min
Cre05.g238332.t1.1|{PSAD}|Photosystem	EQCLALTTQLR	EQC[+57]LALTTQLR	666.851	24-3	146788960	0.9662	1440 min	300805806	3.09747e+08
Cre05.g238332.t1.1|{PSAD}|Photosystem	IGQNVNPIK	IGQNVNPIK	491.788	24-3	153199200	0.9828	1440 min
Cre05.g238332.t1.1|{PSAD}|Photosystem	VQYLHPADGVYPEK	VQYLHPADGVYPEK	808.409	24-3	817646	0.8981	1440 min
LHCSR3													LHCSR3								0h	1h	4h	24h
Cre08.g367400.t1.1|{LHCSR3}|Stress-related	DLGLPVTPLPDNLK	DLGLPVTPLPDNLK	746.424	00-2	30644044	0.9235	0000 min	45785974	3.77975e+07	3.50809e+07	2.71665e+06						0h	3.77975e+07		0h
Cre08.g367400.t1.1|{LHCSR3}|Stress-related	EAILELDDIER	EAILELDDIER	658.341	00-2	15141930	0.9415	0000 min						Timepoint	Amount	SD	SD (%)		3.23642e+07		1h	0.0229623
Cre08.g367400.t1.1|{LHCSR3}|Stress-related	DLGLPVTPLPDNLK	DLGLPVTPLPDNLK	746.424	00-3	24247324	0.9235	0000 min	37704300	3.23642e+07				0h	3.50809e+07	2.71665e+06	7.74396				4h	0.00232174	0.00805932
Cre08.g367400.t1.1|{LHCSR3}|Stress-related	EAILELDDIER	EAILELDDIER	658.341	00-3	13456976	0.9341	0000 min						1h	5.72361e+07	2.63281e+06	4.59991				24h	0.0263947	0.0361112	0.0797673
Cre08.g367400.t1.1|{LHCSR3}|Stress-related	DLGLPVTPLPDNLK	DLGLPVTPLPDNLK	746.424	01-1	23922308	0.9275	0060 min	37159372	5.35129e+07	5.72361e+07	2.63281e+06		4h	1.0245e+08	8.18194e+06	7.9863	1h	5.35129e+07
Cre08.g367400.t1.1|{LHCSR3}|Stress-related	EAILELDDIER	EAILELDDIER	658.341	01-1	13237064	0.9346	0060 min						24h	1.91691e+08	3.74554e+07	19.5395		5.907e+07			0h	1h	4h	24h
Cre08.g367400.t1.1|{LHCSR3}|Stress-related	DLGLPVTPLPDNLK	DLGLPVTPLPDNLK	746.424	01-2	34766640	0.9244	0060 min	53857308	5.907e+07									5.91254e+07		0h
Cre08.g367400.t1.1|{LHCSR3}|Stress-related	EAILELDDIER	EAILELDDIER	658.341	01-2	19090668	0.9316	0060 min													1h	*
Cre08.g367400.t1.1|{LHCSR3}|Stress-related	DLGLPVTPLPDNLK	DLGLPVTPLPDNLK	746.424	01-3	45408316	0.9269	0060 min	66905240	5.91254e+07								4h	1.07918e+08		4h	**	**
Cre08.g367400.t1.1|{LHCSR3}|Stress-related	EAILELDDIER	EAILELDDIER	658.341	01-3	21496924	0.9355	0060 min											9.69811e+07		24h	*	*	-
Cre08.g367400.t1.1|{LHCSR3}|Stress-related	DLGLPVTPLPDNLK	DLGLPVTPLPDNLK	746.424	04-1	75657672	0.9277	0240 min	107511028	1.07918e+08	1.0245e+08	8.18194e+06							1.16994e+08
Cre08.g367400.t1.1|{LHCSR3}|Stress-related	EAILELDDIER	EAILELDDIER	658.341	04-1	31853356	0.9366	0240 min
Cre08.g367400.t1.1|{LHCSR3}|Stress-related	DLGLPVTPLPDNLK	DLGLPVTPLPDNLK	746.424	04-2	55399156	0.9265	0240 min	78004102	9.69811e+07								24h	2.06503e+08
Cre08.g367400.t1.1|{LHCSR3}|Stress-related	EAILELDDIER	EAILELDDIER	658.341	04-2	22604946	0.9361	0240 min											2.28329e+08
Cre08.g367400.t1.1|{LHCSR3}|Stress-related	DLGLPVTPLPDNLK	DLGLPVTPLPDNLK	746.424	04-3	93882032	0.9251	0240 min	133732428	1.16994e+08									1.40242e+08
Cre08.g367400.t1.1|{LHCSR3}|Stress-related	EAILELDDIER	EAILELDDIER	658.341	04-3	39850396	0.9352	0240 min
Cre08.g367400.t1.1|{LHCSR3}|Stress-related	DLGLPVTPLPDNLK	DLGLPVTPLPDNLK	746.424	24-1	114696416	0.9265	1440 min	171134232	2.06503e+08	1.91691e+08	3.74554e+07
Cre08.g367400.t1.1|{LHCSR3}|Stress-related	EAILELDDIER	EAILELDDIER	658.341	24-1	56437816	0.9358	1440 min
Cre08.g367400.t1.1|{LHCSR3}|Stress-related	DLGLPVTPLPDNLK	DLGLPVTPLPDNLK	746.424	24-2	170720640	0.9247	1440 min	260850736	2.28329e+08
Cre08.g367400.t1.1|{LHCSR3}|Stress-related	EAILELDDIER	EAILELDDIER	658.341	24-2	90130096	0.9366	1440 min
Cre08.g367400.t1.1|{LHCSR3}|Stress-related	DLGLPVTPLPDNLK	DLGLPVTPLPDNLK	746.424	24-3	94996648	0.9276	1440 min	136193696	1.40242e+08
Cre08.g367400.t1.1|{LHCSR3}|Stress-related	EAILELDDIER	EAILELDDIER	658.341	24-3	41197048	0.9374	1440 min
LHCSR3: triple phosphorylation													LHCSR3: triple phosphorylation								0h	1h	4h	24h
Cre08.g367400.t1.1|{LHCSR3}|Stress-related	SVSGRRTTAAEPQTAAPVAAEDVFAYTK	S[+80]VS[+80]GRRT[+80]TAAEPQTAAPVAAEDVFAYTK	784.346	00-2	n/a	n/a	0000 min	n/a	n/a	n/a	n/a						0h	n/a		0h
Cre08.g367400.t1.1|{LHCSR3}|Stress-related	SVSGRRTTAAEPQTAAPVAAEDVFAYTK	S[+80]VS[+80]GRRT[+80]TAAEPQTAAPVAAEDVFAYTK	784.346	00-3	n/a	n/a	0000 min	n/a	n/a				Timepoint	Amount	SD	SD (%)		n/a		1h	n/a
Cre08.g367400.t1.1|{LHCSR3}|Stress-related	SVSGRRTTAAEPQTAAPVAAEDVFAYTK	S[+80]VS[+80]GRRT[+80]TAAEPQTAAPVAAEDVFAYTK	784.346	01-1	n/a	n/a	0060 min	n/a	n/a	n/a	n/a		0h	n/a	n/a	n/a				4h	n/a	n/a
Cre08.g367400.t1.1|{LHCSR3}|Stress-related	SVSGRRTTAAEPQTAAPVAAEDVFAYTK	S[+80]VS[+80]GRRT[+80]TAAEPQTAAPVAAEDVFAYTK	784.346	01-2	n/a	n/a	0060 min	n/a	n/a				1h	n/a	n/a	n/a				24h	n/a	n/a	0.196071
Cre08.g367400.t1.1|{LHCSR3}|Stress-related	SVSGRRTTAAEPQTAAPVAAEDVFAYTK	S[+80]VS[+80]GRRT[+80]TAAEPQTAAPVAAEDVFAYTK	784.346	01-3	n/a	n/a	0060 min	n/a	n/a				4h	129274	60992.3	47.1805	1h	n/a
Cre08.g367400.t1.1|{LHCSR3}|Stress-related	SVSGRRTTAAEPQTAAPVAAEDVFAYTK	S[+80]VS[+80]GRRT[+80]TAAEPQTAAPVAAEDVFAYTK	784.346	04-1	43500	0.941	0240 min	43500	43664.7	129274	60992.3		24h	49193.6	25073.4	50.9689		n/a			0h	1h	4h	24h
Cre08.g367400.t1.1|{LHCSR3}|Stress-related	SVSGRRTTAAEPQTAAPVAAEDVFAYTK	S[+80]VS[+80]GRRT[+80]TAAEPQTAAPVAAEDVFAYTK	784.346	04-2	145750	0.9222	0240 min	145750	181208									n/a		0h
Cre08.g367400.t1.1|{LHCSR3}|Stress-related	SVSGRRTTAAEPQTAAPVAAEDVFAYTK	S[+80]VS[+80]GRRT[+80]TAAEPQTAAPVAAEDVFAYTK	784.346	04-3	186263	0.9456	0240 min	186263	162949											1h	-
Cre08.g367400.t1.1|{LHCSR3}|Stress-related	SVSGRRTTAAEPQTAAPVAAEDVFAYTK	S[+80]VS[+80]GRRT[+80]TAAEPQTAAPVAAEDVFAYTK	784.346	24-1	47158	0.8974	1440 min	47158	56904.2	49193.6	25073.4						4h	43664.7		4h	-	-
Cre08.g367400.t1.1|{LHCSR3}|Stress-related	SVSGRRTTAAEPQTAAPVAAEDVFAYTK	S[+80]VS[+80]GRRT[+80]TAAEPQTAAPVAAEDVFAYTK	784.346	24-2	86039	0.8956	1440 min	86039	75312									181208		24h	-	-	-
Cre08.g367400.t1.1|{LHCSR3}|Stress-related	SVSGRRTTAAEPQTAAPVAAEDVFAYTK	S[+80]VS[+80]GRRT[+80]TAAEPQTAAPVAAEDVFAYTK	784.346	24-3	14921	0.9098	1440 min	14921	15364.5									162949
																	24h	56904.2
																		75312
																		15364.5
LHCSR3: double phosphorylation													LHCSR3: double phosphorylation								0h	1h	4h	24h
Cre08.g367400.t1.1|{LHCSR3}|Stress-related	SVSGRRTTAAEPQTAAPVAAEDVFAYTK	SVS[+80]GRRTT[+80]AAEPQTAAPVAAEDVFAYTK	1018.8	00-2	n/a	n/a	0000 min	n/a	n/a	n/a	n/a						0h	n/a		0h
Cre08.g367400.t1.1|{LHCSR3}|Stress-related	SVSGRRTTAAEPQTAAPVAAEDVFAYTK	SVS[+80]GRRTT[+80]AAEPQTAAPVAAEDVFAYTK	1018.8	00-3	n/a	n/a	0000 min	n/a	n/a				Timepoint	Amount	SD	SD (%)		n/a		1h	n/a
Cre08.g367400.t1.1|{LHCSR3}|Stress-related	SVSGRRTTAAEPQTAAPVAAEDVFAYTK	SVS[+80]GRRTT[+80]AAEPQTAAPVAAEDVFAYTK	1018.8	01-1	40831	0.7318	0060 min	40831	58800.3	54472.2	4328.15		0h	n/a	n/a	n/a				4h	n/a	0.0835496
Cre08.g367400.t1.1|{LHCSR3}|Stress-related	SVSGRRTTAAEPQTAAPVAAEDVFAYTK	SVS[+80]GRRTT[+80]AAEPQTAAPVAAEDVFAYTK	1018.8	01-2	45719	0.7686	0060 min	45719	50144				1h	54472.2	4328.15	7.94562				24h	n/a	0.219972	0.130054
Cre08.g367400.t1.1|{LHCSR3}|Stress-related	SVSGRRTTAAEPQTAAPVAAEDVFAYTK	SVS[+80]GRRTT[+80]AAEPQTAAPVAAEDVFAYTK	1018.8	01-3	n/a	n/a	0060 min	n/a	n/a				4h	283167	100223	35.3935	1h	58800.3
Cre08.g367400.t1.1|{LHCSR3}|Stress-related	SVSGRRTTAAEPQTAAPVAAEDVFAYTK	SVS[+80]GRRTT[+80]AAEPQTAAPVAAEDVFAYTK	1018.8	04-1	150412	0.8594	0240 min	150412	150982	283167	100223		24h	117873	51075.7	43.3311		50144			0h	1h	4h	24h
Cre08.g367400.t1.1|{LHCSR3}|Stress-related	SVSGRRTTAAEPQTAAPVAAEDVFAYTK	SVS[+80]GRRTT[+80]AAEPQTAAPVAAEDVFAYTK	1018.8	04-2	316546	0.8786	0240 min	316546	393556									n/a		0h
Cre08.g367400.t1.1|{LHCSR3}|Stress-related	SVSGRRTTAAEPQTAAPVAAEDVFAYTK	SVS[+80]GRRTT[+80]AAEPQTAAPVAAEDVFAYTK	1018.8	04-3	348595	0.8736	0240 min	348595	304963											1h	-
Cre08.g367400.t1.1|{LHCSR3}|Stress-related	SVSGRRTTAAEPQTAAPVAAEDVFAYTK	SVS[+80]GRRTT[+80]AAEPQTAAPVAAEDVFAYTK	1018.8	24-1	143099	0.8885	1440 min	143099	172674	117873	51075.7						4h	150982		4h	-	-
Cre08.g367400.t1.1|{LHCSR3}|Stress-related	SVSGRRTTAAEPQTAAPVAAEDVFAYTK	SVS[+80]GRRTT[+80]AAEPQTAAPVAAEDVFAYTK	1018.8	24-2	149917	0.8668	1440 min	149917	131226									393556		24h	-	-	-
Cre08.g367400.t1.1|{LHCSR3}|Stress-related	SVSGRRTTAAEPQTAAPVAAEDVFAYTK	SVS[+80]GRRTT[+80]AAEPQTAAPVAAEDVFAYTK	1018.8	24-3	48285	0.8561	1440 min	48285	49720.2									304963
																	24h	172674
																		131226
																		49720.2
LHCSR3: single phosphorylation													LHCSR3: single phosphorylation								0h	1h	4h	24h
Cre08.g367400.t1.1|{LHCSR3}|Stress-related	SVSGRRTTAAEPQTAAPVAAEDVFAYTK	SVSGRRTT[+80]AAEPQTAAPVAAEDVFAYTK	992.148	00-2	n/a	n/a	0000 min	n/a	n/a	n/a	n/a						0h	n/a		0h
Cre08.g367400.t1.1|{LHCSR3}|Stress-related	SVSGRRTTAAEPQTAAPVAAEDVFAYTK	SVSGRRTT[+80]AAEPQTAAPVAAEDVFAYTK	992.148	00-3	n/a	n/a	0000 min	n/a	n/a				Timepoint	Amount	SD	SD (%)		n/a		1h	n/a
Cre08.g367400.t1.1|{LHCSR3}|Stress-related	SVSGRRTTAAEPQTAAPVAAEDVFAYTK	SVSGRRTT[+80]AAEPQTAAPVAAEDVFAYTK	992.148	01-1	n/a	n/a	0060 min	n/a	n/a	n/a	n/a		0h	n/a	n/a	n/a				4h	n/a	n/a
Cre08.g367400.t1.1|{LHCSR3}|Stress-related	SVSGRRTTAAEPQTAAPVAAEDVFAYTK	SVSGRRTT[+80]AAEPQTAAPVAAEDVFAYTK	992.148	01-2	n/a	n/a	0060 min	n/a	n/a				1h	n/a	n/a	n/a				24h	n/a	n/a	0.709468
Cre08.g367400.t1.1|{LHCSR3}|Stress-related	SVSGRRTTAAEPQTAAPVAAEDVFAYTK	SVSGRRTT[+80]AAEPQTAAPVAAEDVFAYTK	992.148	01-3	n/a	n/a	0060 min	n/a	n/a				4h	218032	94623.2	43.3987	1h	n/a
Cre08.g367400.t1.1|{LHCSR3}|Stress-related	SVSGRRTTAAEPQTAAPVAAEDVFAYTK	SVSGRRTT[+80]AAEPQTAAPVAAEDVFAYTK	992.148	04-1	100231	0.8125	0240 min	100231	100611	218032	94623.2		24h	188319	34575.3	18.3599		n/a			0h	1h	4h	24h
Cre08.g367400.t1.1|{LHCSR3}|Stress-related	SVSGRRTTAAEPQTAAPVAAEDVFAYTK	SVSGRRTT[+80]AAEPQTAAPVAAEDVFAYTK	992.148	04-2	267297	0.8783	0240 min	267297	332326									n/a		0h
Cre08.g367400.t1.1|{LHCSR3}|Stress-related	SVSGRRTTAAEPQTAAPVAAEDVFAYTK	SVSGRRTT[+80]AAEPQTAAPVAAEDVFAYTK	992.148	04-3	252803	0.881	0240 min	252803	221161											1h	-
Cre08.g367400.t1.1|{LHCSR3}|Stress-related	SVSGRRTTAAEPQTAAPVAAEDVFAYTK	SVSGRRTT[+80]AAEPQTAAPVAAEDVFAYTK	992.148	24-1	158142	0.8326	1440 min	158142	190825	188319	34575.3						4h	100611		4h	-	-
Cre08.g367400.t1.1|{LHCSR3}|Stress-related	SVSGRRTTAAEPQTAAPVAAEDVFAYTK	SVSGRRTT[+80]AAEPQTAAPVAAEDVFAYTK	992.148	24-2	262025	0.8991	1440 min	262025	229357									332326		24h	-	-	-
Cre08.g367400.t1.1|{LHCSR3}|Stress-related	SVSGRRTTAAEPQTAAPVAAEDVFAYTK	SVSGRRTT[+80]AAEPQTAAPVAAEDVFAYTK	992.148	24-3	140597	0.88	1440 min	140597	144776									221161
																	24h	190825
																		229357
																		144776
LHCSR3: (p)T32(p)T33AAEPQTAAPVAAEDVFAYTK													LHCSR3: (p)T32 or (p)T33								0h	1h	4h	24h
Cre08.g367400.t1.1|{LHCSR3}|Stress-related	TTAAEPQTAAPVAAEDVFAYTK	T[+80]TAAEPQTAAPVAAEDVFAYTK	1166.54	00-2	114892	0.7997	0000 min	114892	94846.4	94846.4	n/a						0h	94846.4		0h
Cre08.g367400.t1.1|{LHCSR3}|Stress-related	TTAAEPQTAAPVAAEDVFAYTK	T[+80]TAAEPQTAAPVAAEDVFAYTK	1166.54	00-3	21503	0.5952	0000 min	n/a	n/a				Timepoint	Amount	SD	SD (%)		n/a		1h	n/a
Cre08.g367400.t1.1|{LHCSR3}|Stress-related	TTAAEPQTAAPVAAEDVFAYTK	T[+80]TAAEPQTAAPVAAEDVFAYTK	1166.54	01-1	412597	0.8605	0060 min	412597	594177	478338	248733		0h	94846.4	n/a	n/a				4h	n/a	0.0553095
Cre08.g367400.t1.1|{LHCSR3}|Stress-related	TTAAEPQTAAPVAAEDVFAYTK	T[+80]TAAEPQTAAPVAAEDVFAYTK	1166.54	01-2	645578	0.8989	0060 min	645578	708062				1h	478338	248733	51.9995				24h	n/a	0.0827564	0.445722
Cre08.g367400.t1.1|{LHCSR3}|Stress-related	TTAAEPQTAAPVAAEDVFAYTK	T[+80]TAAEPQTAAPVAAEDVFAYTK	1166.54	01-3	150247	0.8016	0060 min	150247	132776				4h	1.90497e+06	573831	30.1228	1h	594177
Cre08.g367400.t1.1|{LHCSR3}|Stress-related	TTAAEPQTAAPVAAEDVFAYTK	T[+80]TAAEPQTAAPVAAEDVFAYTK	1166.54	04-1	1188357	0.9106	0240 min	1188357	1.19286e+06	1.90497e+06	573831		24h	1.45688e+06	478959	32.8756		708062			0h	1h	4h	24h
Cre08.g367400.t1.1|{LHCSR3}|Stress-related	TTAAEPQTAAPVAAEDVFAYTK	T[+80]TAAEPQTAAPVAAEDVFAYTK	1166.54	04-2	2089680	0.9041	0240 min	2089680	2.59806e+06									132776		0h
Cre08.g367400.t1.1|{LHCSR3}|Stress-related	TTAAEPQTAAPVAAEDVFAYTK	T[+80]TAAEPQTAAPVAAEDVFAYTK	1166.54	04-3	2199269	0.9044	0240 min	2199269	1.924e+06											1h	-
Cre08.g367400.t1.1|{LHCSR3}|Stress-related	TTAAEPQTAAPVAAEDVFAYTK	T[+80]TAAEPQTAAPVAAEDVFAYTK	1166.54	24-1	1560121	0.9124	1440 min	1560121	1.88255e+06	1.45688e+06	478959						4h	1.19286e+06		4h	-	-
Cre08.g367400.t1.1|{LHCSR3}|Stress-related	TTAAEPQTAAPVAAEDVFAYTK	T[+80]TAAEPQTAAPVAAEDVFAYTK	1166.54	24-2	1942534	0.9136	1440 min	1942534	1.70035e+06									2.59806e+06		24h	-	-	-
Cre08.g367400.t1.1|{LHCSR3}|Stress-related	TTAAEPQTAAPVAAEDVFAYTK	T[+80]TAAEPQTAAPVAAEDVFAYTK	1166.54	24-3	765013	0.9245	1440 min	765013	787753									1.924e+06
																	24h	1.88255e+06
																		1.70035e+06
																		787753
LHCSR3: T32T33AAEPQTAAPVAAEDVFAYTK													LHCSR3: T32T33AAEPQTAAPVAAEDVFAYTK								0h	1h	4h	24h
Cre08.g367400.t1.1|{LHCSR3}|Stress-related	TTAAEPQTAAPVAAEDVFAYTK	TTAAEPQTAAPVAAEDVFAYTK	1126.56	00-2	7850888	0.93	0000 min	7850888	6.48112e+06	6.34744e+06	133676						0h	6.48112e+06		0h
Cre08.g367400.t1.1|{LHCSR3}|Stress-related	TTAAEPQTAAPVAAEDVFAYTK	TTAAEPQTAAPVAAEDVFAYTK	1126.56	00-3	7239027	0.9334	0000 min	7239027	6.21376e+06				Timepoint	Amount	SD	SD (%)		6.21376e+06		1h	0.00315562
Cre08.g367400.t1.1|{LHCSR3}|Stress-related	TTAAEPQTAAPVAAEDVFAYTK	TTAAEPQTAAPVAAEDVFAYTK	1126.56	01-1	5915892	0.9296	0060 min	5915892	8.51942e+06	8.96628e+06	348195		0h	6.34744e+06	133676	2.10599				4h	0.000160189	5.57218e-05
Cre08.g367400.t1.1|{LHCSR3}|Stress-related	TTAAEPQTAAPVAAEDVFAYTK	TTAAEPQTAAPVAAEDVFAYTK	1126.56	01-2	8215415	0.9325	0060 min	8215415	9.01057e+06				1h	8.96628e+06	348195	3.88338				24h	0.00689361	0.0079705	0.0146531
Cre08.g367400.t1.1|{LHCSR3}|Stress-related	TTAAEPQTAAPVAAEDVFAYTK	TTAAEPQTAAPVAAEDVFAYTK	1126.56	01-3	10601647	0.9295	0060 min	10601647	9.36886e+06				4h	1.60876e+07	406355	2.52589	1h	8.51942e+06
Cre08.g367400.t1.1|{LHCSR3}|Stress-related	TTAAEPQTAAPVAAEDVFAYTK	TTAAEPQTAAPVAAEDVFAYTK	1126.56	04-1	15771447	0.9265	0240 min	15771447	1.58312e+07	1.60876e+07	406355		24h	3.55041e+07	3.47404e+06	9.78489		9.01057e+06			0h	1h	4h	24h
Cre08.g367400.t1.1|{LHCSR3}|Stress-related	TTAAEPQTAAPVAAEDVFAYTK	TTAAEPQTAAPVAAEDVFAYTK	1126.56	04-2	12684555	0.9322	0240 min	12684555	1.57705e+07									9.36886e+06		0h
Cre08.g367400.t1.1|{LHCSR3}|Stress-related	TTAAEPQTAAPVAAEDVFAYTK	TTAAEPQTAAPVAAEDVFAYTK	1126.56	04-3	19044988	0.9256	0240 min	19044988	1.66612e+07											1h	**
Cre08.g367400.t1.1|{LHCSR3}|Stress-related	TTAAEPQTAAPVAAEDVFAYTK	TTAAEPQTAAPVAAEDVFAYTK	1126.56	24-1	27838380	0.9274	1440 min	27838380	3.35918e+07	3.55041e+07	3.47404e+06						4h	1.58312e+07		4h	***	***
Cre08.g367400.t1.1|{LHCSR3}|Stress-related	TTAAEPQTAAPVAAEDVFAYTK	TTAAEPQTAAPVAAEDVFAYTK	1126.56	24-2	46131024	0.9237	1440 min	46131024	4.03796e+07									1.57705e+07		24h	**	**	*
Cre08.g367400.t1.1|{LHCSR3}|Stress-related	TTAAEPQTAAPVAAEDVFAYTK	TTAAEPQTAAPVAAEDVFAYTK	1126.56	24-3	31601708	0.9226	1440 min	31601708	3.2541e+07									1.66612e+07
																	24h	3.35918e+07
																		4.03796e+07
																		3.2541e+07
FNR													FNR								0h	1h	4h	24h
Cre11.g476750.t1.2|Ferredoxin-NADP	GLNYEEWVEGLK	GLNYEEWVEGLK	718.856	00-2	31063374	0.9429	0000 min	120151532	9.91883e+07	9.71344e+07	2.05395e+06						0h	9.91883e+07		0h
Cre11.g476750.t1.2|Ferredoxin-NADP	LEEGEMPLNTYSNK	LEEGEMPLNTYSNK	812.88	00-2	5786718	0.9532	0000 min						Timepoint	Amount	SD	SD (%)		9.50804e+07		1h	0.211527
Cre11.g476750.t1.2|Ferredoxin-NADP	LYDEELQAIAK	LYDEELQAIAK	646.84	00-2	83301440	0.9434	0000 min						0h	9.71344e+07	2.05395e+06	2.11454				4h	0.152225	0.248723
Cre11.g476750.t1.2|Ferredoxin-NADP	GLNYEEWVEGLK	GLNYEEWVEGLK	718.856	00-3	23491552	0.9391	0000 min	110768528	9.50804e+07				1h	1.02364e+08	3.63596e+06	3.552				24h	0.00830182	0.00816751	0.00908777
Cre11.g476750.t1.2|Ferredoxin-NADP	LEEGEMPLNTYSNK	LEEGEMPLNTYSNK	812.88	00-3	5636104	0.9517	0000 min						4h	1.15856e+08	1.20041e+07	10.3612	1h	9.83744e+07
Cre11.g476750.t1.2|Ferredoxin-NADP	LYDEELQAIAK	LYDEELQAIAK	646.84	00-3	81640872	0.9486	0000 min						24h	1.7118e+08	1.1308e+07	6.60594		1.07168e+08			0h	1h	4h	24h
Cre11.g476750.t1.2|Ferredoxin-NADP	GLNYEEWVEGLK	GLNYEEWVEGLK	718.856	01-1	21444202	0.9447	0060 min	68311276	9.83744e+07	1.02364e+08	3.63596e+06							1.01549e+08		0h
Cre11.g476750.t1.2|Ferredoxin-NADP	LEEGEMPLNTYSNK	LEEGEMPLNTYSNK	812.88	01-1	5084074	0.9541	0060 min													1h	-
Cre11.g476750.t1.2|Ferredoxin-NADP	LYDEELQAIAK	LYDEELQAIAK	646.84	01-1	41783000	0.95	0060 min										4h	9.91308e+07		4h	-	-
Cre11.g476750.t1.2|Ferredoxin-NADP	GLNYEEWVEGLK	GLNYEEWVEGLK	718.856	01-2	27555442	0.94	0060 min	97710856	1.07168e+08									1.26739e+08		24h	**	**	**
Cre11.g476750.t1.2|Ferredoxin-NADP	LEEGEMPLNTYSNK	LEEGEMPLNTYSNK	812.88	01-2	5122098	0.9519	0060 min											1.21696e+08
Cre11.g476750.t1.2|Ferredoxin-NADP	LYDEELQAIAK	LYDEELQAIAK	646.84	01-2	65033316	0.9491	0060 min
Cre11.g476750.t1.2|Ferredoxin-NADP	GLNYEEWVEGLK	GLNYEEWVEGLK	718.856	01-3	27893006	0.9406	0060 min	114910572	1.01549e+08								24h	1.55188e+08
Cre11.g476750.t1.2|Ferredoxin-NADP	LEEGEMPLNTYSNK	LEEGEMPLNTYSNK	812.88	01-3	7155734	0.9557	0060 min											1.79173e+08
Cre11.g476750.t1.2|Ferredoxin-NADP	LYDEELQAIAK	LYDEELQAIAK	646.84	01-3	79861832	0.9474	0060 min											1.79178e+08
Cre11.g476750.t1.2|Ferredoxin-NADP	GLNYEEWVEGLK	GLNYEEWVEGLK	718.856	04-1	30111160	0.9457	0240 min	98756841	9.91308e+07	1.15856e+08	1.20041e+07
Cre11.g476750.t1.2|Ferredoxin-NADP	LEEGEMPLNTYSNK	LEEGEMPLNTYSNK	812.88	04-1	8603561	0.9537	0240 min
Cre11.g476750.t1.2|Ferredoxin-NADP	LYDEELQAIAK	LYDEELQAIAK	646.84	04-1	60042120	0.948	0240 min
Cre11.g476750.t1.2|Ferredoxin-NADP	GLNYEEWVEGLK	GLNYEEWVEGLK	718.856	04-2	23400932	0.947	0240 min	101939356	1.26739e+08
Cre11.g476750.t1.2|Ferredoxin-NADP	LEEGEMPLNTYSNK	LEEGEMPLNTYSNK	812.88	04-2	5234928	0.9557	0240 min
Cre11.g476750.t1.2|Ferredoxin-NADP	LYDEELQAIAK	LYDEELQAIAK	646.84	04-2	73303496	0.9532	0240 min
Cre11.g476750.t1.2|Ferredoxin-NADP	GLNYEEWVEGLK	GLNYEEWVEGLK	718.856	04-3	32586496	0.9413	0240 min	139107874	1.21696e+08
Cre11.g476750.t1.2|Ferredoxin-NADP	LEEGEMPLNTYSNK	LEEGEMPLNTYSNK	812.88	04-3	8572306	0.9472	0240 min
Cre11.g476750.t1.2|Ferredoxin-NADP	LYDEELQAIAK	LYDEELQAIAK	646.84	04-3	97949072	0.9465	0240 min
Cre11.g476750.t1.2|Ferredoxin-NADP	GLNYEEWVEGLK	GLNYEEWVEGLK	718.856	24-1	41141504	0.9433	1440 min	128608032	1.55188e+08	1.7118e+08	1.1308e+07
Cre11.g476750.t1.2|Ferredoxin-NADP	LEEGEMPLNTYSNK	LEEGEMPLNTYSNK	812.88	24-1	11138160	0.9465	1440 min
Cre11.g476750.t1.2|Ferredoxin-NADP	LYDEELQAIAK	LYDEELQAIAK	646.84	24-1	76328368	0.9438	1440 min
Cre11.g476750.t1.2|Ferredoxin-NADP	GLNYEEWVEGLK	GLNYEEWVEGLK	718.856	24-2	48456680	0.9438	1440 min	204693886	1.79173e+08
Cre11.g476750.t1.2|Ferredoxin-NADP	LEEGEMPLNTYSNK	LEEGEMPLNTYSNK	812.88	24-2	9405670	0.9496	1440 min
Cre11.g476750.t1.2|Ferredoxin-NADP	LYDEELQAIAK	LYDEELQAIAK	646.84	24-2	146831536	0.9474	1440 min
Cre11.g476750.t1.2|Ferredoxin-NADP	GLNYEEWVEGLK	GLNYEEWVEGLK	718.856	24-3	42203104	0.9444	1440 min	174005608	1.79178e+08
Cre11.g476750.t1.2|Ferredoxin-NADP	LEEGEMPLNTYSNK	LEEGEMPLNTYSNK	812.88	24-3	6290528	0.9519	1440 min
Cre11.g476750.t1.2|Ferredoxin-NADP	LYDEELQAIAK	LYDEELQAIAK	646.84	24-3	125511976	0.9497	1440 min
LHCB4													LHCB4								0h	1h	4h	24h
Cre17.g720250.t1.2|{CP29}|Chlorophyll	FADGLNNGK	FADGLNNGK	468.233	00-2	124972240	0.9632	0000 min	754742948	6.2306e+08	5.77127e+08	4.59332e+07						0h	6.2306e+08		0h
Cre17.g720250.t1.2|{CP29}|Chlorophyll	LAPYSEVFGLAR	LAPYSEVFGLAR	661.859	00-2	603935552	0.977	0000 min						Timepoint	Amount	SD	SD (%)		5.31194e+08		1h	0.597482
Cre17.g720250.t1.2|{CP29}|Chlorophyll	YQGDALWLPNTTRPEWLDGSLPGDR	YQGDALWLPNTTRPEWLDGSLPGDR	953.135	00-2	25835156	0.8402	0000 min						0h	5.77127e+08	4.59332e+07	7.95894				4h	0.467775	0.772569
Cre17.g720250.t1.2|{CP29}|Chlorophyll	FADGLNNGK	FADGLNNGK	468.233	00-3	106399160	0.9628	0000 min	618840244	5.31194e+08				1h	5.41196e+08	5.18202e+07	9.57513				24h	0.353994	0.542025	0.630435
Cre17.g720250.t1.2|{CP29}|Chlorophyll	LAPYSEVFGLAR	LAPYSEVFGLAR	661.859	00-3	494898144	0.9773	0000 min						4h	5.28137e+08	2.69836e+07	5.10922	1h	5.762e+08
Cre17.g720250.t1.2|{CP29}|Chlorophyll	YQGDALWLPNTTRPEWLDGSLPGDR	YQGDALWLPNTTRPEWLDGSLPGDR	953.135	00-3	17542940	0.8384	0000 min						24h	5.10237e+08	3.98714e+07	7.81429		5.79453e+08			0h	1h	4h	24h
Cre17.g720250.t1.2|{CP29}|Chlorophyll	FADGLNNGK	FADGLNNGK	468.233	01-1	80125096	0.9642	0060 min	400113738	5.762e+08	5.41196e+08	5.18202e+07							4.67935e+08		0h
Cre17.g720250.t1.2|{CP29}|Chlorophyll	LAPYSEVFGLAR	LAPYSEVFGLAR	661.859	01-1	307316288	0.9781	0060 min													1h	-
Cre17.g720250.t1.2|{CP29}|Chlorophyll	YQGDALWLPNTTRPEWLDGSLPGDR	YQGDALWLPNTTRPEWLDGSLPGDR	953.135	01-1	12672354	0.8361	0060 min										4h	5.66069e+08		4h	-	-
Cre17.g720250.t1.2|{CP29}|Chlorophyll	FADGLNNGK	FADGLNNGK	468.233	01-2	90178272	0.9634	0060 min	528318038	5.79453e+08									5.05563e+08		24h	-	-	-
Cre17.g720250.t1.2|{CP29}|Chlorophyll	LAPYSEVFGLAR	LAPYSEVFGLAR	661.859	01-2	419396928	0.9769	0060 min											5.12778e+08
Cre17.g720250.t1.2|{CP29}|Chlorophyll	YQGDALWLPNTTRPEWLDGSLPGDR	YQGDALWLPNTTRPEWLDGSLPGDR	953.135	01-2	18742838	0.8317	0060 min
Cre17.g720250.t1.2|{CP29}|Chlorophyll	FADGLNNGK	FADGLNNGK	468.233	01-3	83735944	0.9651	0060 min	529507442	4.67935e+08								24h	5.66022e+08
Cre17.g720250.t1.2|{CP29}|Chlorophyll	LAPYSEVFGLAR	LAPYSEVFGLAR	661.859	01-3	427399040	0.9768	0060 min											4.75229e+08
Cre17.g720250.t1.2|{CP29}|Chlorophyll	YQGDALWLPNTTRPEWLDGSLPGDR	YQGDALWLPNTTRPEWLDGSLPGDR	953.135	01-3	18372458	0.836	0060 min											4.8946e+08
Cre17.g720250.t1.2|{CP29}|Chlorophyll	FADGLNNGK	FADGLNNGK	468.233	04-1	97782952	0.9649	0240 min	563933926	5.66069e+08	5.28137e+08	2.69836e+07
Cre17.g720250.t1.2|{CP29}|Chlorophyll	LAPYSEVFGLAR	LAPYSEVFGLAR	661.859	04-1	448989152	0.978	0240 min
Cre17.g720250.t1.2|{CP29}|Chlorophyll	YQGDALWLPNTTRPEWLDGSLPGDR	YQGDALWLPNTTRPEWLDGSLPGDR	953.135	04-1	17161822	0.8385	0240 min
Cre17.g720250.t1.2|{CP29}|Chlorophyll	FADGLNNGK	FADGLNNGK	468.233	04-2	83541616	0.9649	0240 min	406635638	5.05563e+08
Cre17.g720250.t1.2|{CP29}|Chlorophyll	LAPYSEVFGLAR	LAPYSEVFGLAR	661.859	04-2	313979744	0.9769	0240 min
Cre17.g720250.t1.2|{CP29}|Chlorophyll	YQGDALWLPNTTRPEWLDGSLPGDR	YQGDALWLPNTTRPEWLDGSLPGDR	953.135	04-2	9114278	0.8362	0240 min
Cre17.g720250.t1.2|{CP29}|Chlorophyll	FADGLNNGK	FADGLNNGK	468.233	04-3	99151328	0.9647	0240 min	586141796	5.12778e+08
Cre17.g720250.t1.2|{CP29}|Chlorophyll	LAPYSEVFGLAR	LAPYSEVFGLAR	661.859	04-3	466009152	0.9748	0240 min
Cre17.g720250.t1.2|{CP29}|Chlorophyll	YQGDALWLPNTTRPEWLDGSLPGDR	YQGDALWLPNTTRPEWLDGSLPGDR	953.135	04-3	20981316	0.8399	0240 min
Cre17.g720250.t1.2|{CP29}|Chlorophyll	FADGLNNGK	FADGLNNGK	468.233	24-1	77544832	0.9614	1440 min	469076882	5.66022e+08	5.10237e+08	3.98714e+07
Cre17.g720250.t1.2|{CP29}|Chlorophyll	LAPYSEVFGLAR	LAPYSEVFGLAR	661.859	24-1	374690304	0.9796	1440 min
Cre17.g720250.t1.2|{CP29}|Chlorophyll	YQGDALWLPNTTRPEWLDGSLPGDR	YQGDALWLPNTTRPEWLDGSLPGDR	953.135	24-1	16841746	0.834	1440 min
Cre17.g720250.t1.2|{CP29}|Chlorophyll	FADGLNNGK	FADGLNNGK	468.233	24-2	106529520	0.9572	1440 min	542918438	4.75229e+08
Cre17.g720250.t1.2|{CP29}|Chlorophyll	LAPYSEVFGLAR	LAPYSEVFGLAR	661.859	24-2	418689312	0.9775	1440 min
Cre17.g720250.t1.2|{CP29}|Chlorophyll	YQGDALWLPNTTRPEWLDGSLPGDR	YQGDALWLPNTTRPEWLDGSLPGDR	953.135	24-2	17699606	0.8378	1440 min
Cre17.g720250.t1.2|{CP29}|Chlorophyll	FADGLNNGK	FADGLNNGK	468.233	24-3	94469296	0.9637	1440 min	475330632	4.8946e+08
Cre17.g720250.t1.2|{CP29}|Chlorophyll	LAPYSEVFGLAR	LAPYSEVFGLAR	661.859	24-3	364754848	0.9802	1440 min
Cre17.g720250.t1.2|{CP29}|Chlorophyll	YQGDALWLPNTTRPEWLDGSLPGDR	YQGDALWLPNTTRPEWLDGSLPGDR	953.135	24-3	16106488	0.842	1440 min
LHCB4: (p)T11													LHCB4: (p)T11								0h	1h	4h	24h
Cre17.g720250.t1.2|{CP29}|Chlorophyll	FPTPPGTQK	FPTPPGT[+80]QK	526.744	00-2	2345290	0.9214	0000 min	9800495	8.09057e+06	4.77174e+06	3.31883e+06		Timepoint	Amount	SD	SD (%)	0h	8.09057e+06		0h
Cre17.g720250.t1.2|{CP29}|Chlorophyll	FPTPPGTQKK	FPTPPGT[+80]QKK	590.792	00-2	7455205	0.8799	0000 min						0h	4.77174e+06	3.31883e+06	69.5519		1.4529e+06		1h	0.667531
Cre17.g720250.t1.2|{CP29}|Chlorophyll	FPTPPGTQK	FPTPPGT[+80]QK	526.744	00-3	422383	0.938	0000 min	1692632	1.4529e+06				1h	6.93771e+06	4.2316e+06	60.9942				4h	0.137911	0.179761
Cre17.g720250.t1.2|{CP29}|Chlorophyll	FPTPPGTQKK	FPTPPGT[+80]QKK	590.792	00-3	1270249	0.8851	0000 min						4h	1.7228e+07	7.36686e+06	42.7609				24h	0.758652	0.833437	0.157097
Cre17.g720250.t1.2|{CP29}|Chlorophyll	FPTPPGTQK	FPTPPGT[+80]QK	526.744	01-1	2106391	0.9204	0060 min	6630310	9.54825e+06	6.93771e+06	4.2316e+06		24h	6.14275e+06	2.55002e+06	41.5127	1h	9.54825e+06
Cre17.g720250.t1.2|{CP29}|Chlorophyll	FPTPPGTQKK	FPTPPGT[+80]QKK	590.792	01-1	4523919	0.882	0060 min											1.0296e+07			0h	1h	4h	24h
Cre17.g720250.t1.2|{CP29}|Chlorophyll	FPTPPGTQK	FPTPPGT[+80]QK	526.744	01-2	2259266	0.9156	0060 min	9387390	1.0296e+07									968915		0h
Cre17.g720250.t1.2|{CP29}|Chlorophyll	FPTPPGTQKK	FPTPPGT[+80]QKK	590.792	01-2	7128124	0.8779	0060 min													1h	-
Cre17.g720250.t1.2|{CP29}|Chlorophyll	FPTPPGTQK	FPTPPGT[+80]QK	526.744	01-3	278923	0.9401	0060 min	1096408	968915								4h	1.02861e+07		4h	-	-
Cre17.g720250.t1.2|{CP29}|Chlorophyll	FPTPPGTQKK	FPTPPGT[+80]QKK	590.792	01-3	817485	0.8817	0060 min											2.74268e+07		24h	-	-	-
Cre17.g720250.t1.2|{CP29}|Chlorophyll	FPTPPGTQK	FPTPPGT[+80]QK	526.744	04-1	2876225	0.9181	0240 min	10247306	1.02861e+07	1.7228e+07	7.36686e+06							1.39712e+07
Cre17.g720250.t1.2|{CP29}|Chlorophyll	FPTPPGTQKK	FPTPPGT[+80]QKK	590.792	04-1	7371081	0.8797	0240 min
Cre17.g720250.t1.2|{CP29}|Chlorophyll	FPTPPGTQK	FPTPPGT[+80]QK	526.744	04-2	6987745	0.911	0240 min	22059968	2.74268e+07								24h	8.98129e+06
Cre17.g720250.t1.2|{CP29}|Chlorophyll	FPTPPGTQKK	FPTPPGT[+80]QKK	590.792	04-2	15072223	0.8791	0240 min											6.64985e+06
Cre17.g720250.t1.2|{CP29}|Chlorophyll	FPTPPGTQK	FPTPPGT[+80]QK	526.744	04-3	5153790	0.9108	0240 min	15970060	1.39712e+07									2.79711e+06
Cre17.g720250.t1.2|{CP29}|Chlorophyll	FPTPPGTQKK	FPTPPGT[+80]QKK	590.792	04-3	10816270	0.8788	0240 min
Cre17.g720250.t1.2|{CP29}|Chlorophyll	FPTPPGTQK	FPTPPGT[+80]QK	526.744	24-1	2186147	0.9216	1440 min	7443031	8.98129e+06	6.14275e+06	2.55002e+06
Cre17.g720250.t1.2|{CP29}|Chlorophyll	FPTPPGTQKK	FPTPPGT[+80]QKK	590.792	24-1	5256884	0.8802	1440 min
Cre17.g720250.t1.2|{CP29}|Chlorophyll	FPTPPGTQK	FPTPPGT[+80]QK	526.744	24-2	1636072	0.9337	1440 min	7597013	6.64985e+06
Cre17.g720250.t1.2|{CP29}|Chlorophyll	FPTPPGTQKK	FPTPPGT[+80]QKK	590.792	24-2	5960941	0.8804	1440 min
Cre17.g720250.t1.2|{CP29}|Chlorophyll	FPTPPGTQK	FPTPPGT[+80]QK	526.744	24-3	745426	0.9385	1440 min	2716364	2.79711e+06
Cre17.g720250.t1.2|{CP29}|Chlorophyll	FPTPPGTQKK	FPTPPGT[+80]QKK	590.792	24-3	1970938	0.8816	1440 min
LHCB4: (p)T7													LHCB4: (p)T7								0h	1h	4h	24h
Cre17.g720250.t1.2|{CP29}|Chlorophyll	FPTPPGTQK	FPT[+80]PPGTQK	526.744	00-2	3862196	0.9615	0000 min	3862196	3.18835e+06	3.04488e+06	143468						0h	3.18835e+06		0h
Cre17.g720250.t1.2|{CP29}|Chlorophyll	FPTPPGTQKK	FPT[+80]PPGTQKK	590.792	00-2	3806121	0.9374	0000 min	3806121					Timepoint	Amount	SD	SD (%)		2.90141e+06		1h	0.0591945
Cre17.g720250.t1.2|{CP29}|Chlorophyll	FPTPPGTQK	FPT[+80]PPGTQK	526.744	00-3	3380139	0.9671	0000 min	3380139	2.90141e+06				0h	3.04488e+06	143468	4.71177				4h	0.628925	0.111069
Cre17.g720250.t1.2|{CP29}|Chlorophyll	FPTPPGTQKK	FPT[+80]PPGTQKK	590.792	00-3	2492679	0.9508	0000 min	2492679					1h	2.24788e+06	111421	4.95672				24h	0.0511981	0.185244	0.032218
Cre17.g720250.t1.2|{CP29}|Chlorophyll	FPTPPGTQK	FPT[+80]PPGTQK	526.744	01-1	1670143	0.9247	0060 min	1670143	2.40516e+06	2.24788e+06	111421		4h	3.26878e+06	541411	16.5631	1h	2.40516e+06
Cre17.g720250.t1.2|{CP29}|Chlorophyll	FPTPPGTQKK	FPT[+80]PPGTQKK	590.792	01-1	885040	0.8931	0060 min	885040					24h	1.40829e+06	605061	42.9643		2.16082e+06			0h	1h	4h	24h
Cre17.g720250.t1.2|{CP29}|Chlorophyll	FPTPPGTQK	FPT[+80]PPGTQK	526.744	01-2	1970136	0.9417	0060 min	1970136	2.16082e+06									2.17768e+06		0h
Cre17.g720250.t1.2|{CP29}|Chlorophyll	FPTPPGTQKK	FPT[+80]PPGTQKK	590.792	01-2	1512139	0.9408	0060 min	1512139												1h	-
Cre17.g720250.t1.2|{CP29}|Chlorophyll	FPTPPGTQK	FPT[+80]PPGTQK	526.744	01-3	2464220	0.9566	0060 min	2464220	2.17768e+06								4h	3.64288e+06		4h	-	-
Cre17.g720250.t1.2|{CP29}|Chlorophyll	FPTPPGTQKK	FPT[+80]PPGTQKK	590.792	01-3	1456926	0.9363	0060 min	1456926										2.50317e+06		24h	-	-	*
Cre17.g720250.t1.2|{CP29}|Chlorophyll	FPTPPGTQK	FPT[+80]PPGTQK	526.744	04-1	3629136	0.962	0240 min	3629136	3.64288e+06	3.26878e+06	541411							3.66028e+06
Cre17.g720250.t1.2|{CP29}|Chlorophyll	FPTPPGTQKK	FPT[+80]PPGTQKK	590.792	04-1	2369277	0.9579	0240 min	2369277
Cre17.g720250.t1.2|{CP29}|Chlorophyll	FPTPPGTQK	FPT[+80]PPGTQK	526.744	04-2	2013357	0.9669	0240 min	2013357	2.50317e+06								24h	2.19958e+06
Cre17.g720250.t1.2|{CP29}|Chlorophyll	FPTPPGTQKK	FPT[+80]PPGTQKK	590.792	04-2	1581471	0.9338	0240 min	1581471										1.29466e+06
Cre17.g720250.t1.2|{CP29}|Chlorophyll	FPTPPGTQK	FPT[+80]PPGTQK	526.744	04-3	4183962	0.9752	0240 min	4183962	3.66028e+06									730616
Cre17.g720250.t1.2|{CP29}|Chlorophyll	FPTPPGTQKK	FPT[+80]PPGTQKK	590.792	04-3	2406119	0.9558	0240 min	2406119
Cre17.g720250.t1.2|{CP29}|Chlorophyll	FPTPPGTQK	FPT[+80]PPGTQK	526.744	24-1	1822850	0.9063	1440 min	1822850	2.19958e+06	1.40829e+06	605061
Cre17.g720250.t1.2|{CP29}|Chlorophyll	FPTPPGTQKK	FPT[+80]PPGTQKK	590.792	24-1	1325550	0.9081	1440 min	1325550
Cre17.g720250.t1.2|{CP29}|Chlorophyll	FPTPPGTQK	FPT[+80]PPGTQK	526.744	24-2	1479068	0.9434	1440 min	1479068	1.29466e+06
Cre17.g720250.t1.2|{CP29}|Chlorophyll	FPTPPGTQKK	FPT[+80]PPGTQKK	590.792	24-2	1788741	0.9093	1440 min	1788741
Cre17.g720250.t1.2|{CP29}|Chlorophyll	FPTPPGTQK	FPT[+80]PPGTQK	526.744	24-3	709526	0.8954	1440 min	709526	730616
Cre17.g720250.t1.2|{CP29}|Chlorophyll	FPTPPGTQKK	FPT[+80]PPGTQKK	590.792	24-3	953450	0.9249	1440 min	953450
CYTF													CYTF								0h	1h	4h	24h
DAA00904.1 CytF	IVAITALSEK	IVAITALSEK	522.819	00-2	246330784	0.9536	0000 min	471696028	3.89398e+08	3.89826e+08	428390						0h	3.89398e+08		0h
DAA00904.1 CytF	VGNLYYQPYSPEQK	VGNLYYQPYSPEQK	843.412	00-2	41975004	0.9593	0000 min						Timepoint	Amount	SD	SD (%)		3.90254e+08		1h	0.281397
DAA00904.1 CytF	YPIYFGGNR	YPIYFGGNR	543.772	00-2	183390240	0.9654	0000 min						0h	3.89826e+08	428390	0.109893				4h	0.497333	0.502355
DAA00904.1 CytF	IVAITALSEK	IVAITALSEK	522.819	00-3	263461088	0.9544	0000 min	454645868	3.90254e+08				1h	4.59674e+08	6.75956e+07	14.7051				24h	0.478909	0.821908	0.739263
DAA00904.1 CytF	VGNLYYQPYSPEQK	VGNLYYQPYSPEQK	843.412	00-3	38441628	0.9551	0000 min						4h	4.16556e+08	4.59686e+07	11.0354	1h	5.46867e+08
DAA00904.1 CytF	YPIYFGGNR	YPIYFGGNR	543.772	00-3	152743152	0.9673	0000 min						24h	4.41264e+08	8.42508e+07	19.093		4.50014e+08			0h	1h	4h	24h
DAA00904.1 CytF	IVAITALSEK	IVAITALSEK	522.819	01-1	202080400	0.9514	0060 min	379745112	5.46867e+08	4.59674e+08	6.75956e+07							3.8214e+08		0h
DAA00904.1 CytF	VGNLYYQPYSPEQK	VGNLYYQPYSPEQK	843.412	01-1	36849352	0.9561	0060 min													1h	-
DAA00904.1 CytF	YPIYFGGNR	YPIYFGGNR	543.772	01-1	140815360	0.9702	0060 min										4h	4.75368e+08		4h	-	-
DAA00904.1 CytF	IVAITALSEK	IVAITALSEK	522.819	01-2	245727376	0.9535	0060 min	410302120	4.50014e+08									3.6316e+08		24h	-	-	-
DAA00904.1 CytF	VGNLYYQPYSPEQK	VGNLYYQPYSPEQK	843.412	01-2	31565976	0.9597	0060 min											4.1114e+08
DAA00904.1 CytF	YPIYFGGNR	YPIYFGGNR	543.772	01-2	133008768	0.9657	0060 min
DAA00904.1 CytF	IVAITALSEK	IVAITALSEK	522.819	01-3	254613664	0.9559	0060 min	432423318	3.8214e+08								24h	5.43998e+08
DAA00904.1 CytF	VGNLYYQPYSPEQK	VGNLYYQPYSPEQK	843.412	01-3	33501174	0.9598	0060 min											3.37632e+08
DAA00904.1 CytF	YPIYFGGNR	YPIYFGGNR	543.772	01-3	144308480	0.9714	0060 min											4.42163e+08
DAA00904.1 CytF	IVAITALSEK	IVAITALSEK	522.819	04-1	254125344	0.9521	0240 min	473574856	4.75368e+08	4.16556e+08	4.59686e+07
DAA00904.1 CytF	VGNLYYQPYSPEQK	VGNLYYQPYSPEQK	843.412	04-1	44518536	0.9579	0240 min
DAA00904.1 CytF	YPIYFGGNR	YPIYFGGNR	543.772	04-1	174930976	0.9647	0240 min
DAA00904.1 CytF	IVAITALSEK	IVAITALSEK	522.819	04-2	165445520	0.9527	0240 min	292097604	3.6316e+08
DAA00904.1 CytF	VGNLYYQPYSPEQK	VGNLYYQPYSPEQK	843.412	04-2	24063492	0.9613	0240 min
DAA00904.1 CytF	YPIYFGGNR	YPIYFGGNR	543.772	04-2	102588592	0.9678	0240 min
DAA00904.1 CytF	IVAITALSEK	IVAITALSEK	522.819	04-3	263787632	0.9507	0240 min	469962120	4.1114e+08
DAA00904.1 CytF	VGNLYYQPYSPEQK	VGNLYYQPYSPEQK	843.412	04-3	35530568	0.9547	0240 min
DAA00904.1 CytF	YPIYFGGNR	YPIYFGGNR	543.772	04-3	170643920	0.9681	0240 min
DAA00904.1 CytF	IVAITALSEK	IVAITALSEK	522.819	24-1	244348608	0.9479	1440 min	450824872	5.43998e+08	4.41264e+08	8.42508e+07
DAA00904.1 CytF	VGNLYYQPYSPEQK	VGNLYYQPYSPEQK	843.412	24-1	37221208	0.9553	1440 min
DAA00904.1 CytF	YPIYFGGNR	YPIYFGGNR	543.772	24-1	169255056	0.9735	1440 min
DAA00904.1 CytF	IVAITALSEK	IVAITALSEK	522.819	24-2	213176768	0.9495	1440 min	385722564	3.37632e+08
DAA00904.1 CytF	VGNLYYQPYSPEQK	VGNLYYQPYSPEQK	843.412	24-2	29670948	0.9589	1440 min
DAA00904.1 CytF	YPIYFGGNR	YPIYFGGNR	543.772	24-2	142874848	0.9684	1440 min
DAA00904.1 CytF	IVAITALSEK	IVAITALSEK	522.819	24-3	247674832	0.9506	1440 min	429399212	4.42163e+08
DAA00904.1 CytF	VGNLYYQPYSPEQK	VGNLYYQPYSPEQK	843.412	24-3	36879580	0.9542	1440 min
DAA00904.1 CytF	YPIYFGGNR	YPIYFGGNR	543.772	24-3	144844800	0.9688	1440 min
PSBA													PSBA								0h	1h	4h	24h
DAA00922.1 D1	ENSSLWAR	ENSSLWAR	481.738	00-2	157511920	0.9749	0000 min	572451312	4.72574e+08	4.36481e+08	3.60932e+07						0h	4.72574e+08		0h
DAA00922.1 D1	LIFQYASFNNSR	LIFQYASFNNSR	730.37	00-2	43728320	0.9726	0000 min						Timepoint	Amount	SD	SD (%)		4.00387e+08		1h	0.732754
DAA00922.1 D1	VLNTWADIINR	VLNTWADIINR	657.862	00-2	371211072	0.9565	0000 min						0h	4.36481e+08	3.60932e+07	8.26914				4h	0.428368	0.541699
DAA00922.1 D1	ENSSLWAR	ENSSLWAR	481.738	00-3	140295296	0.9744	0000 min	466450816	4.00387e+08				1h	4.18067e+08	4.48978e+07	10.7394				24h	0.161739	0.066323	0.0210453
DAA00922.1 D1	LIFQYASFNNSR	LIFQYASFNNSR	730.37	00-3	33798720	0.9736	0000 min						4h	3.93533e+08	2.31954e+07	5.89416	1h	4.48677e+08
DAA00922.1 D1	VLNTWADIINR	VLNTWADIINR	657.862	00-3	292356800	0.9568	0000 min						24h	3.06581e+08	9.7908e+06	3.19354		4.50939e+08			0h	1h	4h	24h
DAA00922.1 D1	ENSSLWAR	ENSSLWAR	481.738	01-1	90137288	0.9753	0060 min	311561670	4.48677e+08	4.18067e+08	4.48978e+07							3.54586e+08		0h
DAA00922.1 D1	LIFQYASFNNSR	LIFQYASFNNSR	730.37	01-1	29048046	0.975	0060 min													1h	-
DAA00922.1 D1	VLNTWADIINR	VLNTWADIINR	657.862	01-1	192376336	0.9568	0060 min										4h	4.09246e+08		4h	-	-
DAA00922.1 D1	ENSSLWAR	ENSSLWAR	481.738	01-2	109159328	0.9737	0060 min	411145396	4.50939e+08									3.60739e+08		24h	-	-	*
DAA00922.1 D1	LIFQYASFNNSR	LIFQYASFNNSR	730.37	01-2	43746036	0.9728	0060 min											4.10613e+08
DAA00922.1 D1	VLNTWADIINR	VLNTWADIINR	657.862	01-2	258240032	0.9604	0060 min
DAA00922.1 D1	ENSSLWAR	ENSSLWAR	481.738	01-3	108819632	0.9769	0060 min	401243156	3.54586e+08								24h	3.20427e+08
DAA00922.1 D1	LIFQYASFNNSR	LIFQYASFNNSR	730.37	01-3	37273988	0.974	0060 min											2.99657e+08
DAA00922.1 D1	VLNTWADIINR	VLNTWADIINR	657.862	01-3	255149536	0.9597	0060 min											2.99659e+08
DAA00922.1 D1	ENSSLWAR	ENSSLWAR	481.738	04-1	125865136	0.9766	0240 min	407702076	4.09246e+08	3.93533e+08	2.31954e+07
DAA00922.1 D1	LIFQYASFNNSR	LIFQYASFNNSR	730.37	04-1	29468540	0.9764	0240 min
DAA00922.1 D1	VLNTWADIINR	VLNTWADIINR	657.862	04-1	252368400	0.9578	0240 min
DAA00922.1 D1	ENSSLWAR	ENSSLWAR	481.738	04-2	96058688	0.9765	0240 min	290150320	3.60739e+08
DAA00922.1 D1	LIFQYASFNNSR	LIFQYASFNNSR	730.37	04-2	18268608	0.9725	0240 min
DAA00922.1 D1	VLNTWADIINR	VLNTWADIINR	657.862	04-2	175823024	0.9571	0240 min
DAA00922.1 D1	ENSSLWAR	ENSSLWAR	481.738	04-3	123394712	0.9748	0240 min	469360532	4.10613e+08
DAA00922.1 D1	LIFQYASFNNSR	LIFQYASFNNSR	730.37	04-3	34785916	0.9749	0240 min
DAA00922.1 D1	VLNTWADIINR	VLNTWADIINR	657.862	04-3	311179904	0.9572	0240 min
DAA00922.1 D1	ENSSLWAR	ENSSLWAR	481.738	24-1	73623736	0.9744	1440 min	265546250	3.20427e+08	3.06581e+08	9.7908e+06
DAA00922.1 D1	LIFQYASFNNSR	LIFQYASFNNSR	730.37	24-1	26227474	0.9761	1440 min
DAA00922.1 D1	VLNTWADIINR	VLNTWADIINR	657.862	24-1	165695040	0.9601	1440 min
DAA00922.1 D1	ENSSLWAR	ENSSLWAR	481.738	24-2	93685984	0.9736	1440 min	342338110	2.99657e+08
DAA00922.1 D1	LIFQYASFNNSR	LIFQYASFNNSR	730.37	24-2	23614094	0.9742	1440 min
DAA00922.1 D1	VLNTWADIINR	VLNTWADIINR	657.862	24-2	225038032	0.9551	1440 min
DAA00922.1 D1	ENSSLWAR	ENSSLWAR	481.738	24-3	77500424	0.9759	1440 min	291008742	2.99659e+08
DAA00922.1 D1	LIFQYASFNNSR	LIFQYASFNNSR	730.37	24-3	19676782	0.9785	1440 min
DAA00922.1 D1	VLNTWADIINR	VLNTWADIINR	657.862	24-3	193831536	0.9562	1440 min

## Sheet: Normalization (GAPDH)
Protein Name	Peptide Sequence	Peptide Modified Sequence	Precursor m/z	Replicate Name	Total Area Fragment (AUC)	Library Dot Product	Condition	Sum Peptide AUC	Normalization Factor			Replicate	Normalization Factor
Cre01.g010900.t1.2|Glyceraldehyde-3-Phosphate	DPLQLPWK	DPLQLPWK	498.779	00-2	100917592	0.9688	0000 min	601786664	0.825527			00-2	0.825527
Cre01.g010900.t1.2|Glyceraldehyde-3-Phosphate	TFAEEVNAAFR	TFAEEVNAAFR	627.809	00-2	194219472	0.9638	0000 min					00-3	0.85837
Cre01.g010900.t1.2|Glyceraldehyde-3-Phosphate	VVDLAEVTAK	VVDLAEVTAK	522.8	00-2	306649600	0.9656	0000 min					01-1	1.44009
Cre01.g010900.t1.2|Glyceraldehyde-3-Phosphate	DPLQLPWK	DPLQLPWK	498.779	00-3	103791568	0.9692	0000 min	578760752	0.85837			01-2	1.09679
Cre01.g010900.t1.2|Glyceraldehyde-3-Phosphate	TFAEEVNAAFR	TFAEEVNAAFR	627.809	00-3	175284000	0.962	0000 min					01-3	0.883718
Cre01.g010900.t1.2|Glyceraldehyde-3-Phosphate	VVDLAEVTAK	VVDLAEVTAK	522.8	00-3	299685184	0.9653	0000 min					04-1	1.00379
Cre01.g010900.t1.2|Glyceraldehyde-3-Phosphate	DPLQLPWK	DPLQLPWK	498.779	01-1	59092108	0.9686	0060 min	344972012	1.44009			04-2	1.24328
Cre01.g010900.t1.2|Glyceraldehyde-3-Phosphate	TFAEEVNAAFR	TFAEEVNAAFR	627.809	01-1	87615488	0.9604	0060 min					04-3	0.874835
Cre01.g010900.t1.2|Glyceraldehyde-3-Phosphate	VVDLAEVTAK	VVDLAEVTAK	522.8	01-1	198264416	0.9648	0060 min					24-1	1.20667
Cre01.g010900.t1.2|Glyceraldehyde-3-Phosphate	DPLQLPWK	DPLQLPWK	498.779	01-2	76337584	0.9686	0060 min	452950928	1.09679			24-2	0.875324
Cre01.g010900.t1.2|Glyceraldehyde-3-Phosphate	TFAEEVNAAFR	TFAEEVNAAFR	627.809	01-2	146380224	0.9606	0060 min					24-3	1.02972
Cre01.g010900.t1.2|Glyceraldehyde-3-Phosphate	VVDLAEVTAK	VVDLAEVTAK	522.8	01-2	230233120	0.9663	0060 min
Cre01.g010900.t1.2|Glyceraldehyde-3-Phosphate	DPLQLPWK	DPLQLPWK	498.779	01-3	90842752	0.9697	0060 min	562160160	0.883718
Cre01.g010900.t1.2|Glyceraldehyde-3-Phosphate	TFAEEVNAAFR	TFAEEVNAAFR	627.809	01-3	185335200	0.9637	0060 min
Cre01.g010900.t1.2|Glyceraldehyde-3-Phosphate	VVDLAEVTAK	VVDLAEVTAK	522.8	01-3	285982208	0.9655	0060 min
Cre01.g010900.t1.2|Glyceraldehyde-3-Phosphate	DPLQLPWK	DPLQLPWK	498.779	04-1	91403600	0.9739	0240 min	494917024	1.00379
Cre01.g010900.t1.2|Glyceraldehyde-3-Phosphate	TFAEEVNAAFR	TFAEEVNAAFR	627.809	04-1	116830864	0.9626	0240 min
Cre01.g010900.t1.2|Glyceraldehyde-3-Phosphate	VVDLAEVTAK	VVDLAEVTAK	522.8	04-1	286682560	0.9663	0240 min
Cre01.g010900.t1.2|Glyceraldehyde-3-Phosphate	DPLQLPWK	DPLQLPWK	498.779	04-2	63754096	0.972	0240 min	399580160	1.24328
Cre01.g010900.t1.2|Glyceraldehyde-3-Phosphate	TFAEEVNAAFR	TFAEEVNAAFR	627.809	04-2	132542624	0.9612	0240 min
Cre01.g010900.t1.2|Glyceraldehyde-3-Phosphate	VVDLAEVTAK	VVDLAEVTAK	522.8	04-2	203283440	0.9665	0240 min
Cre01.g010900.t1.2|Glyceraldehyde-3-Phosphate	DPLQLPWK	DPLQLPWK	498.779	04-3	110998496	0.97	0240 min	567867920	0.874835
Cre01.g010900.t1.2|Glyceraldehyde-3-Phosphate	TFAEEVNAAFR	TFAEEVNAAFR	627.809	04-3	164400400	0.9642	0240 min
Cre01.g010900.t1.2|Glyceraldehyde-3-Phosphate	VVDLAEVTAK	VVDLAEVTAK	522.8	04-3	292469024	0.964	0240 min
Cre01.g010900.t1.2|Glyceraldehyde-3-Phosphate	DPLQLPWK	DPLQLPWK	498.779	24-1	75995712	0.9705	1440 min	411703512	1.20667
Cre01.g010900.t1.2|Glyceraldehyde-3-Phosphate	TFAEEVNAAFR	TFAEEVNAAFR	627.809	24-1	113015896	0.9648	1440 min
Cre01.g010900.t1.2|Glyceraldehyde-3-Phosphate	VVDLAEVTAK	VVDLAEVTAK	522.8	24-1	222691904	0.9621	1440 min
Cre01.g010900.t1.2|Glyceraldehyde-3-Phosphate	DPLQLPWK	DPLQLPWK	498.779	24-2	91283336	0.9723	1440 min	567551176	0.875324
Cre01.g010900.t1.2|Glyceraldehyde-3-Phosphate	TFAEEVNAAFR	TFAEEVNAAFR	627.809	24-2	195165120	0.9608	1440 min
Cre01.g010900.t1.2|Glyceraldehyde-3-Phosphate	VVDLAEVTAK	VVDLAEVTAK	522.8	24-2	281102720	0.9658	1440 min
Cre01.g010900.t1.2|Glyceraldehyde-3-Phosphate	DPLQLPWK	DPLQLPWK	498.779	24-3	71009736	0.973	1440 min	482450424	1.02972
Cre01.g010900.t1.2|Glyceraldehyde-3-Phosphate	TFAEEVNAAFR	TFAEEVNAAFR	627.809	24-3	158047664	0.964	1440 min
Cre01.g010900.t1.2|Glyceraldehyde-3-Phosphate	VVDLAEVTAK	VVDLAEVTAK	522.8	24-3	253393024	0.9647	1440 min
