# Supplementary material for: Light‐dependent N‐terminal phosphorylation of LHCSR3 and LHCB4 are interlinked in Chlamydomonas reinhardtii
Source: Plant J. 2019 May 30;99(5):877–94. doi: 10.1111/tpj.14368 (PMC6851877; doi:10.1111/tpj.14368)
Supplement: Supplementary file 14 — Appendix S3. Raw PRM quantification data of the LHCSR3 phosphosite mutants. [file TPJ-99-877-s014.xlsx]

## Sheet: Differentially expressed
Proteins differentially expressed (p<0.01, ANOVA) in response to high light treatment (500 μE m-1 s-2 ).
Z-scored LFQ intensities																			t-test
00-I-ne	00-II-ne	00-III-ne	01-I-ne	01-II-ne	01-III-ne	04-I-ne	04-II-ne	04-III-ne	24-I-ne	24-II-ne	24-III-ne	T: Protein IDs	T: Majority protein IDs	T: Fasta headers	C: GO	C: Best-hit-arabi-name	C: arabi-symbol	C: arabi-defline	00h/01h	00h/04h	00h/24h	01h/04h	01h/24h	04h/24h	C: ANOVA Significant	C: Cluster	N: Peptides	N: Razor + unique peptides	N: Unique peptides	N: Sequence coverage [%]	N: Unique + razor sequence coverage [%]	N: Unique sequence coverage [%]	N: Mol. weight [kDa]	N: Q-value	N: Score	N: Intensity	N: MS/MS count	N: -Log ANOVA p value	N: ANOVA q-value	T: Phospho (STY) site IDs	T: Phospho (STY) site positions
0.213921	0.324658	0.132373	0.0516224	0.320979	0.0908583	0.815214	1.68629	0.800792	-1.5348	-1.48077	-1.42114	Cre03.g162800.t1.2	Cre03.g162800.t1.2	Low-CO2-inducible membrane protein					0.535683	0.0908367	6.87229e-05	0.0740823	0.000835677	0.0118476	+	Cluster 126	5	5	5	15.1	15.1	15.1	21.359	0	156.55	4227400000	61	4.72474	0.00047244
0.436219	-0.0117803	0.192275	0.332379	0.269503	0.427511	1.05705	0.946351	0.991968	-1.59841	-1.85675	-1.18632	Cre18.g748297.t1.1	Cre18.g748297.t1.1						0.40374	0.020552	0.00292685	0.000559333	0.00781973	0.00487717	+	Cluster 126	7	7	7	13.1	13.1	13.1	57.814	0	23.18	2449400000	81	5.61302	0.00015028
0.551288	0.683083	-0.244226	0.907893	0.53697	0.869768	0.786337	0.0714413	0.48375	-1.93141	-1.23996	-1.47493	Cre10.g436500.t1.2	Cre10.g436500.t1.2	{XPP}	GO:0016787	AT4G14930.1		Survival protein SurE-like phosphatase/nucleotidase	0.264193	0.760355	0.00817952	0.262174	0.00164458	0.00234055	+	Cluster 242	9	9	9	46.6	46.6	46.6	32.325	0	32.686	551700000	59	3.64049	0.00271855
0.25192	-0.275026	-0.575363	1.14355	0.250821	1.09244	0.925248	0.473808	0.923632	-1.67542	-1.19554	-1.34007	Cre17.g728100.t1.2	Cre17.g728100.t1.2		GO:0008152;GO:0016787	AT3G02875.1	ILR1	Peptidase M20/M25/M40 family protein	0.0544239	0.0353969	0.0199192	0.877423	0.00679856	0.000467087	+	Cluster 242	8	8	8	26.8	26.8	26.8	50.187	0	58.257	489670000	64	3.61151	0.00281809
0.557072	0.344054	0.0126198	0.806811	0.774395	0.42248	0.536669	0.717522	0.43808	-2.37496	-1.04748	-1.18726	Cre09.g388850.t1.1;Cre12.g505350.t1.2	Cre09.g388850.t1.1	{ACA1}|P-type ATPase/cation transporter, plasma membrane	GO:0000166;GO:0046872	AT3G57330.1;AT4G29900.1	ACA10;ACA11;ATACA10;CIF1	autoinhibited Ca(2+)-ATPase 10;autoinhibited Ca2+-ATPase 11	0.148707	0.241635	0.0356381	0.526544	0.0268631	0.0338827	+	Cluster 242	8	8	7	11.2	11.2	9.8	127.76	0	38.752	305030000	52	3.28103	0.004665
-0.278517	-0.733796	-0.377872	1.23628	1.09657	0.166076	0.729793	0.866222	1.08662	-1.27707	-1.59428	-0.920021	Cre05.g242400.t1.2	Cre05.g242400.t1.2			AT2G05620.1	PGR5	proton gradient regulation 5	0.0455633	0.00192141	0.0333804	0.875456	0.0104436	0.00211001	+	Cluster 245	5	5	5	35.5	35.5	35.5	14.86	0	12.264	1771400000	75	3.65234	0.00267323
-0.710108	-0.661572	-0.0645541	0.65769	0.750473	0.911097	0.658057	1.15731	0.961794	-1.38618	-1.85238	-0.421627	Cre17.g720050.t1.2	Cre17.g720050.t1.2	{FHL2}|FtsH-like membrane ATPase/metalloprotease	GO:0004222;GO:0005524;GO:0006508	AT2G30950.1	FTSH2;VAR2	FtsH extracellular protease family	0.017384	0.00713225	0.215121	0.418759	0.0383868	0.0262867	+	Cluster 245	28	27	27	49.3	47.6	47.6	74.384	0	323.31	17352000000	409	3.11486	0.00629832
-0.357724	-0.885569	-0.328133	0.600598	1.06532	1.47101	0.6165	0.576215	0.929207	-0.854309	-1.38473	-1.44838	Cre09.g411900.t1.1	Cre09.g411900.t1.1	{SHMT3}|Serine hydroxymethyltransferase 3	GO:0016740	AT4G32520.2	AtSHMT3;SHM3	serine hydroxymethyltransferase 3	0.00919571	0.00766384	0.0541935	0.313253	0.0025743	0.00221099	+	Cluster 245	20	20	20	54	54	54	52.743	0	137.95	7489400000	299	4.04337	0.00143349
-0.647041	-0.330648	0.0951438	0.719157	0.620386	0.983411	0.484358	1.16959	0.971901	-1.52054	-1.76998	-0.775735	Cre12.g485800.t1.2	Cre12.g485800.t1.2	{FHL1}|FtsH-like membrane ATPase/metalloprotease	GO:0004222;GO:0005524;GO:0006508	AT5G42270.1	FTSH5;VAR1	FtsH extracellular protease family	0.0219679	0.0169281	0.0503023	0.69075	0.0114944	0.00523676	+	Cluster 245	41	41	40	53.6	53.6	52	77.546	0	323.31	18454000000	601	3.57805	0.00299836
-0.510696	0.00320202	-0.340733	1.06867	0.877386	1.09419	0.234903	0.813678	0.938311	-1.14329	-1.48872	-1.5469	Cre02.g079550.t1.2	Cre02.g079550.t1.2	{ROC110}|Dynamin-related GTPase, involved in circadian rhythms	GO:0003924;GO:0005525	AT1G59610.1	ADL3;CF1;DL3;DRP2B	dynamin-like 3	0.00565252	0.0280482	0.00534358	0.241969	0.000390885	0.00293194	+	Cluster 120	15	15	15	23.4	23.4	23.4	91.229	0	111.87	1667500000	144	4.84677	0.000400748
0.216685	0.0686558	0.0861407	1.04818	0.127764	0.600672	0.686762	0.938249	0.832497	-1.17563	-1.43607	-1.99391	Cre14.g613800.t1.1	Cre14.g613800.t1.1						0.217374	0.00250356	0.0175864	0.486789	0.00418161	0.00644304	+	Cluster 120	10	10	10	23.8	23.8	23.8	48.267	0	24.347	1017300000	86	4.13635	0.00123437
0.326592	1.58332	1.08684	0.415959	-0.290242	0.531821	0.30196	0.498365	-0.187493	-1.63405	-1.59381	-1.03926	Cre04.g217921.t1.1	Cre04.g217921.t1.1	{COPB1}|Beta subunit of COP-I complex	GO:0005198;GO:0005737;GO:0006886;GO:0016192;GO:0030126	AT4G31480.1		beta subunit;Coatomer	0.163981	0.149821	0.00965239	0.966046	0.00846309	0.00441999	+	Cluster -87	30	30	30	44.2	44.2	44.2	104.8	0	184.45	5563500000	284	2.91408	0.0088536
0.648716	1.21906	0.550223	0.366125	-0.16393	0.120026	0.30525	0.3646	1.05022	-0.896574	-1.52493	-2.03879	Cre01.g047800.t1.1	Cre01.g047800.t1.1	Glutaredoxin, CGFS type	GO:0009055;GO:0015035;GO:0045454	AT2G38270.1	ATGRX2;CXIP2	CAX-interacting protein 2	0.0592619	0.504652	0.00703558	0.188376	0.0249887	0.00920469	+	Cluster -19	4	4	4	20.6	20.6	20.6	30.463	0	5.2885	300910000	26	3.21469	0.00531054
-0.197647	0.830413	0.946787	0.225619	0.10093	0.644258	0.43228	0.54692	1.0485	-1.58183	-1.09652	-1.89972	Cre07.g344950.t1.2	Cre07.g344950.t1.2	Light-harvesting protein of photosystem I	GO:0009765;GO:0016020	AT1G45474.2	LHCA5	photosystem I light harvesting complex gene 5	0.648628	0.739651	0.0131794	0.233831	0.00421839	0.00217256	+	Cluster 206	10	10	10	62.4	62.4	62.4	22.844	0	295.71	33188000000	305	3.09813	0.00640733
0.0955866	0.497915	0.555156	0.502669	0.0718457	1.26562	0.448114	0.694566	0.518185	-1.75582	-1.02659	-1.86724	Cre07.g344550.t1.2	Cre07.g344550.t1.2		GO:0008152;GO:0016616;GO:0051287;GO:0055114	AT1G17745.1	PGDH	D-3-phosphoglycerate dehydrogenase	0.589811	0.370444	0.00687931	0.88123	0.00936124	0.0108336	+	Cluster 206	32	13	13	72.7	36.6	36.6	54.374	0	131.11	5848300000	196	3.33294	0.00432537
0.142554	0.296486	0.650131	0.395702	0.573134	0.754432	0.472789	0.741062	0.774077	-1.45579	-1.26574	-2.07883	Cre01.g011100.t2.1;Cre01.g011100.t1.2	Cre01.g011100.t2.1;Cre01.g011100.t1.2	{CAS1}|Terpenoid cylase, probably a squalene cyclase;{CAS1}|Terpenoid cylase, probably a squalene cyclase	GO:0003824	AT2G07050.1	CAS1	cycloartenol synthase 1	0.318697	0.180404	0.00466218	0.565158	0.00569078	0.0056909	+	Cluster 206	10	10	10	17.5	17.5	17.5	85.903	0	17.769	497230000	65	4.62547	0.000562838
0.156835	0.664661	0.857938	0.659591	0.501887	0.543089	0.337654	0.303579	0.747543	-1.66686	-1.0792	-2.02672	Cre12.g544150.t1.2;Cre12.g544114.t1.1	Cre12.g544150.t1.2;Cre12.g544114.t1.1	{NSG1}|Peptidyl-prolyl cis-trans isomerase, cyclophilin-type;	GO:0000413;GO:0003755;GO:0006457	AT5G13120.1	ATCYP20-2;CYP20-2	cyclophilin 20-2	0.972078	0.72378	0.00431681	0.544587	0.0139475	0.00708256	+	Cluster 206	6	6	6	27.2	27.2	27.2	25.552	0	39.966	1161900000	82	4.05999	0.00140902
0.0573948	0.381528	0.608653	0.563788	0.786953	0.77682	-0.0857575	0.878924	0.71802	-1.68404	-1.11267	-1.88962	Cre12.g489150.t1.2	Cre12.g489150.t1.2	{SHD1}|SH2-domain protein					0.139643	0.678494	0.00378146	0.565928	0.00621326	0.00645414	+	Cluster 206	4	4	4	5.4	5.4	5.4	97.973	0	10.234	149860000	28	3.71751	0.00240183
0.0990219	0.575045	0.339502	0.0318062	0.457094	0.853927	0.208086	0.97041	1.0153	-1.47066	-0.954652	-2.12488	Cre09.g398250.t1.1	Cre09.g398250.t1.1						0.714238	0.274913	0.0199724	0.467648	0.0117096	0.00744162	+	Cluster 206	8	8	8	19.1	19.1	19.1	72.832	0	48.449	545300000	76	3.03821	0.00703335
0.326109	0.316403	0.625715	0.735069	0.202525	0.201274	0.377997	1.04614	0.699352	-1.02212	-1.10063	-2.40784	Cre12.g560950.t1.2	Cre12.g560950.t1.2	Photosystem I reaction center subunit V	GO:0009522;GO:0015979;GO:0016020	AT1G55670.1	PSAG	photosystem I subunit G	0.845929	0.281377	0.0441569	0.279458	0.0380529	0.0248238	+	Cluster -253	4	4	4	25.4	25.4	25.4	13.223	0	19.961	18580000000	69	2.89508	0.00916188
0.373034	0.3646	0.731502	0.904697	0.871432	0.759947	0.583713	-0.132251	0.0873237	-0.939215	-1.42014	-2.18464	Cre06.g261700.t1.2	Cre06.g261700.t1.2		GO:0005622;GO:0042254	AT1G25260.1		Ribosomal protein L10 family protein	0.0851077	0.288544	0.0222217	0.0823848	0.0215108	0.0239154	+	Cluster -109	6	6	6	27.5	27.5	27.5	29.574	0	7.4002	446190000	39	3.53987	0.00319439
0.0104741	0.701836	0.690033	1.48435	0.800035	0.347272	0.551944	0.0124206	-0.118108	-1.37363	-1.68761	-1.41902	Cre16.g685400.t1.2	Cre16.g685400.t1.2	{TIC32-3}|Short-chain dehydrogenase/reductase		AT4G23420.3		NAD(P)-binding Rossmann-fold superfamily protein	0.3721	0.358554	0.00605045	0.148341	0.0132144	0.00634789	+	Cluster 240	9	9	9	39.2	39.2	39.2	38.241	0	26.523	695060000	96	3.36865	0.00410104
0.674991	1.29011	0.554914	1.32925	0.0968658	0.315791	0.518161	-0.22626	-0.232063	-1.18883	-1.53812	-1.5948	Cre17.g715900.t1.2	Cre17.g715900.t1.2		GO:0004146;GO:0004799;GO:0006231;GO:0006545;GO:0009165;GO:0055114	AT4G34570.1	THY-2	thymidylate synthase 2	0.595884	0.072508	0.00265121	0.294246	0.0241624	0.0139564	+	Cluster 240	16	16	16	37	37	37	58.283	0	148.15	2584600000	147	2.93781	0.0084364
0.48373	0.405261	1.44392	0.346247	0.975524	0.546222	0.184882	0.0188637	0.0774697	-1.82485	-0.978039	-1.67922	Cre02.g141100.t1.2	Cre02.g141100.t1.2			AT5G22790.1	RER1	reticulata-related 1	0.711163	0.1747	0.0068555	0.0958613	0.00389116	0.022937	+	Cluster 186	11	11	11	24	24	24	42.095	0	45.745	1041300000	105	3.34042	0.00428646
0.608665	0.125436	1.26224	0.579475	0.550817	0.317603	0.292329	0.356329	0.601666	-1.69898	-1.08989	-1.90569	Cre09.g386700.t1.2	Cre09.g386700.t1.2	{kinesin-13}	GO:0003777;GO:0005524;GO:0005871;GO:0007018;GO:0008017	AT3G16630.1	ATKINESIN-13A;KINESIN-13A	P-loop containing nucleoside triphosphate hydrolases superfamily protein	0.638925	0.534036	0.0069797	0.628069	0.00834682	0.00796169	+	Cluster 186	10	10	10	17.9	17.9	17.9	70.452	0	16.565	598800000	53	3.61871	0.00281438
0.785651	0.586471	0.758724	0.85085	0.987232	0.565548	0.0241936	0.379185	-0.402213	-1.35558	-1.24032	-1.93974	Cre01.g048950.t1.2	Cre01.g048950.t1.2	{PYR5}|Uridine 5\- monophosphate synthase	GO:0004590;GO:0006207;GO:0009116	AT3G54470.1		uridine 5\'-monophosphate synthase / UMP synthase (PYRE-F) (UMPS)	0.560487	0.0788478	0.00596605	0.050566	0.00207083	0.00847911	+	Cluster 222	25	25	25	53.9	53.9	53.9	55.128	0	166.51	5866400000	274	4.39722	0.000815999
0.71031	0.629551	0.385788	1.02037	1.38644	0.653669	-0.443402	0.173214	-0.186331	-1.26131	-1.54336	-1.52494	Cre13.g573351.t1.2	Cre13.g573351.t1.2		GO:0003735;GO:0005840;GO:0006412	AT5G18380.1		Ribosomal protein S5 domain 2-like superfamily protein	0.158164	0.0357089	0.000114902	0.0141398	0.00267919	0.00782912	+	Cluster 222	14	14	14	72.5	72.5	72.5	15.978	0	43.595	21649000000	211	4.76862	0.000451859
0.856701	0.886913	0.581829	0.508967	0.271104	0.396911	0.176754	0.831567	0.298492	-1.58852	-1.3563	-1.86442	Cre06.g278239.t2.1;Cre06.g278239.t1.1	Cre06.g278239.t2.1;Cre06.g278239.t1.1	Serine/arginine-rich pre-mRNA splicing factor;Serine/arginine-rich pre-mRNA splicing factor	GO:0003676	AT1G09140.1	ATSRP30;ATSRP30.1;ATSRP30.2	SERINE-ARGININE PROTEIN 30	0.0375109	0.22921	0.000403134	0.854255	0.00151241	0.00175605	+	Cluster 222	13	13	13	39.8	39.8	39.8	32.705	0	56.421	2697200000	105	5.14278	0.000278288
0.542258	0.869181	0.167441	0.622614	0.847406	0.535391	0.0798154	0.935925	0.12326	-1.59411	-1.25198	-1.8772	Cre09.g414050.t1.2	Cre09.g414050.t1.2		GO:0003678;GO:0005524;GO:0043141	AT5G22330.1	ATTIP49A;RIN1	P-loop containing nucleoside triphosphate hydrolases superfamily protein	0.571999	0.694152	0.00158648	0.412404	0.0016218	0.00664159	+	Cluster 222	15	15	15	46.2	46.2	46.2	49.648	0	56.66	1458800000	136	3.86193	0.00192312
1.11163	1.13396	0.612403	0.203746	0.874854	0.317683	0.076997	0.0987628	0.112852	-1.6663	-1.08247	-1.79411	Cre11.g467569.t1.1	Cre11.g467569.t1.1	{ATPD}|Chloroplast ATP synthase delta chain	GO:0015986;GO:0046933	AT4G09650.1	ATPD	ATP synthase delta-subunit gene	0.146226	0.0368818	0.00115385	0.216653	0.00281645	0.0178176	+	Cluster 222	17	17	17	61.2	61.2	61.2	23.995	0	114.84	8248600000	203	4.35591	0.00087402
0.65903	0.783884	0.849338	0.403591	1.12687	0.258434	0.0173811	0.495701	-0.0435239	-1.33801	-1.09087	-2.12182	DAA00962.1_61	DAA00962.1_61	[gene=atpI] [protein=CF0 ATP synthase subunit IV]					0.598658	0.0587865	0.0156808	0.250982	0.00715808	0.0166673	+	Cluster 222	4	4	4	15.1	15.1	15.1	26.184	0	14.9	2713800000	54	3.46997	0.00351348
-0.077098	0.754461	0.928258	0.690776	0.252655	0.897888	0.0936893	0.646734	0.504694	-1.6785	-1.8035	-1.21005	Cre01.g005050.t1.1	Cre01.g005050.t1.1		GO:0016020				0.841671	0.754788	0.00818939	0.475758	0.00116254	0.00131977	+	Cluster 236	40	40	40	49.5	49.5	49.5	96.717	0	323.31	10415000000	503	3.54281	0.00320397
0.41102	0.127675	0.673296	0.592548	0.282537	1.09251	0.341614	0.615996	0.668805	-1.81128	-1.37792	-1.61681	Cre17.g726850.t1.2	Cre17.g726850.t1.2		GO:0003723				0.43164	0.50837	0.000726863	0.690775	0.00328558	0.000238663	+	Cluster 236	31	31	11	48.9	48.9	24	83.398	0	223.69	1664000000	121	4.56305	0.000605669	114	480
0.4607	0.753429	1.00428	0.590768	0.169906	1.11217	-0.355523	0.483848	0.348283	-1.63373	-1.73286	-1.20126	Cre13.g565850.t1.1;REV__Cre09.g410650.t3.1;REV__Cre09.g410650.t1.2	Cre13.g565850.t1.1	{COPA1}|Alpha subunit of COP-I complex	GO:0005198;GO:0005515;GO:0006886;GO:0016192;GO:0030117;GO:0030126	AT1G62020.1		alpha subunit;Coatomer	0.737121	0.143968	0.000569102	0.284452	0.00500345	0.00882707	+	Cluster 236	49	49	49	48.4	48.4	48.4	137.02	0	298.2	9671600000	596	3.53646	0.00320403
0.293138	0.655715	0.866134	0.455409	0.0133559	1.0825	0.436795	0.430025	0.435705	-2.07297	-1.54558	-1.05023	Cre10.g439850.t1.2	Cre10.g439850.t1.2		GO:0016021	AT3G13772.1	AtTMN7;TMN7	transmembrane nine 7	0.818774	0.414734	0.00666289	0.814272	0.00844268	0.0213033	+	Cluster 236	18	18	18	25.2	25.2	25.2	73.119	0	117.04	4245900000	221	3.38241	0.00404114
0.374065	0.528975	0.999046	0.514041	0.0644013	0.935169	0.0476297	0.693923	0.595663	-1.8007	-1.4889	-1.46331	Cre06.g259900.t1.2	Cre06.g259900.t1.2	{ATPC}|Chloroplast ATP synthase gamma chain	GO:0015986;GO:0045261;GO:0046933;GO:0046961	AT4G04640.1	ATPC1	ATPase;F1 complex;gamma subunit protein	0.702687	0.5316	0.00150234	0.864366	0.00653559	0.00273338	+	Cluster 236	28	28	28	69.6	69.6	69.6	38.76	0	259.61	35519000000	441	3.96412	0.00164069
0.378919	0.616082	1.22425	0.21299	0.412943	0.535785	0.297175	0.818041	0.280875	-1.71229	-1.60449	-1.46027	Cre07.g330250.t1.2	Cre07.g330250.t1.2	Subunit H of photosystem I	GO:0009522;GO:0009538;GO:0015979	AT3G16140.1	PSAH-1	photosystem I subunit H-1	0.295293	0.427945	0.00750245	0.721636	0.000115294	0.00284421	+	Cluster 236	4	4	4	32.3	32.3	32.3	14.151	0	91.4	13919000000	204	4.52803	0.000637957
0.163401	0.426493	1.16068	0.91591	0.212076	0.519603	0.388209	0.67018	0.142958	-1.94676	-1.75161	-0.901142	DAA00964.1_63	DAA00964.1_63	[gene=psbD] [protein=photosystem II reaction center protein D2]					0.929448	0.623064	0.00857675	0.592453	0.00865301	0.0138121	+	Cluster 236	11	11	11	27.6	27.6	27.6	39.447	0	133.04	65501000000	366	3.04942	0.00690057	196	2
0.423099	0.667754	0.918647	0.691378	0.438346	0.691645	0.317526	0.323811	0.216004	-1.78308	-2.05716	-0.847976	Cre03.g207700.t1.1	Cre03.g207700.t1.1	{PPS1}|Farnesyl pyrophosphate synthase	GO:0008299	AT4G17190.1	FPS2	farnesyl diphosphate synthase 2	0.729135	0.107882	0.0157945	0.0468808	0.0226369	0.0360042	+	Cluster 236	8	8	8	30.6	30.6	30.6	40.491	0	23.333	803610000	81	3.83139	0.00198997
0.45841	0.689317	0.752905	0.657318	0.412369	0.692082	0.23447	0.391863	0.330131	-1.67464	-2.25012	-0.694114	Cre06.g257950.t1.2	Cre06.g257950.t1.2	Aspartate aminotransferase	GO:0006520;GO:0008483;GO:0009058;GO:0030170	AT2G30970.1	ASP1	aspartate aminotransferase 1	0.730969	0.0524736	0.0367415	0.0732094	0.0384888	0.0535297	+	Cluster 236	11	11	11	30	30	30	47.737	0	20.247	597840000	57	3.28195	0.00467339
0.632547	0.846587	1.18442	0.120574	0.567761	0.32684	-0.0705791	0.60043	0.255736	-2.07505	-1.66663	-0.722635	DAA00933.1_31	DAA00933.1_31	[gene=psbB] [protein=photosystem II P680 chlorophyll A apoprotein]					0.0587858	0.0698162	0.0165606	0.761208	0.0347752	0.0313639	+	Cluster 236	24	24	24	41.5	41.5	41.5	56.105	0	323.31	64661000000	561	3.16207	0.0058823
0.474693	0.87627	1.18798	0.792938	-0.168388	-0.0274928	0.42436	0.661075	0.295051	-1.04791	-1.97911	-1.48947	Cre07.g356350.t1.1	Cre07.g356350.t1.1	{DXS1}|1-deoxy-D-xylulose 5-phosphate synthase, chloroplast precursor	GO:0003824;GO:0008152;GO:0008661;GO:0016114	AT4G15560.1	CLA;CLA1;DEF;DXPS2;DXS	Deoxyxylulose-5-phosphate synthase	0.158986	0.195334	0.00286989	0.482782	0.0136732	0.0099143	+	Cluster 225	17	17	17	26.1	26.1	26.1	78.817	0	42.483	2590200000	131	3.34342	0.00427454
0.453144	0.775637	1.1659	0.823741	-0.324293	0.672195	0.312443	0.290302	0.375041	-1.08326	-1.96855	-1.4923	Cre06.g278236.t1.1	Cre06.g278236.t1.1	Ubiquinone/menaquinone biosynthesis methyltransferase	GO:0008152;GO:0008168	AT4G29590.1		S-adenosyl-L-methionine-dependent methyltransferases superfamily protein	0.394447	0.147008	0.00252758	0.874279	0.015618	0.0179785	+	Cluster 225	5	5	5	23.3	23.3	23.3	29.462	0	12.885	252120000	29	3.17791	0.00569292
0.692126	0.488689	0.829099	1.0762	-0.57564	0.444521	0.47946	0.64416	0.487626	-1.30577	-1.6781	-1.58237	Cre12.g556250.t1.2	Cre12.g556250.t1.2	{SEP1}|Septin-like protein	GO:0005525				0.53992	0.320511	0.000136839	0.690567	0.0557159	0.000601649	+	Cluster 225	13	13	13	31.6	31.6	31.6	54.238	0	27.764	1277700000	84	3.05008	0.00691348
0.428133	1.34192	1.14649	0.234611	0.268187	0.20567	0.305954	-0.0433131	0.65045	-1.20088	-1.62973	-1.7075	Cre06.g296600.t1.2	Cre06.g296600.t1.2	{RFS1}|Riboflavin synthase	GO:0004746;GO:0009231	AT2G20690.1		lumazine-binding family protein	0.117209	0.130021	0.00364075	0.766309	0.00740453	0.00250277	+	Cluster 225	5	5	5	27	27	27	22.924	0	56.845	333390000	38	4.06142	0.00141442
0.479038	1.12747	1.34887	0.465321	-0.0647477	0.495595	0.301454	0.347622	0.0640929	-1.40978	-1.44819	-1.70674	Cre01.g027550.t1.1	Cre01.g027550.t1.1	Cytochrome P450, CYP97 superfamily, CYP97B family	GO:0005506;GO:0016705;GO:0020037;GO:0055114	AT4G15110.1	CYP97B3	cytochrome P450;family 97;polypeptide 3;subfamily B	0.105347	0.0910621	0.00565938	0.783163	0.00305632	0.000166496	+	Cluster 225	6	6	6	16.3	16.3	16.3	41.742	0	11.601	375530000	25	4.39124	0.000819978
0.669303	1.04089	1.04199	0.624838	-0.0325427	0.469157	0.253841	0.283386	0.327389	-1.21538	-1.57898	-1.88388	DAA00967.1_66	DAA00967.1_66	[gene=psaC] [protein=photosystem I iron-sulfur center subunit VII]					0.0859408	0.0335431	0.000940609	0.772846	0.00230749	0.0100667	+	Cluster 225	6	6	6	75.3	75.3	75.3	8.8603	0	133.17	15031000000	198	4.80591	0.000424556
0.848867	0.744382	1.05095	0.0743107	0.0111752	0.542258	0.615943	0.556464	0.294762	-1.57698	-1.40956	-1.75257	Cre03.g164700.t1.2	Cre03.g164700.t1.2						0.037193	0.0429003	5.49415e-05	0.239224	0.00196901	0.000121352	+	Cluster 246	8	8	8	24.9	24.9	24.9	35.584	0	36.394	1003600000	75	5.68407	0.000157375
0.406415	0.72014	0.636516	0.163769	0.248974	0.623031	0.676298	0.671014	0.687699	-1.62271	-1.24183	-1.96931	Cre24.g755997.t1.1	Cre24.g755997.t1.1	{PHC18}|Cell wall protein pherophorin-C18					0.235693	0.435848	0.00336671	0.141913	0.00255621	0.00828668	+	Cluster 246	24	24	24	43.7	43.7	43.7	68.698	0	323.31	15561000000	375	5.21913	0.000255037
0.470863	0.631837	0.418272	0.751349	0.326449	0.776636	0.569828	0.501622	0.44549	-1.29353	-1.74418	-1.85464	Cre07.g356600.t1.2	Cre07.g356600.t1.2						0.540321	0.986533	0.00279818	0.525024	0.000642217	0.00483876	+	Cluster 246	14	14	14	19.8	19.8	19.8	84.662	0	52.737	2546400000	134	5.66841	0.000157888
0.635751	0.485799	0.709984	0.543127	-0.00745629	0.369738	1.03678	0.444779	0.482059	-0.95925	-1.87034	-1.87097	Cre09.g403800.t1.2	Cre09.g403800.t1.2	{ROC54}|Flagellar outer arm dynein heavy chain beta, involved in circadian rhythms	GO:0003777;GO:0005524;GO:0007018;GO:0016887;GO:0030286				0.188944	0.844544	0.0154995	0.234581	0.0117	0.00598645	+	Cluster 246	36	36	36	9.7	9.7	9.7	519.88	0	92.161	1159000000	146	3.86432	0.00192436
0.397592	0.774085	0.570876	0.753873	0.135077	0.710499	0.653667	-0.00828608	0.719495	-1.0332	-1.65662	-2.01706	Cre05.g238687.t1.1	Cre05.g238687.t1.1						0.84676	0.659136	0.00983951	0.811337	0.00554479	0.00612333	+	Cluster 246	13	13	13	29.6	29.6	29.6	83.218	0	93.578	1199100000	118	3.58197	0.00298625
-0.302142	0.433234	0.662855	0.770844	0.542576	0.482376	0.756554	0.639035	0.780208	-1.6111	-1.57991	-1.57453	Cre12.g503650.t1.2	Cre12.g503650.t1.2	{SMM40}		AT1G69526.2		S-adenosyl-L-methionine-dependent methyltransferases superfamily protein	0.371272	0.252783	0.0236443	0.289069	0.00137913	0.000157536	+	Cluster 246	8	8	8	37.3	37.3	37.3	33.448	0	32.731	1054000000	101	4.76999	0.000455737
0.144256	0.660596	0.571211	0.553456	0.286085	0.484373	0.615137	0.796134	0.773591	-1.54053	-1.57823	-1.76608	Cre09.g398400.t1.2	Cre09.g398400.t1.2	{TRP5}|Transient receptor potential ion channel protein	GO:0005216;GO:0006811;GO:0016020;GO:0055085				0.928592	0.226822	0.0018987	0.049063	4.71732e-05	1.77713e-05	+	Cluster 246	21	21	21	17	17	17	199.55	0	89.701	1101300000	144	6.26124	7.81206e-05	73;74	1058;1063
0.279509	0.235465	0.352538	0.298548	-0.13452	1.15052	0.659322	0.873839	0.9119	-1.24578	-1.77018	-1.61116	Cre03.g181250.t1.1	Cre03.g181250.t1.1	{SNE18}|NAD-dependent sugar epimerase/dehydratase		AT4G31530.1		NAD(P)-binding Rossmann-fold superfamily protein	0.731612	0.0114138	0.00528862	0.424351	0.0219805	0.000927448	+	Cluster 246	2	2	2	14	14	14	31.99	0	32.799	161810000	29	3.7175	0.00238876
0.441795	0.364723	0.584922	0.545761	0.352147	0.491157	0.52677	0.863203	0.729938	-1.38331	-1.67926	-1.83785	Cre09.g396438.t1.1	Cre09.g396438.t1.1						0.993142	0.117709	0.000925465	0.114509	0.00118359	0.000245088	+	Cluster 246	47	47	47	32.2	32.2	32.2	208.9	0	210.1	4479000000	341	6.4992	5.1617e-05
0.982059	0.89008	0.648639	0.695023	0.537397	0.57844	0.228209	0.0239336	0.1783	-1.45352	-1.50314	-1.80542	DAA00949.2_47	DAA00949.2_47	[gene=psaB] [protein=photosystem I P700 chlorophyll A apoprotein A2]					0.125157	0.00695322	8.723e-05	0.00494162	0.000637691	0.000657771	+	Cluster 246	14	14	14	26	26	26	82.108	0	131.86	44591000000	289	6.87674	3.36625e-05
1.0787	0.604847	0.410111	0.350553	0.683529	0.70063	0.207186	0.270637	0.395564	-0.989148	-1.65801	-2.05459	Cre08.g362450.t1.2	Cre08.g362450.t1.2	{AMA2}|Alpha-amylase	GO:0003824;GO:0004556;GO:0005509;GO:0005975;GO:0043169	AT1G69830.1	AMY3;ATAMY3	alpha-amylase-like 3	0.635348	0.169818	0.00598136	0.111524	0.012335	0.0239433	+	Cluster 246	27	27	27	41.4	41.4	41.4	77.555	0	323.31	6389500000	392	3.94807	0.00168021
0.849051	0.66446	0.510064	0.921148	0.541429	0.42518	0.466121	0.351238	0.108935	-1.35976	-1.68519	-1.79268	Cre10.g433050.t1.1	Cre10.g433050.t1.1	{DRP5B}|Dynamin-related GTPase		AT3G19720.1	ARC5;DRP5B	P-loop containing nucleoside triphosphate hydrolases superfamily protein	0.814643	0.064079	0.000235097	0.163037	0.000388298	0.000415403	+	Cluster 246	9	9	9	12.1	12.1	12.1	101.81	0	16.853	365470000	47	5.55362	0.000151794
0.615557	0.703669	0.802763	0.608992	0.497289	0.594302	0.548456	0.263025	0.256137	-1.36961	-1.78751	-1.73307	Cre05.g237450.t1.2	Cre05.g237450.t1.2	Plastid-specific ribosomal protein 1	GO:0044238	AT5G24490.1		30S ribosomal protein;putative	0.106094	0.0468144	0.000939528	0.148802	0.00209533	0.000419346	+	Cluster 246	12	12	12	44.6	44.6	44.6	31.708	0	149.39	7876500000	190	6.71996	3.6223e-05
0.643185	0.799052	0.708215	0.656427	0.572021	0.608472	0.358023	0.296699	0.249359	-1.43095	-1.68353	-1.77697	Cre09.g393150.t1.2;Cre12.g531200.t1.1	Cre09.g393150.t1.2	Multicopper ferroxidase	GO:0005507;GO:0016491;GO:0055114	AT5G05390.1	LAC12	laccase 12	0.132538	0.00257389	0.00042731	0.00184765	0.0013184	0.00139707	+	Cluster 246	34	34	34	45.8	45.8	45.8	122.8	0	323.31	5409200000	340	8.04055	5.19411e-06
1.04707	0.83712	1.03197	0.566015	0.420708	0.509747	-0.132999	0.0444597	0.32026	-1.61979	-1.68658	-1.33798	Cre05.g238332.t1.1	Cre05.g238332.t1.1	{PSAD}|Photosystem I reaction center subunit II, 20 kDa	GO:0009522;GO:0009538;GO:0015979	AT1G03130.1	PSAD-2	photosystem I subunit D-2	0.00690775	0.00925314	0.000126266	0.0738665	0.000844151	0.000813092	+	Cluster 246	15	15	15	61.2	61.2	61.2	21.342	0	310.31	46900000000	458	6.48099	5.02396e-05
0.991981	0.721721	1.25937	0.461462	0.143362	0.505776	0.134019	0.291629	0.102985	-1.78681	-1.65946	-1.16604	DAA00966.1_65	DAA00966.1_65	[gene=psbC] [protein=photosystem II 44 kDa reaction center protein]					0.0363763	0.0232723	0.000600463	0.228068	0.00229108	0.00752248	+	Cluster 246	16	16	16	37.7	37.7	37.7	50.638	0	323.31	72227000000	513	5.1377	0.000276868
0.892375	0.385124	1.10075	0.734814	0.188659	0.373868	0.252741	0.715984	0.108917	-1.59015	-1.64818	-1.5149	Cre06.g275900.t1.2	Cre06.g275900.t1.2	{HON2}|Histone H1	GO:0000786;GO:0003677;GO:0005634;GO:0006334	AT2G18050.1	HIS1-3	histone H1-3	0.252313	0.198676	0.00648555	0.778779	0.00434441	0.00679857	+	Cluster 246	9	9	9	30.2	30.2	30.2	24.692	0	16.176	3211900000	87	4.57245	0.00061048
0.71739	0.741536	0.832457	0.704673	0.181596	0.77371	0.177576	0.443925	0.263846	-1.67076	-1.50222	-1.66373	Cre16.g690431.t1.1akaCre16.g690431.t2.1	Cre16.g690431.t1.1akaCre16.g690431.t2.1						0.377235	0.0148968	1.61295e-05	0.301911	0.00443023	8.4463e-05	+	Cluster 246	24	24	24	57.5	57.5	57.5	53.362	0	139.79	13473000000	399	6.03964	0.000104101
0.732896	0.577163	0.979814	0.909239	0.0245084	0.541958	-0.0115159	0.476197	0.456828	-1.76236	-1.8016	-1.12313	DAA00955.1_53	DAA00955.1_53	[gene=atpF] [protein=CF0 ATP synthase subunit I]					0.411608	0.0883754	0.00242968	0.579987	0.00398966	0.00325327	+	Cluster 246	9	9	9	44.6	44.6	44.6	20.064	0	186.42	13716000000	140	3.93387	0.00171368
0.840717	0.79721	0.859998	0.791442	0.297703	0.745466	0.148037	0.181195	0.0246212	-1.78814	-1.76106	-1.13719	Cre02.g083800.t1.2	Cre02.g083800.t1.2	{SNE5}|dTDP-glucose 4,6-dehydratase aka Cre02.g083800.t2.1|{SNE5}|dTDP-glucose	GO:0003854;GO:0006694;GO:0016616;GO:0055114	AT1G78570.1	ATRHM1;RHM1;ROL1	rhamnose biosynthesis 1	0.294787	0.00163565	0.0074359	0.0778459	0.00168612	0.0124284	+	Cluster 246	15	15	15	46.9	46.9	46.9	40.714	0	99.013	3256200000	165	5.2247	0.000256534
0.691307	0.726654	0.838909	0.737749	0.372532	0.514566	0.448503	0.353725	0.16289	-1.82889	-1.72207	-1.29587	DAA00957.1_56;DAA00922.1_20	DAA00957.1_56;DAA00922.1_20	[gene=psbA] [protein=photosystem II reaction center protein D1];[gene=psbA] [protein=photosystem II reaction center protein D1]					0.175825	0.0195504	0.00282437	0.183632	0.000816019	0.00182257	+	Cluster 246	10	10	10	31.5	31.5	31.5	39.041	0	263.43	30172000000	301	5.98382	0.000102939
0.365322	0.569604	0.834449	0.806988	0.341678	0.764031	0.380994	0.5195	0.307828	-1.69578	-1.54331	-1.65131	DAA01471.1_18	DAA01471.1_18	[protein=photosystem I P700 chlorophyll A apoprotein A1]					0.824068	0.304772	0.00169481	0.250954	0.00224088	2.58961e-05	+	Cluster 246	14	14	14	17.2	17.2	17.2	83.162	0	77.46	100490000000	415	6.00081	0.00010349
0.441592	0.423472	0.742401	0.848154	0.502052	0.849759	0.338283	0.416805	0.29609	-1.50677	-1.43365	-1.9182	Cre14.g614850.t1.1	Cre14.g614850.t1.1	{ANK17}|Flagellar Associated Protein with ankyrin repeats		AT2G03430.1		Ankyrin repeat family protein	0.272742	0.207925	0.000575545	0.0695781	0.000354908	0.00406883	+	Cluster 246	36	36	36	27	27	27	213.68	0	136.2	2790500000	218	5.93919	0.000100916	99	740
0.496713	0.503987	0.594366	0.922166	0.500112	0.87258	0.244328	0.271636	0.458666	-1.75473	-1.66821	-1.44161	Cre01.g010400.t1.2	Cre01.g010400.t1.2						0.217781	0.0735378	0.000723635	0.0611005	0.00024984	0.000136768	+	Cluster 246	6	6	6	36.4	36.4	36.4	20.398	0	62.504	2392000000	76	6.64547	3.96931e-05
0.601935	0.877419	0.459051	0.715882	0.296804	0.454124	0.533683	0.568057	0.379579	-1.8843	-1.645	-1.35724	Cre09.g399400.t1.1	Cre09.g399400.t1.1	{TGL15}|Triacylglycerol lipase aka Cre09.g399400.t2.1|{TGL15}|Triacylglycerol	GO:0006629				0.415523	0.347364	0.000399072	0.973829	0.000522703	0.00205889	+	Cluster 246	13	13	13	21.1	21.1	21.1	124.3	0	28.892	921680000	71	5.65646	0.000152457
0.807575	0.0472528	0.737049	0.412893	0.457796	1.03841	0.376868	0.118771	0.729476	-1.87686	-1.61703	-1.2322	DAA00958.1_57	DAA00958.1_57	[gene=atpB] [protein=CF1 ATP synthase beta subunit]					0.754728	0.706565	0.00293788	0.44383	0.00132727	0.00155139	+	Cluster 246	32	31	31	78.8	76.6	76.6	53.162	0	323.31	140060000000	1365	3.79986	0.00205472
0.750355	0.727399	0.795201	0.638841	0.556421	0.778026	0.222859	0.210708	0.153556	-1.66786	-1.72913	-1.43637	Cre12.g514200.t1.2	Cre12.g514200.t1.2		GO:0016614;GO:0050660;GO:0055114	AT1G73050.1		Glucose-methanol-choline (GMC) oxidoreductase family protein	0.258724	4.46237e-05	0.000888974	0.0123497	6.57137e-05	0.00151546	+	Cluster 246	29	29	29	65.5	65.5	65.5	64.459	0	189.15	3635300000	246	8.20973	4.69111e-06
0.69928	0.743522	0.857338	0.637398	0.60477	0.829204	0.218714	0.0126245	0.17652	-1.66079	-1.73734	-1.38124	Cre03.g180750.t1.2	Cre03.g180750.t1.2	{MEtH}|Cobalamin-independent methionine synthase	GO:0003871;GO:0008270;GO:0008652;GO:0009086	AT5G20980.1	ATMS3;MS3	methionine synthase 3	0.423896	0.00178623	0.000483928	0.00429699	0.000172597	0.000571746	+	Cluster 246	47	47	47	72.4	72.4	72.4	86.772	0	323.31	57297000000	978	7.23381	2.21902e-05
0.66268	0.766111	0.8251	0.496783	0.708597	0.621132	0.320255	-0.0868276	0.485521	-1.65761	-1.82549	-1.31625	Cre05.g234661.t1.1	Cre05.g234661.t1.1	{BCS1}|Ubiquinol:cytochrome c oxidoreductase biogenesis factor	GO:0005524	AT2G18190.1		P-loop containing nucleoside triphosphate hydrolases superfamily protein	0.14503	0.0856224	0.00200423	0.151283	0.00156301	0.00133994	+	Cluster 246	8	8	8	20.3	20.3	20.3	68.346	0	17.079	267650000	40	5.63174	0.000152165
0.184663	0.446358	1.23126	0.761401	0.18427	0.646998	0.259816	0.395661	0.645893	-1.44845	-1.5902	-1.71766	DAA00951.1_49	DAA00951.1_49	[gene=atpA] [protein=CF1 ATP synthase alpha subunit]					0.818567	0.621811	0.0153503	0.671131	0.00238033	0.000263358	+	Cluster 246	26	25	25	47.6	46.3	46.3	54.751	0	323.31	140740000000	767	3.98556	0.00160416
-0.233868	0.819831	1.15935	0.540656	0.4252	0.83803	0.037044	0.32946	0.700649	-1.6157	-1.35813	-1.64251	Cre10.g451900.t1.1	Cre10.g451900.t1.1	{THS1}|Threonine synthase		AT4G29840.1	MTO2;TS	Pyridoxal-5\'-phosphate-dependent enzyme family protein	0.967896	0.659876	0.0321404	0.351805	0.000251965	0.00362657	+	Cluster 246	22	22	22	56	56	56	54.413	0	323.31	10812000000	396	3.19288	0.00556273
0.184851	0.821557	1.18878	0.939241	0.318317	0.431933	0.407628	0.124106	0.266413	-1.4093	-1.4012	-1.87232	Cre16.g650600.t1.2	Cre16.g650600.t1.2	{MST1}|Mastigoneme-like flagellar protein					0.659036	0.249351	0.00593522	0.256998	0.00118457	0.00183194	+	Cluster 246	33	33	33	31.4	31.4	31.4	205.29	0	255.91	4941100000	415	3.9338	0.00170295
0.261225	0.800796	1.2817	1.05939	0.117559	0.898241	0.186112	-0.533704	0.25209	-1.3495	-1.28877	-1.68513	Cre06.g308950.t1.2	Cre06.g308950.t1.2			AT4G23630.1	BTI1;RTNLB1	VIRB2-interacting protein 1	0.839434	0.105603	0.00871507	0.134543	0.00922614	0.0163272	+	Cluster 246	6	6	6	34	34	34	22.369	0	13.652	899910000	61	3.09536	0.00642571
0.380502	0.56718	1.12666	1.07714	0.179449	0.857417	-0.0465119	0.352914	0.123077	-1.767	-1.49179	-1.35903	Cre12.g512000.t1.1	Cre12.g512000.t1.1		GO:0016020				0.971821	0.118236	0.00288495	0.161807	0.00629721	0.000547663	+	Cluster 246	33	33	33	34.7	34.7	34.7	120.2	0	316.8	8793400000	387	3.95994	0.00164567
0.597028	0.549741	1.32179	0.443781	0.580478	0.687894	0.330387	0.083883	0.128855	-1.48259	-1.57936	-1.66189	Cre09.g392500.t1.2	Cre09.g392500.t1.2						0.421647	0.113811	0.00849281	0.0199326	3.35687e-05	0.000107396	+	Cluster 246	11	11	11	42.1	42.1	42.1	36.706	0	116.26	2334400000	121	5.14959	0.00027868
0.627852	0.788985	1.08346	0.307732	0.694847	0.668687	0.24844	-0.204616	0.490851	-1.53771	-1.4171	-1.75143	Cre09.g412100.t1.2	Cre09.g412100.t1.2	Photosystem I reaction center subunit III	GO:0009522;GO:0009538;GO:0015979	AT1G31330.1	PSAF	photosystem I subunit F	0.205317	0.0640635	0.00022493	0.202506	0.000251318	0.00523294	+	Cluster 246	11	11	11	45.4	45.4	45.4	24.057	0	205.05	73889000000	358	4.96284	0.000322695
0.738603	0.602075	0.904775	0.664131	0.657951	0.792655	-0.0529632	-0.225324	0.524361	-1.35994	-1.22079	-2.02554	Cre17.g725750.t1.2;Cre10.g447800.t1.2	Cre17.g725750.t1.2		GO:0003723				0.686982	0.0840389	0.00638333	0.105898	0.0102687	0.00876099	+	Cluster 246	26	6	6	40.5	13.4	13.4	77.434	0	25.219	302260000	30	4.31921	0.000911454
0.455505	1.07722	1.10766	0.455059	0.583552	0.547602	0.0338404	-0.129957	0.478598	-1.83591	-1.16878	-1.60438	Cre12.g508750.t1.2	Cre12.g508750.t1.2	Light-harvesting protein of photosystem I	GO:0009765;GO:0016020	AT1G19150.1	LHCA2*1;LHCA6	photosystem I light harvesting complex gene 6	0.23763	0.0559749	0.00114921	0.152985	0.00710606	0.0034386	+	Cluster 246	11	11	11	52.8	52.8	52.8	26.922	0	140.65	25802000000	327	4.38703	0.000820704
0.601006	0.15801	1.11413	0.986171	0.77366	0.181839	0.230317	0.50032	0.145269	-1.6945	-1.70293	-1.29329	Cre17.g722150.t1.2	Cre17.g722150.t1.2	{PKS3}|Type III polyketide synthase	GO:0006633;GO:0016020;GO:0016747	AT1G19440.1	KCS4	3-ketoacyl-CoA synthase 4	0.953332	0.35511	0.00634688	0.277319	0.00340382	0.000551906	+	Cluster 246	6	6	6	11.8	11.8	11.8	59.983	0	12.092	595750000	67	3.81914	0.00201122
0.40349	0.520447	1.10775	1.43006	0.132664	0.497471	0.34295	0.26046	-0.210839	-1.27819	-1.49054	-1.71572	Cre01.g048150.t1.2	Cre01.g048150.t1.2	Transcriptional co-activator/nuclease induced by high light		AT2G40410.2		Staphylococcal nuclease homologue	0.984189	0.12444	0.0025232	0.287179	0.0214037	0.00226253	+	Cluster 246	11	11	11	45.2	45.2	45.2	30.466	0	47.338	1774000000	85	3.14795	0.00600918
0.749658	0.546034	0.775607	0.935205	0.253558	0.429479	0.553993	0.431533	0.110488	-1.28536	-1.49341	-2.00678	Cre09.g390615.t1.1	Cre09.g390615.t1.1	Triacylglycerol lipase and Flagellar Associated Protein	GO:0006629	AT4G16070.1		class 3;Lipase;Mono-/di-acylglycerol lipase;N-terminal	0.545312	0.117083	0.00466514	0.520131	0.0019814	0.0030174	+	Cluster 246	22	22	22	51.8	51.8	51.8	52.143	0	174.06	4414900000	231	4.49982	0.000668165
0.413948	0.450155	0.646118	1.01968	0.13593	0.628161	0.685982	0.408074	0.446252	-1.42945	-1.90202	-1.50283	Cre12.g500500.t2.1;Cre12.g500500.t1.1	Cre12.g500500.t2.1;Cre12.g500500.t1.1	{STM1}|Sterol-C24-methyltransferase;{STM1}|Sterol-C24-methyltransferase	GO:0006694;GO:0008152;GO:0008168	AT1G20330.1;AT1G76090.1	CVP1;FRL1;SMT2;SMT3	sterol methyltransferase 2;sterol methyltransferase 3	0.760109	0.933674	0.00115786	0.787368	0.00398955	0.000747862	+	Cluster 246	19	19	19	62.8	62.8	62.8	42.104	0	157.15	5125600000	230	4.67692	0.000516087
0.706355	0.225404	0.170274	1.5455	0.319166	0.882723	0.440404	0.36582	-0.170537	-1.7382	-1.39177	-1.35515	Cre02.g104900.t1.2	Cre02.g104900.t1.2	Flagellar Associated Protein	GO:0005525	AT1G30580.1		GTP binding	0.261013	0.578265	0.00137069	0.17671	0.013426	0.00320926	+	Cluster 246	30	30	30	81.1	81.1	81.1	43.725	0	110.49	7255500000	310	3.42268	0.0037311
0.623321	0.264109	0.842671	0.918362	0.263017	0.667924	0.845654	-0.227384	0.440882	-1.31642	-2.02195	-1.30018	Cre03.g145127.t1.1	Cre03.g145127.t1.1	{ODA11}|Flagellar outer arm dynein heavy chain alpha	GO:0003777;GO:0005515;GO:0005524;GO:0007018;GO:0016887;GO:0030286	AT1G18610.1		Galactose oxidase/kelch repeat superfamily protein	0.883713	0.572868	0.00280243	0.519817	0.00248056	0.0100297	+	Cluster 246	63	63	62	18	18	17.8	504.37	0	215.92	2542100000	351	3.31896	0.00441283
0.698825	-0.109577	1.18914	0.858147	0.173738	0.769775	0.403221	0.52522	0.15507	-1.47062	-1.55307	-1.63988	Cre17.g734516.t1.1	Cre17.g734516.t1.1	{RPN9}|26S proteasome regulatory subunit	GO:0005515	AT5G45620.1		Proteasome component (PCI) domain protein	0.986848	0.608628	0.0280289	0.394504	0.00738567	0.000808224	+	Cluster 246	9	9	9	25.4	25.4	25.4	43.701	0	25.65	1536300000	82	3.44523	0.00365299
0.483274	0.760795	0.751558	0.686026	0.245989	1.25294	0.155161	-0.204014	0.432918	-1.97243	-1.39211	-1.2001	Cre06.g272900.t1.2;Cre09.g414850.t1.1;Cre09.g414850.t2.1	Cre06.g272900.t1.2;Cre09.g414850.t1.1;Cre09.g414850.t2.1	{EZY10};;	GO:0016491;GO:0055114				0.85258	0.0817456	0.00532479	0.169723	0.00443268	0.00591512	+	Cluster 241	32	32	32	64.7	64.7	64.7	56.093	0	219.46	8069900000	345	3.64797	0.00268607
0.54694	0.654121	1.17005	0.607258	0.746237	1.11406	-0.336136	-0.506657	0.196432	-1.73831	-1.61181	-0.842178	Cre02.g081050.t1.2	Cre02.g081050.t1.2	Flagellar Associated Protein		AT1G65900.1			0.902137	0.0249062	0.00448987	0.0197772	0.00557762	0.0313831	+	Cluster 241	21	21	21	53.5	53.5	53.5	55.891	0	323.31	23168000000	407	3.6292	0.00276138
0.493596	1.05124	1.13829	0.717805	0.812037	0.910145	-0.350878	-0.319225	-0.192998	-1.5716	-1.28682	-1.40159	Cre07.g321400.t1.1;Cre09.g389050.t1.1	Cre07.g321400.t1.1	Flagellar Associated Protein	GO:0016021				0.731711	0.0229609	0.00302751	0.000131623	6.63472e-05	0.000924723	+	Cluster 241	37	37	37	28.9	28.9	28.9	199.24	0	323.31	9216100000	503	5.76857	0.000138803
0.306037	1.27718	0.861144	0.753183	0.378991	1.33943	-0.644584	-0.585034	0.175697	-0.951756	-1.23242	-1.67788	Cre14.g630100.t1.2	Cre14.g630100.t1.2	{RPL13}|Ribosomal protein L13, component of cytosolic 80S ribosome and 60S large subunit	GO:0003735;GO:0005622;GO:0005840;GO:0006412	AT3G49010.3	ATBBC1;BBC1;RSU2	breast basic conserved 1	0.982827	0.0392742	0.00498529	0.0379555	0.00479793	0.0531796	+	Cluster 241	20	20	20	61.9	61.9	61.9	24.483	0	258.69	41367000000	355	2.95313	0.0081966
0.877592	0.854156	0.832331	0.622929	0.643307	0.769054	-0.478722	-0.133863	0.483521	-1.06624	-1.73786	-1.6662	Cre01.g034000.t1.2	Cre01.g034000.t1.2	{IPB1}|Importin beta	GO:0006886;GO:0008536	AT5G53480.1		ARM repeat superfamily protein	0.0518505	0.0855205	0.00796332	0.120914	0.00735954	0.0171599	+	Cluster 241	30	30	30	45.3	45.3	45.3	97.336	0	196.18	2705600000	265	4.26143	0.000991575
0.854975	1.14325	0.389342	0.677326	0.654755	0.857002	0.0585595	-0.298745	0.144922	-1.13043	-1.97755	-1.3734	Cre03.g169400.t1.2	Cre03.g169400.t1.2	{GAD1}|UDP-D-glucuronic acid decarboxylase	GO:0003854;GO:0006694;GO:0016616;GO:0055114	AT3G53520.1	ATUXS1;UXS1	UDP-glucuronic acid decarboxylase 1	0.796101	0.0423749	0.00253836	0.0167892	0.00915409	0.0136773	+	Cluster 241	13	13	13	53.4	53.4	53.4	36.841	0	110.78	5363600000	153	4.16398	0.00116692
0.703556	1.09275	0.126473	0.823552	0.551854	0.799613	0.325813	0.0301057	0.265586	-1.44841	-1.79021	-1.48068	Cre10.g445050.t1.2;Cre10.g445000.t1.2	Cre10.g445050.t1.2	Sodium/sulfate co-transporter	GO:0005215;GO:0006813;GO:0006814;GO:0008324;GO:0016020;GO:0055085	AT5G47560.1	ATSDAT;ATTDT;TDT	tonoplast dicarboxylate transporter	0.797794	0.25851	0.0084155	0.0144781	0.000110148	0.000279968	+	Cluster 241	15	15	9	19.2	19.2	12.8	94.379	0	31.915	658200000	45	4.56537	0.000608355
0.686128	0.314445	0.944671	0.816131	1.46975	0.538396	-0.548795	0.0479671	-0.0123808	-1.6399	-1.36352	-1.25289	Cre12.g528750.t1.2	Cre12.g528750.t1.2	Ribosomal protein L12, component of cytosolic 80S ribosome and 60S large subunit	GO:0003735;GO:0005840;GO:0006412	AT2G37190.1		Ribosomal protein L11 family protein	0.433255	0.0359318	0.00147689	0.0351658	0.00632531	0.00858817	+	Cluster 241	8	8	8	52.4	52.4	52.4	17.604	0	62.969	13717000000	161	3.87319	0.00189719
0.710704	0.808022	0.845016	0.951111	0.730714	0.91307	-0.110728	-0.289587	-0.123136	-1.63465	-1.67489	-1.12565	Cre06.g293950.t1.2	Cre06.g293950.t1.2	{SHMT2}|Serine hydroxymethyltransferase 2	GO:0016740	AT4G13930.1	SHM4	serine hydroxymethyltransferase 4	0.39616	0.000326793	0.00433467	0.000358529	0.00229254	0.0115746	+	Cluster 241	23	23	23	56.4	56.4	56.4	53.445	0	159.19	7721300000	330	6.22318	8.02601e-05
0.463196	0.714613	0.676266	1.18497	0.709216	0.926948	0.134934	-0.290448	0.0330306	-1.67301	-1.47211	-1.40761	Cre07.g344400.t1.2	Cre07.g344400.t1.2		GO:0004616;GO:0008152;GO:0016616;GO:0051287;GO:0055114	AT1G17745.1	PGDH	D-3-phosphoglycerate dehydrogenase	0.129384	0.0178819	4.44296e-05	0.0065192	0.000399664	0.00141192	+	Cluster 241	36	36	17	80.2	80.2	43.8	54.304	0	317.51	10842000000	252	5.94685	0.000103118
0.86163	0.868116	0.806638	0.785674	0.537348	0.990459	0.152634	-0.680651	0.0773271	-1.52146	-1.53436	-1.34336	Cre13.g565800.t1.2	Cre13.g565800.t1.2	{UPTG1}|UDP-Glucose:protein transglucosylase	GO:0016866;GO:0030244	AT3G02230.1	ATRGP1;RGP1	reversibly glycosylated polypeptide 1	0.629158	0.0638346	0.000250689	0.0550812	0.000786148	0.0329871	+	Cluster 241	26	26	26	83.7	83.7	83.7	39.358	0	315.94	24820000000	540	4.81281	0.0004229
0.94463	0.826421	0.740748	0.712025	0.748172	0.754752	0.102265	-0.312278	0.0903288	-1.35888	-1.65203	-1.59616	Cre07.g332300.t1.2;Cre07.g333252.t1.1	Cre07.g332300.t1.2	{GWD2}|R1 Protein, alpha-glucan water dikinase	GO:0005524;GO:0016301;GO:0016310	AT4G24450.1	ATGWD2;GWD3;PWD	phosphoglucan;water dikinase	0.232584	0.0126009	7.63617e-05	0.0283321	0.0012735	0.00150793	+	Cluster 241	19	19	19	25.3	25.3	25.3	124.09	0	65.932	1255400000	114	6.73869	3.78481e-05
0.937682	1.03422	0.854125	0.691117	0.653512	0.6873	-0.0425983	-0.0886063	-0.178874	-1.44094	-1.55598	-1.55095	Cre12.g552200.t1.2	Cre12.g552200.t1.2	{PHOB}|Starch phosphorylase	GO:0005975;GO:0008184	AT3G46970.1	ATPHS2;PHS2	alpha-glucan phosphorylase 2	0.031202	0.000138912	7.0882e-06	0.00129712	8.55545e-05	1.40145e-05	+	Cluster 241	56	56	54	58.1	58.1	56.3	114.09	0	323.31	16224000000	747	9.59046	5.85693e-07	190	184
0.407142	0.599093	0.767214	0.304607	1.00394	0.840597	0.105135	0.193811	0.507209	-1.60346	-1.16343	-1.96186	Cre17.g719900.t1.2	Cre17.g719900.t1.2	Phosphoglucan water dikinase	GO:0005524;GO:0016301;GO:0016310;GO:2001070	AT5G26570.1	ATGWD3;OK1;PWD	carbohydrate kinases;catalytics;phosphoglucan;water dikinases	0.632642	0.116357	0.00445726	0.157997	0.00190416	0.00560696	+	Cluster 241	29	29	29	32.6	32.6	32.6	130.61	0	195.32	2174900000	246	4.30561	0.00092503
0.336923	0.740425	0.818293	0.398333	0.824597	0.890037	0.141508	0.189288	0.477641	-1.69855	-1.6153	-1.5032	Cre13.g589450.t1.2;Cre13.g589350.t1.2;Cre42.g760347.t1.1	Cre13.g589450.t1.2						0.752591	0.125923	0.00171428	0.0889315	0.00181289	0.000489772	+	Cluster 241	17	17	17	24.1	24.1	24.1	107.34	0	108.06	1777400000	140	5.54795	0.000150214
-0.313215	0.808954	0.166661	0.628401	1.45394	1.08531	0.383081	-0.0876366	0.174479	-1.49581	-1.70127	-1.10289	Cre01.g055408.t1.1	Cre01.g055408.t1.1		GO:0003824;GO:0008152	AT5G36880.2	ACS	acetyl-CoA synthetase	0.1134	0.868428	0.0197066	0.0430265	0.0015834	0.00252638	+	Cluster 241	23	23	21	54.6	54.6	50.9	76.676	0	270.09	5724600000	319	3.37731	0.00407139
0.4199	0.515231	0.728598	0.595842	1.22199	0.971093	-0.142135	0.0652468	0.241855	-1.66899	-1.37347	-1.57516	Cre02.g093750.t1.2	Cre02.g093750.t1.2	{NRX2}|Nucleoredoxin 2		AT1G60420.1		DC1 domain-containing protein	0.164271	0.0269566	7.8459e-05	0.0216661	0.00144568	0.000469308	+	Cluster 241	13	13	12	43	43	39.8	50.659	0	61.597	1262500000	101	5.51665	0.000154262	12	25
1.34689	1.16191	0.182399	0.112914	0.569771	0.495881	0.708458	-0.331004	0.188448	-1.48167	-1.56041	-1.3936	Cre04.g218150.t1.2	Cre04.g218150.t1.2	{PPP18}	GO:0003824;GO:0004722;GO:0006470	AT4G27800.1	PPH1;TAP38	thylakoid-associated phosphatase 38	0.297044	0.208286	0.0208113	0.583887	0.0027576	0.0283087	+	Cluster 220	6	6	6	15.1	15.1	15.1	45.158	0	31.679	391670000	53	3.14419	0.00603908
1.17462	0.993345	0.877887	0.128686	0.585011	0.804673	0.279516	-0.536428	-0.0429375	-1.7403	-1.63265	-0.891425	Cre11.g481450.t1.2	Cre11.g481450.t1.2	CF0 ATP synthase subunit II precursor	GO:0015078;GO:0015986;GO:0045263	AT4G32260.1		ATPase;bacterial/chloroplast;F0 complex;subunit B/B\'	0.109364	0.0306856	0.00706338	0.124134	0.00560538	0.0213206	+	Cluster 220	14	14	14	48.3	48.3	48.3	22.479	0	251.31	11544000000	239	3.71105	0.0023983
1.44456	1.05275	0.306774	0.492364	0.463558	0.554596	0.315945	-0.436952	0.150647	-1.28686	-1.13962	-1.91776	Cre06.g258850.t1.2	Cre06.g258850.t1.2	{EZY7}					0.325271	0.0928476	0.00591383	0.161581	0.0137536	0.0116228	+	Cluster 169	5	5	5	33.3	33.3	33.3	22.909	0	48.163	374890000	46	3.30453	0.00452535
1.37753	1.09887	0.725998	0.464191	0.436918	0.771388	-0.283017	-0.611834	0.113031	-0.977942	-1.34451	-1.77062	Cre16.g688850.t1.1	Cre16.g688850.t1.1	{HPT2}|Hexose/glycerol-3-phosphate transporter	GO:0016021;GO:0055085	AT1G30560.1		Major facilitator superfamily protein	0.095709	0.00949107	0.00140746	0.040602	0.00573218	0.023993	+	Cluster 169	3	3	3	5.4	5.4	5.4	63.771	0	5.2321	487880000	42	4.0486	0.00142622
-0.857686	0.262695	-0.13489	1.01808	1.57204	1.86188	-0.232779	-0.125912	-0.454202	-1.18599	-0.729171	-0.994066	Cre14.g633750.t1.1	Cre14.g633750.t1.1	{IPB2}|Importin beta-3 homolog		AT5G19820.1	emb2734	ARM repeat superfamily protein	0.0158852	0.941885	0.144752	0.0109074	0.0029256	0.0157425	+	Cluster -275	37	37	37	43.8	43.8	43.8	121.66	0	160.94	5610700000	378	3.51493	0.00330303
0.320552	0.351074	-0.304907	1.28514	1.1336	1.2082	0.332246	-0.707707	0.364827	-1.05453	-1.19943	-1.72906	Cre02.g095077.t1.1	Cre02.g095077.t1.1			AT5G50100.1		Putative thiol-disulphide oxidoreductase DCC	0.032217	0.778407	0.00810609	0.072855	0.004853	0.043034	+	Cluster 227	7	7	7	25.6	25.6	25.6	42.929	0	15.802	356400000	33	3.36407	0.00412717
0.48681	0.592978	0.267908	0.703151	1.48408	0.899082	-0.410297	-0.427454	0.536438	-1.14588	-1.03407	-1.95274	Cre07.g357200.t1.2	Cre07.g357200.t1.2	{UGD1}|UDP-glucose dehydrogenase	GO:0003979;GO:0016616;GO:0051287;GO:0055114	AT1G26570.1	ATUGD1;UGD1	UDP-glucose dehydrogenase 1	0.117879	0.220981	0.0164613	0.0509897	0.00341382	0.0417041	+	Cluster 227	22	8	8	58.7	26.8	26.8	52.493	0	38.594	400410000	47	3.0996	0.00645378
0.274083	0.764883	0.707254	0.833107	1.26021	1.20812	-0.340021	-1.13058	0.138908	-1.12882	-1.11485	-1.4723	Cre06.g279150.t1.2	Cre06.g279150.t1.2	{TSD2}	GO:0000166;GO:0003676;GO:0004812;GO:0005524;GO:0006418	AT4G31180.2		Class II aminoacyl-tRNA and biotin synthetases superfamily protein	0.066088	0.093386	0.00100981	0.0402333	0.000218525	0.15575	+	Cluster 227	35	35	35	75.4	75.4	75.4	60.267	0	256.95	6161200000	417	3.54098	0.00320176	48	2
0.64553	0.114058	0.395551	0.799869	1.6265	1.22588	0.22974	-0.784988	-0.6393	-1.10058	-0.955243	-1.55702	Cre02.g075650.t1.2	Cre02.g075650.t1.2		GO:0003676	AT1G07360.1		CCCH-type zinc fingerfamily protein with RNA-binding domain	0.0518989	0.115889	0.00285486	0.017584	0.00170201	0.109093	+	Cluster -27	3	3	3	8.6	8.6	8.6	44.363	0	5.107	133110000	21	3.36366	0.0041139
1.29467	1.11456	0.807592	-1.2206	-0.347346	0.2972	0.220341	0.842327	0.662639	-1.23505	-1.35997	-1.07636	Cre17.g702950.t1.2	Cre17.g702950.t1.2	{GFY5}	GO:0016021				0.0649853	0.104486	0.000561491	0.137942	0.207321	0.00412847	+	Cluster -293	3	2	2	12.1	7.6	7.6	24.428	0	6.1255	326620000	22	3.06447	0.00671099
1.37643	1.54605	0.62855	0.784741	0.139869	0.509546	-0.593164	-1.66613	-1.22529	-0.584594	-0.589558	-0.326454	Cre09.g400650.t1.2	Cre09.g400650.t1.2	Ribosomal protein S6, component of cytosolic 80S ribosome and 40S small subunit	GO:0003735;GO:0005622;GO:0005840;GO:0006412	AT5G10360.1	EMB3010;RPS6B	Ribosomal protein S6e	0.115722	0.005193	0.0194957	0.0167921	0.0202546	0.16006	+	Cluster 232	16	16	16	48.8	48.8	48.8	28.435	0	142.64	39753000000	354	3.32313	0.00438832
1.03655	1.14897	1.37267	0.81788	0.307412	0.221216	-0.731127	-1.31963	-1.34487	-0.733863	-1.08944	0.314247	Cre01.g032650.t2.1;Cre01.g032650.t1.2	Cre01.g032650.t2.1;Cre01.g032650.t1.2	Transaldolase;Transaldolase	GO:0005975	AT1G12230.1		Aldolase superfamily protein	0.0386652	0.00216026	0.0504328	0.00453422	0.138835	0.274506	+	Cluster 232	27	27	27	62.6	62.6	62.6	42.435	0	323.31	28315000000	556	3.0141	0.00738509
1.15474	0.83081	1.50893	0.492386	0.252979	0.728155	-1.01448	-1.49862	-1.47735	-0.565689	-0.192165	-0.219693	Cre13.g592200.t1.2	Cre13.g592200.t1.2	{GSN1}|Glutamate synthase, NADH-dependent	GO:0006537;GO:0006807;GO:0008152;GO:0015930;GO:0016491;GO:0016638;GO:0055114	AT5G53460.1	GLT1	NADH-dependent glutamate synthase 1	0.0544543	0.000720218	0.00541624	0.00104582	0.0114289	0.00860022	+	Cluster 232	62	62	62	36.9	36.9	36.9	241.84	0	278.23	6986900000	397	4.73211	0.000474926
0.507603	1.37121	1.73181	0.209051	0.119697	1.01495	-0.651284	-0.703787	-0.415195	-1.50513	-0.903243	-0.775677	Cre05.g234637.t1.1	Cre05.g234637.t1.1		GO:0003735;GO:0005840;GO:0006412	AT5G59850.1		Ribosomal protein S8 family protein	0.180931	0.0325626	0.00994688	0.0568527	0.0157591	0.160075	+	Cluster -93	11	11	11	71.5	71.5	71.5	14.838	0	33.084	14086000000	172	2.9546	0.00819536
0.640208	1.78454	1.7406	0.152514	0.160189	-0.150198	-0.674594	-0.452739	-0.310381	-1.67459	-0.557939	-0.657607	Cre09.g402256.t1.1akaCre09.g402256.t2.1	Cre09.g402256.t1.1akaCre09.g402256.t2.1						0.0616353	0.030219	0.01049	0.0223478	0.0943896	0.306187	+	Cluster -185	3	3	3	2.5	2.5	2.5	173.98	0.0059693	1.5795	110350000	14	2.84708	0.00995011
1.6412	1.05534	1.06632	0.136079	-0.0553662	0.146448	-0.369772	0.614699	-0.513447	-1.7304	-0.63645	-1.35465	Cre16.g654500.t1.1	Cre16.g654500.t1.1	{EIF3F}|Eukaryotic translation initiation factor 3, subunit F	GO:0005515	AT2G39990.1	AteIF3f;EIF2;eIF3F	eukaryotic translation initiation factor 2	0.017581	0.0428215	0.00517322	0.689184	0.0495545	0.0744345	+	Cluster -277	12	12	12	47.4	47.4	47.4	31.982	0	59.818	1394100000	99	2.961	0.00810165
1.61781	1.63439	1.28775	-0.158587	0.277467	-0.329064	-0.24753	-0.730892	-0.309193	-1.12134	-1.11771	-0.8031	Cre02.g094250.t1.1	Cre02.g094250.t1.1			AT2G39970.1		Mitochondrial substrate carrier family protein	0.00339317	0.000757229	8.43533e-05	0.204729	0.0174158	0.0400116	+	Cluster 119	9	9	9	25.2	25.2	25.2	43.926	0	48.419	596660000	72	5.06686	0.000291868
1.54892	1.26244	1.43051	0.136767	-0.504435	-0.098261	0.0691374	0.26899	-0.57413	-1.40283	-1.16762	-0.969482	Cre03.g182950.t1.2;Cre12.g520150.t1.1	Cre03.g182950.t1.2	DEAH-box helicase, possibly nuclear pre-mRNA splicing factor	GO:0003676;GO:0004386;GO:0005524	AT1G27900.1;AT3G62310.1		RNA helicase family protein	0.00616814	0.0196196	0.000171681	0.821215	0.0142577	0.0318113	+	Cluster 119	9	9	9	15.5	15.5	15.5	79.426	0	26.648	747360000	68	4.32309	0.000910932
-1.26485	-0.82914	-0.635116	0.234554	-0.307285	0.224536	0.9767	1.86924	1.49533	-0.238663	-0.442347	-1.08296	Cre12.g519180.t2.1;Cre12.g519180.t1.1;Cre12.g519180.t3.1;Cre12.g519180.t4.1	Cre12.g519180.t2.1;Cre12.g519180.t1.1;Cre12.g519180.t3.1	;;	GO:0003676;GO:0003746;GO:0005622;GO:0006414	AT4G29060.1	emb2726	elongation factor Ts family protein	0.0205612	0.00258096	0.37004	0.014744	0.117246	0.00496976	+	Cluster -239	37	37	37	34.5	34.5	34.5	108.77	0	323.31	7932100000	495	3.49162	0.00342032
-1.17409	-1.74245	-0.305519	0.267438	0.301634	0.0459772	0.888453	1.43246	1.64254	-0.173541	-0.762464	-0.420439	Cre17.g712300.t1.1	Cre17.g712300.t1.1						0.0872547	0.0142012	0.273082	0.0273248	0.0434843	0.00411954	+	Cluster -296	15	15	15	22.2	22.2	22.2	100.35	0	51.97	1033800000	137	3.02405	0.00724201
-1.69152	-1.30766	-1.0953	1.11186	-0.354818	0.355662	1.1041	1.23994	0.902247	0.218232	-0.187519	-0.295227	Cre02.g076250.t1.1	Cre02.g076250.t1.1	Chloroplast elongation factor G	GO:0005525	AT1G62750.1	ATSCO1;ATSCO1/CPEF-G;SCO1	Translation elongation factor EFG/EF2 protein	0.0396262	0.000928007	0.00569941	0.231382	0.396206	0.0055801	+	Cluster 114	39	39	39	54	54	54	85.356	0	323.31	14019000000	619	3.13803	0.00610274
-1.23582	-0.889253	-1.15833	1.18608	-0.0503405	0.268835	1.37914	1.42979	0.857372	-0.594929	-0.359359	-0.833187	Cre12.g509650.t1.2	Cre12.g509650.t1.2	Phytoene desaturase		AT4G14210.1	PDE226;PDS;PDS3	phytoene desaturase 3	0.0432038	0.00122011	0.0480869	0.168131	0.088992	0.00185174	+	Cluster 114	20	20	20	44.5	44.5	44.5	62.837	0	93.197	2793300000	147	3.47298	0.00355378
-1.24751	-0.849203	-0.504441	0.860825	0.611222	0.776115	1.15162	1.25183	0.934311	-0.94968	-0.939331	-1.09575	Cre02.g142146.t1.1	Cre02.g142146.t1.1			AT4G35250.1		NAD(P)-binding Rossmann-fold superfamily protein	0.0106358	0.00488789	0.615502	0.0408401	9.54874e-05	0.000242892	+	Cluster 115	16	16	16	51.1	51.1	51.1	40.863	0	84.043	3665800000	199	5.47618	0.000165647
-1.32334	-1.26438	-1.13774	1.03414	0.611588	0.82287	0.81204	1.14738	0.820443	0.0791941	-0.416239	-1.18596	Cre09.g411200.t1.2	Cre09.g411200.t1.2	Rieske [2Fe-2S] domain containing protein		AT1G71500.1		Rieske (2Fe-2S) domain-containing protein	0.000897864	0.0004616	0.181818	0.562836	0.0568357	0.0500612	+	Cluster 115	6	6	6	36.3	36.3	36.3	33.172	0	50.226	701070000	88	3.80253	0.00205382
-1.91907	-0.997874	-1.61739	0.0182763	0.888825	0.516002	1.09592	0.981294	0.445033	0.378941	0.351161	-0.141121	Cre02.g079600.t1.2	Cre02.g079600.t1.2	{TSF2}	GO:0000049;GO:0000287;GO:0004812;GO:0004826;GO:0005524;GO:0005737;GO:0006432;GO:0008033;GO:0043039	AT3G58140.1		phenylalanyl-tRNA synthetase class IIc family protein	0.00592206	0.00299893	0.00960758	0.321983	0.418385	0.0717244	+	Cluster 123	13	13	13	45.2	45.2	45.2	48.86	0	126.71	1579500000	132	3.42782	0.00373567
-1.0056	-1.88805	-1.64081	0.290496	0.644509	0.640484	0.990717	1.08175	0.765856	-0.18853	0.144051	0.16512	Cre03.g207800.t1.2;Cre03.g207550.t1.2	Cre03.g207800.t1.2	{ADH5}	GO:0008270;GO:0016491;GO:0055114	AT4G37990.1	ATCAD8;CAD-B2;ELI3;ELI3-2	elicitor-activated gene 3-2	0.00753525	0.00604332	0.0156687	0.0514356	0.0416867	0.00408793	+	Cluster 123	5	5	5	18	18	18	45.122	0	10.306	209690000	18	4.59102	0.000603022
-1.38646	-1.56748	-1.93442	0.624506	0.46034	0.24111	0.473865	0.600326	0.384257	0.785123	0.663466	0.655367	Cre12.g549350.t1.2	Cre12.g549350.t1.2						0.000825063	0.00231384	0.00299202	0.750907	0.132174	0.0542769	+	Cluster 124	5	5	5	22	22	22	29.518	0	30.536	772300000	37	6.09208	9.71159e-05
-1.0894	-1.35538	-1.67807	0.91532	1.54671	1.26791	-0.305545	-0.0537566	-0.0530613	0.263377	0.210592	0.331293	Cre17.g727700.t1.1	Cre17.g727700.t1.1	{HEL65}	GO:0003677;GO:0003723;GO:0004386;GO:0005524;GO:0005634;GO:0016787	AT5G26742.2	emb1138	DEAD box RNA helicase (RH3)	0.000480163	0.00796901	0.00842666	0.00777461	0.0296624	0.0267119	+	Cluster 124	13	13	12	20.2	20.2	18.9	86.791	0	31.009	545970000	73	5.27286	0.000243386
-1.61416	-1.61554	-0.530448	-0.15332	-0.252892	-0.223292	1.47049	1.3965	0.801059	-0.170806	0.749692	0.142712	Cre03.g148950.t1.2	Cre03.g148950.t1.2	{PNT1}|Putative organellar polyribonucleotide phosphorylase/nucleotidyltransferase	GO:0003676	AT3G23700.1		Nucleic acid-binding proteins superfamily	0.100993	0.00784173	0.0332582	0.0195556	0.236479	0.0490089	+	Cluster 118	4	4	4	14.2	14.2	14.2	38.479	0	4.6642	162390000	24	3.09913	0.00641522
-1.62656	-1.6421	-0.948198	-0.237866	0.377497	-0.195891	0.791798	1.56354	1.04027	0.490729	0.032339	0.354439	Cre17.g741450.t1.2	Cre17.g741450.t1.2	{CPN60B1}|Chaperonin 60B1	GO:0005524	AT1G55490.2	CPN60B;LEN1	chaperonin 60 beta	0.0106715	0.00141172	0.00606131	0.0195567	0.273719	0.044957	+	Cluster 118	20	13	13	44.4	29.1	29.1	62.072	0	73.709	1014900000	100	3.8405	0.00196029
-1.4695	-1.03314	-1.26282	0.261857	-0.225165	-0.494856	0.414685	1.85447	1.34063	0.380169	-0.225354	0.459019	Cre04.g231222.t2.1;Cre04.g231222.t1.1	Cre04.g231222.t2.1;Cre04.g231222.t1.1	{CPN60A}|Chaperonin 60A;	GO:0005044;GO:0005524;GO:0016020	AT2G28000.1	CH-CPN60A;CPN60A;SLP	chaperonin-60alpha	0.0202846	0.020891	0.0082308	0.0644739	0.312535	0.125929	+	Cluster 142	31	29	29	40.8	39.1	39.1	98.795	0	283.69	9311600000	375	2.84692	0.0099234
-1.3361	-1.22017	-1.23769	0.0450084	0.00736569	-0.498284	0.575764	1.96824	1.22208	-0.0779091	0.0677616	0.483938	Cre07.g339150.t1.1	Cre07.g339150.t1.1	{CPN60B2}|Chaperonin 60B2	GO:0005524	AT3G13470.1		TCP-1/cpn60 chaperonin family protein	0.0202039	0.0237964	0.0109776	0.0561755	0.275652	0.0965057	+	Cluster 142	34	34	27	71.1	71.1	55.6	61.737	0	162.3	6598900000	306	3.29722	0.00458391
-0.993642	-0.804356	-1.25773	-0.696438	-0.986497	-0.59184	1.42674	1.04952	1.19591	0.712784	-0.0031128	0.948662	Cre04.g223300.t1.2	Cre04.g223300.t1.2	{CCP1}|Low-CO2-inducible chloroplast envelope protein		AT5G46800.1	BOU	Mitochondrial substrate carrier family protein	0.215461	0.00023687	0.0180836	0.000258996	0.0304538	0.130872	+	Cluster 238	26	26	15	67.3	67.3	39.1	38.331	0	284.32	23537000000	419	4.28413	0.000964029
-1.18484	-0.891218	-1.15273	-0.244292	-0.923441	-1.00592	1.02689	0.951083	0.878404	1.04009	0.204178	1.30179	Cre08.g359350.t1.2	Cre08.g359350.t1.2	{CMP2}		AT5G35360.1	CAC2	acetyl Co-enzyme a carboxylase biotin carboxylase subunit	0.280401	0.000416171	0.0217308	0.0176087	0.0217672	0.785084	+	Cluster 238	25	25	25	61.4	61.4	61.4	56.195	0	246.19	20312000000	446	3.67517	0.00256328
-0.764567	-1.28603	-1.12117	-0.528675	-1.05439	-0.747722	0.713124	1.46288	1.11899	0.758691	0.60557	0.843304	Cre12.g510050.t1.2;Cre07.g346050.t1.2	Cre12.g510050.t1.2	{CTH1B}|Copper target 1 protein	GO:0016491;GO:0046872;GO:0055114	AT3G56940.1	ACSF;CHL27;CRD1	dicarboxylate diiron protein;putative (Crd1)	0.265307	0.0019248	0.00246442	0.00312722	0.00376313	0.23103	+	Cluster 238	11	11	11	33.7	33.7	33.7	47.178	0	60.843	1714200000	89	4.69384	0.000501757
-1.21999	-1.08086	-0.719469	-0.608739	-1.24118	-0.646802	0.789218	1.45758	0.635769	1.00309	0.878213	0.75316	Cre12.g490500.t1.2	Cre12.g490500.t1.2	Predicted protein		AT5G58250.1			0.532068	0.00523779	0.00173618	0.0059376	0.00806093	0.778713	+	Cluster 238	8	8	8	40.6	40.6	40.6	23.286	0	14.377	1505000000	51	4.17908	0.00114412
-0.432239	-0.749761	-0.259259	-0.659894	-1.09917	-1.27005	1.1805	1.95959	1.29295	0.00885845	-0.0891194	0.117581	Cre09.g394473.t1.1	Cre09.g394473.t1.1	{LCI9}|Low-CO2-inducible protein	GO:2001070	AT5G01260.2		Carbohydrate-binding-like fold	0.0878655	0.00475067	0.0592165	0.00167061	0.0215447	0.0213485	+	Cluster 238	10	10	10	21.2	21.2	21.2	62.777	0	46.472	735670000	53	4.41039	0.000798755
-0.343062	-0.93891	-0.994817	-0.992213	-1.07993	-1.16985	1.22591	0.931922	1.14769	1.07258	0.53682	0.603861	Cre01.g066552.t1.1	Cre01.g066552.t1.1	Thioredoxin f1	GO:0006662;GO:0015035;GO:0045454	AT3G02730.1	ATF1;TRXF1	thioredoxin F-type 1	0.259842	0.00558423	0.00573493	0.000138589	0.00506393	0.150904	+	Cluster 238	4	4	4	22.5	22.5	22.5	18.245	0	13.965	1021600000	41	5.00912	0.000297812
-0.628982	-0.973003	-1.60136	-0.250124	-0.783846	-1.04161	1.04699	1.47797	0.637319	0.630688	0.475748	1.01021	Cre02.g091050.t1.2	Cre02.g091050.t1.2	{HEM2}|Delta-aminolevulinic acid dehydratase	GO:0004655;GO:0033014;GO:0046872	AT1G69740.2	HEMB1	Aldolase superfamily protein	0.36674	0.00513293	0.0108703	0.00659602	0.0106445	0.305453	+	Cluster 238	16	16	16	59	59	59	43.033	0	105.33	5305200000	238	3.31828	0.00440197
-0.841787	-1.34719	-0.782604	-0.319442	-1.09504	-0.661487	1.31513	1.68128	1.12833	0.319532	0.378438	0.224842	Cre16.g663900.t1.2	Cre16.g663900.t1.2	Porphobilinogen deaminase	GO:0004418;GO:0033014	AT5G08280.1	HEMC	hydroxymethylbilane synthase	0.35988	0.000641246	0.0142433	0.00247198	0.0422852	0.0167726	+	Cluster 238	16	16	16	56.7	56.7	56.7	37.372	0	79.208	5445700000	268	4.49399	0.000670977
-0.780018	-1.88256	-1.13126	-0.341624	-0.285743	-0.624963	1.35804	0.30369	0.973816	0.534218	1.09352	0.782881	Cre12.g484200.t1.2	Cre12.g484200.t1.2	{PPS2}|Geranylgeranyl diphosphate synthase	GO:0008299	AT4G36810.1	GGPS1	geranylgeranyl pyrophosphate synthase 1	0.109942	0.00881099	0.0114153	0.0405916	0.0052691	0.843115	+	Cluster 238	4	4	4	20	20	20	37.373	0	43.4	462480000	40	3.18045	0.00568109
-1.23313	-1.06586	-1.20991	-0.521983	-0.520827	-0.23202	1.7824	1.56956	0.279834	0.603832	0.429452	0.118657	Cre07.g347050.t1.2	Cre07.g347050.t1.2	Radial spoke protein 7		AT1G61950.1	CPK19	calcium-dependent protein kinase 19	0.0059947	0.035361	0.00394425	0.0679411	0.0124817	0.214439	+	Cluster 238	6	6	6	16.6	16.6	16.6	54.729	0	29.529	249940000	36	3.078	0.00652749
-0.697825	-1.13829	-0.343844	-1.04945	-1.26851	-0.552613	1.40037	1.40136	1.1422	0.502381	0.759742	-0.155508	Cre02.g085450.t1.2	Cre02.g085450.t1.2	{CPX1}|Coproporphyrinogen III oxidase	GO:0004109;GO:0006779;GO:0055114	AT1G03475.1	ATCPO-I;HEMF1;LIN2	Coproporphyrinogen III oxidase	0.502455	0.00649372	0.0385875	0.00362834	0.0205789	0.0626979	+	Cluster 238	14	14	14	55.3	55.3	55.3	41.426	0	82.14	1842800000	118	3.66474	0.0026117
-1.12122	-1.4941	-1.0266	-0.139374	-0.789545	-0.723107	1.23674	1.15183	1.13063	0.81214	0.610722	0.351869	Cre06.g309000.t1.2	Cre06.g309000.t1.2	{LCIA}|Anion transporter	GO:0005215;GO:0006810;GO:0016020				0.0649043	0.00241889	0.000776822	0.0124607	0.0139952	0.0420672	+	Cluster 238	2	2	2	8.6	8.6	8.6	34.76	0	6.4544	459700000	40	5.01831	0.000303725
-1.00759	-1.22499	-1.22467	-0.0486472	-0.486896	-1.05699	1.04552	1.4804	0.996544	0.961794	0.646738	-0.081232	Cre06.g306300.t1.2	Cre06.g306300.t1.2	{CHLI1}|Magnesium chelatase subunit I	GO:0015979;GO:0015995;GO:0016851	AT4G18480.1	CH42;CH-42;CHL11;CHLI1;CHLI-1	P-loop containing nucleoside triphosphate hydrolases superfamily protein	0.160625	0.00110343	0.0275975	0.0137097	0.0708705	0.151583	+	Cluster 238	25	25	25	63.5	63.5	63.5	45.465	0	74.244	5287300000	205	3.39799	0.00391542
-1.12228	-1.27648	-1.22295	-0.0300481	-0.841481	-0.845606	1.06493	1.16784	0.942491	0.979619	0.860935	0.323036	Cre07.g325500.t1.1	Cre07.g325500.t1.1	{MCH1}|Magnesium chelatase subunit H	GO:0009058;GO:0016851	AT5G13630.1	ABAR;CCH;CCH1;CHLH;GUN5	chloroplast;magnesium-chelatase subunit chlH;putative (CHLH);putative / Mg-protoporphyrin IX chelatase	0.140537	2.44165e-05	0.00828288	0.0216288	0.0216046	0.231716	+	Cluster 238	25	25	25	25.2	25.2	25.2	154.27	0	84.581	1611800000	181	4.34788	0.000875111
-0.626045	-1.59946	-1.86489	-0.0567399	-0.436186	-0.234771	0.84522	1.05293	0.832442	0.651206	0.29872	1.13758	Cre17.g701700.t1.2;Cre14.g630883.t1.1	Cre17.g701700.t1.2	Plastid acyl-ACP desaturase aka Cre17.g701700.t2.1|Plastid	GO:0006631;GO:0045300;GO:0055114	AT2G43710.1;AT2G43710.2	FAB2;SSI2	Plant stearoyl-acyl-carrier-protein desaturase family protein	0.0867607	0.0231056	0.0144741	0.00177055	0.0439238	0.475266	+	Cluster -292	13	13	13	40.4	40.4	40.4	44.71	0	84.33	1372600000	101	3.32918	0.00434525
-1.70109	-1.607	-1.09192	0.396153	-0.350846	-0.129205	0.760196	1.04208	0.607275	0.342548	0.426995	1.30482	Cre12.g514850.t1.2	Cre12.g514850.t1.2	Heat shock protein 90C	GO:0005524;GO:0006457;GO:0006950;GO:0051082	AT2G04030.1	AtHsp90.5;CR88;EMB1956;Hsp88.1;HSP90.5	Chaperone protein htpG family protein	0.00832838	0.00108764	0.00696425	0.0433603	0.137722	0.761845	+	Cluster -235	40	39	39	47	47	47	89.353	0	213.05	6728300000	433	3.51425	0.00329259
-1.49814	-1.67336	-1.46483	0.325835	-0.0851356	0.136372	0.343838	0.43677	0.377111	0.949061	1.0086	1.14389	Cre03.g203850.t1.2	Cre03.g203850.t1.2	{ATS1}|ATP-sulfurylase	GO:0004781	AT1G19920.1	APS2;ASA1	Pseudouridine synthase/archaeosine transglycosylase-like family protein	0.000986498	0.000226963	8.5491e-06	0.154031	0.00706399	0.00252832	+	Cluster 194	25	25	24	68.8	68.8	65.8	49.951	0	323.31	9775500000	323	7.26703	2.46674e-05
-1.35333	-1.99205	-0.972057	0.113929	-0.193884	0.103232	0.32179	0.372266	0.362248	1.33879	0.614012	1.28506	Cre08.g380201.t1.1	Cre08.g380201.t1.1	{SHKD1}	GO:0003855;GO:0004764;GO:0055114	AT3G06350.1	EMB3004;MEE32	dehydroquinate dehydratase;putative;putative / shikimate dehydrogenase	0.0294627	0.0262355	0.00320617	0.072936	0.0294247	0.088613	+	Cluster 194	13	13	13	32.3	32.3	32.3	59.273	0	31.708	725870000	105	3.93459	0.00172194
-1.2896	-1.93115	-1.01944	0.187278	-0.254426	0.426722	-0.304216	0.65002	0.38137	0.689871	0.991585	1.47199	Cre09.g386758.t1.1	Cre09.g386758.t1.1	{ALS1}|Acetolactate synthase, large subunit	GO:0000287;GO:0003824;GO:0030976	AT3G48560.1	AHAS;ALS;CSR1;IMR1;TZP5	chlorsulfuron/imidazolinone resistant 1	0.0125136	0.0135263	0.00247185	0.743859	0.0379314	0.0936842	+	Cluster 194	22	22	22	35.9	35.9	35.9	74.062	0	197.87	5374200000	294	3.1265	0.00615382
-1.75075	-1.25595	-0.997899	-0.0588135	-0.623864	-0.446011	0.629124	0.982921	0.654806	1.10755	1.20026	0.558625	Cre10.g421600.t1.2	Cre10.g421600.t1.2	{TST2}	GO:0000166;GO:0004812;GO:0005524;GO:0006418;GO:0016876;GO:0043039	AT2G04842.1	EMB2761	putative;putative / threonine--tRNA ligase;threonyl-tRNA synthetase	0.0288837	0.00355467	0.00160455	0.0071556	0.00755415	0.446265	+	Cluster 237	15	15	15	33.4	33.4	33.4	69.591	0	74.315	1455300000	122	4.2231	0.00105788
-1.47568	-1.21038	-1.40805	-0.0341994	-0.425621	-0.310828	-0.00957779	0.975609	1.02279	1.3943	0.908278	0.573362	Cre12.g556050.t1.2	Cre12.g556050.t1.2	Plastid ribosomal protein L9	GO:0003735;GO:0005622;GO:0005840;GO:0006412	AT3G44890.1	RPL9	ribosomal protein L9	0.00230822	0.0216714	0.00586692	0.0992967	0.0209757	0.517043	+	Cluster 237	10	10	10	55	55	55	22.006	0	64.514	7528700000	115	3.56673	0.00306226
-1.27393	-1.4653	-1.27624	0.238213	-0.546292	-0.575447	0.821053	0.497182	0.642964	1.59844	0.922837	0.416528	Cre01.g029750.t1.1	Cre01.g029750.t1.1	{FAK2}|ODA5-associated flagellar adenylate kinase	GO:0005524;GO:0006139;GO:0019205	AT5G26667.3	PYR6	P-loop containing nucleoside triphosphate hydrolases superfamily protein	0.0526433	0.000148363	0.0183739	0.0577165	0.0457408	0.444883	+	Cluster 237	12	12	12	34.8	34.8	34.8	187.57	0	78.862	2609600000	119	3.4689	0.00350618
-1.28239	-1.58467	-0.983959	0.108226	-0.979057	-0.325917	0.683798	0.888281	0.451272	1.3926	1.00111	0.630715	Cre03.g161400.t1.2	Cre03.g161400.t1.2	{WSN2}|Tryptophan synthase beta subunit		AT4G27070.1	TSB2	tryptophan synthase beta-subunit 2	0.0884339	0.00120612	0.00152026	0.0612996	0.0263796	0.274871	+	Cluster 237	10	10	10	27	27	27	48.555	0	26.241	1383000000	59	3.52776	0.00323758
-1.47336	-1.5345	-0.979206	-0.259839	-0.290197	-0.50364	0.386075	1.45224	0.940846	0.436627	1.14825	0.6767	Cre17.g734100.t1.2	Cre17.g734100.t1.2		GO:0004019;GO:0005525;GO:0006164	AT3G57610.1	ADSS	adenylosuccinate synthase	0.0182117	0.00658807	0.00178223	0.0463497	0.0232493	0.670092	+	Cluster 237	29	29	29	66.5	66.5	66.5	50.051	0	317.57	12196000000	388	3.70447	0.00242184
-1.21575	-1.24175	-1.42837	-0.779167	-0.267962	-0.436274	0.566122	1.20908	1.03174	0.991771	0.727306	0.843259	Cre02.g082550.t1.2	Cre02.g082550.t1.2	{ZEP}|Zeaxanthin epoxidase	GO:0005515;GO:0071949	AT5G67030.1	ABA1;ATABA1;ATZEP;IBS3;LOS6;NPQ2;ZEP	zeaxanthin epoxidase (ZEP) (ABA1)	0.0200385	0.00363731	3.39863e-05	0.00499285	0.00423831	0.722767	+	Cluster 237	16	16	16	28.4	28.4	28.4	80.959	0	63.586	962380000	84	5.29505	0.000240899
-1.56519	-1.5983	-0.764316	-0.282517	-0.65158	-0.382367	0.711859	1.17782	0.996188	0.897864	0.701202	0.759347	Cre12.g517900.t1.1;Cre12.g518000.t1.1;Cre12.g518000.t2.1	Cre12.g517900.t1.1	{SCA1}|Chloroplast-associated SecA protein	GO:0005524;GO:0016020;GO:0017038	AT4G01800.1	AGY1;AtcpSecA	Albino or Glassy Yellow 1	0.0698912	0.00539362	0.0134421	0.00155746	0.00212383	0.327246	+	Cluster 237	30	30	30	36.6	36.6	36.6	113.73	0	123.41	2170500000	179	4.53433	0.000640861
-1.62227	-1.25359	-1.48036	0.405451	0.184096	-0.279579	0.82313	0.538364	0.0923348	1.72522	0.450247	0.416956	Cre07.g352850.t1.2	Cre07.g352850.t1.2	Plastid ribosomal protein L32	GO:0003735;GO:0006412;GO:0015934				0.00617225	0.00410122	0.0270315	0.263489	0.213071	0.488539	+	Cluster 185	4	4	4	31.6	31.6	31.6	10.62	0	79.991	2281100000	84	2.88371	0.00928782
-1.74823	-1.03916	-1.38904	-0.0558472	-0.0121808	-0.514841	0.563703	0.617222	0.584977	1.61609	0.868835	0.508469	Cre13.g583550.t1.2	Cre13.g583550.t1.2	{VIP1}|Vesicle inducing protein in plastids 1		AT1G65260.1	PTAC4;VIPP1	plastid transcriptionally active 4	0.0113872	0.0101812	0.00597026	0.0385745	0.0483904	0.336359	+	Cluster 185	17	17	17	67	67	67	31.612	0	113.78	2795000000	181	3.71305	0.00240026
-0.556939	0.525946	-0.00103613	-0.822796	0.0279416	-0.637048	-0.620222	-0.644931	-1.52401	1.46729	1.09875	1.68706	Cre01.g028250.t1.2	Cre01.g028250.t1.2	{GEA1}|Putative lysophospholipase, glycerol-ester acylhydrolase		AT1G18360.1		alpha/beta-Hydrolases superfamily protein	0.31607	0.10033	0.0261759	0.315743	0.00565493	0.00518567	+	Cluster -10	8	8	8	43.5	43.5	43.5	35.377	0	30.633	431850000	61	2.88798	0.00922564
-0.0434716	0.196276	0.0516466	-0.14669	-0.32682	0.0149065	-0.857518	-1.66267	-1.3047	1.13048	1.44812	1.50043	Cre12.g485150.t1.2	Cre12.g485150.t1.2	Glyceraldehyde 3-phosphate dehydrogenase	GO:0016620;GO:0055114	AT1G79530.1	GAPCP-1	glyceraldehyde-3-phosphate dehydrogenase of plastid 1	0.149319	0.0214467	0.00164916	0.0265507	0.000645969	0.00226813	+	Cluster 112	23	23	23	73.6	73.6	73.6	39.759	0	323.31	32719000000	595	5.01026	0.000301045
-0.00226571	0.357551	-0.144372	-0.385539	-0.610325	-0.681148	-0.910369	-1.17057	-0.799272	1.78627	0.750525	1.80951	Cre02.g093650.t1.2	Cre02.g093650.t1.2		GO:0016491;GO:0051537;GO:0055114	AT1G71500.1		Rieske (2Fe-2S) domain-containing protein	0.0315744	0.00656953	0.0425508	0.0495927	0.0232408	0.0138649	+	Cluster 112	13	13	13	77.9	77.9	77.9	15.009	0	83.226	7145900000	153	3.81561	0.0020159
0.0971459	0.34376	-0.113202	-0.719692	-0.0624489	-0.623571	-0.778179	-1.24471	-1.00911	0.856353	1.01477	2.23888	Cre02.g141400.t1.2	Cre02.g141400.t1.2	{PCK1}|Phosphoenolpyruvate carboxykinase	GO:0004612;GO:0005524;GO:0006094	AT4G37870.1	PCK1;PEPCK	phosphoenolpyruvate carboxykinase 1	0.087925	0.00403933	0.0914554	0.102221	0.0349716	0.0239516	+	Cluster 112	37	37	37	76.7	76.7	76.7	67.536	0	323.31	29024000000	642	2.97376	0.0079969
-0.0878191	-0.274491	-0.513845	-0.508796	-0.517065	0.135466	-1.23773	-1.15014	-0.439277	1.52007	1.4219	1.65172	Cre12.g520350.t1.2	Cre12.g520350.t1.2	{ALD1}|Aldehyde dehydrogenase	GO:0008152;GO:0016491;GO:0055114	AT5G62530.1	ALDH12A1;ATP5CDH;P5CDH	aldehyde dehydrogenase 12A1	0.985917	0.106851	0.000865207	0.125964	0.00881688	0.00712132	+	Cluster 125	9	9	9	19.2	19.2	19.2	59.25	0	11.475	274570000	30	4.2152	0.00106085
-0.0830741	-0.0414959	0.407196	-0.240767	-1.14086	0.264211	-1.24771	-0.963718	-1.03173	1.20325	1.80235	1.07235	Cre12.g526800.t1.2	Cre12.g526800.t1.2	{GND1}|6-phosphogluconate dehydrogenase, decarboxylating	GO:0004616;GO:0006098;GO:0050661;GO:0055114	AT1G64190.1		6-phosphogluconate dehydrogenase family protein	0.378072	0.00650994	0.0128875	0.223427	0.032515	0.00385637	+	Cluster 125	29	29	29	62.2	62.2	62.2	61.024	0	240.81	8499500000	451	3.08623	0.00642693
-0.590235	-0.0497385	0.00864123	-1.41911	-1.32991	-1.22714	-0.18544	0.641342	0.645864	1.47814	0.655077	1.37251	Cre04.g217932.t1.1	Cre04.g217932.t1.1	{PRPL35}|Plastid ribosomal protein L35	GO:0003735;GO:0005622;GO:0005840;GO:0006412	AT2G24090.1		Ribosomal protein L35	0.0210958	0.169372	0.0152231	0.0220967	0.00827001	0.101943	+	Cluster -88	3	3	3	28.1	28.1	28.1	12.082	0	8.9544	827440000	25	3.63353	0.00274814
-0.702746	-0.836678	-1.09558	-0.612309	0.576737	0.179646	-0.682907	-0.608373	-0.498323	1.75057	0.756881	1.77308	Cre01.g007700.t1.1	Cre01.g007700.t1.1		GO:0004177;GO:0005622;GO:0006508	AT2G24200.1		Cytosol aminopeptidase family protein	0.10609	0.118916	0.013078	0.204183	0.0465917	0.0239633	+	Cluster -3	16	16	16	41.7	41.7	41.7	62.264	0	173.97	2393000000	197	3.0913	0.00641847
-1.23459	-1.10836	-0.420945	0.295679	0.121595	0.137196	-0.882099	-0.129741	-0.957589	1.43796	0.915924	1.82497	Cre06.g250902.t1.1	Cre06.g250902.t1.1		GO:0005622;GO:0008705;GO:0009086;GO:0031419;GO:0042558;GO:0046872	AT3G25900.1	ATHMT-1;HMT-1	Homocysteine S-methyltransferase family protein	0.0429281	0.509159	0.00318944	0.0803021	0.0393925	0.00535322	+	Cluster 181	26	26	26	30	30	30	267.83	0	77.924	2951700000	195	3.42506	0.00372678
-1.23769	-1.32127	-0.265531	-0.171297	0.558936	-0.0755273	-0.939207	-0.132543	-0.619881	1.21257	1.30111	1.69034	Cre05.g234700.t1.1	Cre05.g234700.t1.1	Pyruvate kinase	GO:0000287;GO:0004743;GO:0006096;GO:0030955	AT5G63680.1		Pyruvate kinase family protein	0.0714118	0.417279	0.010503	0.111355	0.0130734	0.00391685	+	Cluster 181	15	15	15	10.9	10.9	10.9	247.61	0	32.866	326660000	68	3.13779	0.0060838
-1.06784	-0.692576	-1.35092	0.264401	-0.09878	0.163532	-0.0384805	-0.429018	-1.02553	1.6061	1.14781	1.5213	Cre17.g708800.t1.1	Cre17.g708800.t1.1	{GSH2}|Glutathione synthetase	GO:0004363;GO:0005524;GO:0006750	AT5G27380.1	GSH2;GSHB	glutathione synthetase 2	0.0118505	0.202968	0.000736888	0.157692	0.00226897	0.0100425	+	Cluster 230	18	18	18	49.8	49.8	49.8	52.903	0	54.347	1915900000	192	3.96929	0.00165416
-1.58839	-1.25739	-0.975701	0.274785	-0.0446708	-0.188816	0.202298	0.0860316	-0.548069	1.23206	1.29885	1.50901	Cre01.g035350.t1.2	Cre01.g035350.t1.2		GO:0008270;GO:0016491;GO:0055114	AT3G45770.1		enoylreductase family protein;Polyketide synthase	0.00545206	0.0177074	0.00117201	0.733587	0.00252094	0.0165789	+	Cluster 230	9	9	9	37.8	37.8	37.8	36.323	0	66.2	1270900000	90	4.48443	0.000679679
-1.57746	-1.52912	-0.688082	0.35854	-0.450263	-0.188131	0.156107	-0.122943	0.163462	1.68813	0.995514	1.19425	Cre16.g674950.t1.2	Cre16.g674950.t1.2	{POD2}	GO:0016491;GO:0055114	AT1G57770.1		FAD/NAD(P)-binding oxidoreductase family protein	0.0369404	0.0338238	0.00285925	0.58517	0.0122344	0.0146641	+	Cluster 230	10	10	10	20.4	20.4	20.4	60.169	0	24.328	668830000	72	3.55292	0.00314566
-1.50833	-0.90835	-0.767541	-0.150822	0.02488	0.0341192	-0.68135	-0.268793	-0.245531	1.61437	1.40601	1.45134	Cre09.g413750.t1.1	Cre09.g413750.t1.1	{ABT1}	GO:0008483;GO:0030170	AT1G80600.1	WIN1	HOPW1-1-interacting 1	0.0378544	0.0806816	0.00499433	0.10614	6.48577e-05	0.00173717	+	Cluster 230	5	5	5	15.5	15.5	15.5	50.304	0	17.828	308250000	35	5.07356	0.000296245
-1.21132	-0.918724	-0.913167	0.918889	0.167761	0.440563	-0.827063	-0.67697	-0.742842	1.11611	1.7391	0.907664	Cre17.g726750.t1.2	Cre17.g726750.t1.2	{SHKA1}|3-deoxy-D-arabino-heptulosonate 7-phosphate synthetase	GO:0003849;GO:0009073	AT4G39980.1	DHS1	3-deoxy-D-arabino-heptulosonate 7-phosphate synthase 1	0.0100316	0.0980829	0.00579714	0.0254391	0.0896178	0.0131719	+	Cluster 230	16	16	16	42.2	42.2	42.2	55.747	0	104.85	3124000000	200	4.32614	0.000912223
-0.934134	-0.884986	-0.476923	-0.215186	-0.728971	0.218615	-0.294115	-0.507391	-0.641585	2.29813	1.31489	0.851652	Cre03.g177053.t1.1;REV__Cre16.g679781.t1.1	Cre03.g177053.t1.1			AT2G02560.2	ATCAND1;CAND1;ETA2;HVE;TIP120	cullin-associated and neddylation dissociated	0.188537	0.191301	0.024363	0.482517	0.0345424	0.037747	+	Cluster 113	36	36	36	33	33	33	136.68	0	122.23	2980800000	240	2.85287	0.00984861
-0.93407	-1.63455	-0.423979	0.259207	-0.155574	-0.041196	-0.375793	-0.407158	-0.572662	1.86899	1.46765	0.949134	Cre10.g437950.t1.2	Cre10.g437950.t1.2		GO:0004553;GO:0004559;GO:0005975;GO:0006013;GO:0008270;GO:0015923				0.0879018	0.258298	0.00648694	0.0433811	0.0197711	0.0156435	+	Cluster 113	16	16	16	17.3	17.3	17.3	145.69	0	39.507	1112700000	88	3.36915	0.0041311
-0.615279	-1.35702	-0.846581	-0.833122	-1.21294	-0.0915345	0.653397	-0.0306098	0.382336	1.29101	1.09553	1.5648	Cre12.g519100.t1.2	Cre12.g519100.t1.2	{ACX2}		AT2G38040.2	CAC3	acetyl Co-enzyme a carboxylase carboxyltransferase alpha subunit	0.6009	0.0128258	0.00203995	0.0654249	0.0146978	0.0193859	+	Cluster -238	20	20	20	46.8	46.8	46.8	54.099	0	138.29	6549600000	309	3.35742	0.00415613
-0.830897	-1.20314	-0.813913	-0.637135	-0.960692	-0.0663684	-0.129714	-0.400223	0.925441	1.35963	1.68162	1.07539	Cre06.g294000.t1.1	Cre06.g294000.t1.1			AT2G32520.1		alpha/beta-Hydrolases superfamily protein	0.270749	0.105158	0.00068617	0.238408	0.00554053	0.0749246	+	Cluster -130	6	6	6	37.5	37.5	37.5	24.714	0	54.866	551880000	37	2.90955	0.00891804
-1.06561	-0.842696	-0.955838	-0.365038	-0.620962	-0.314144	-0.11524	-0.515394	0.310111	1.96496	1.58564	0.934207	Cre08.g358552.t1.1	Cre08.g358552.t1.1			AT3G27930.2			0.0140359	0.0620381	0.0119052	0.304333	0.0164124	0.0155782	+	Cluster 110	6	6	6	18.5	18.5	18.5	49.883	0	25.05	403220000	37	3.85516	0.00194144
-1.43026	-1.53282	-0.72725	0.126303	-0.215538	-0.415857	0.394697	-0.310461	0.358646	1.65192	1.56249	0.538115	Cre16.g671000.t1.2	Cre16.g671000.t1.2	{NDA5}|Type-II NADH dehydrogenase	GO:0016491;GO:0055114	AT5G08740.1	NDC1	NAD(P)H dehydrogenase C1	0.0316219	0.0159922	0.00651391	0.327386	0.0413088	0.0706549	+	Cluster 110	7	7	7	22.5	22.5	22.5	54.948	0	47.553	418410000	36	2.96762	0.00800502
-0.689554	-0.87156	-1.06543	-0.808266	-0.761748	-1.22021	0.781974	1.03959	0.492165	0.839988	0.537157	1.72589	Cre03.g200250.t1.2	Cre03.g200250.t1.2	{ICL3}	GO:0004451;GO:0019752	AT1G77060.1		Phosphoenolpyruvate carboxylase family protein	0.780046	0.00170799	0.0250686	0.00141875	0.0196082	0.55226	+	Cluster 117	14	14	14	56.4	56.4	56.4	37.032	0	142.83	2897700000	146	3.60956	0.00281651
-0.873721	-0.957001	-1.37091	-0.46569	-0.895386	-0.804942	0.410189	1.01069	0.514889	0.939008	0.839601	1.65327	Cre06.g255100.t1.1	Cre06.g255100.t1.1						0.164233	0.00233728	0.0037622	0.00532396	0.00762849	0.19677	+	Cluster 117	26	26	26	35	35	35	94.084	0	163.92	2257500000	232	4.08227	0.00136765
-0.386472	-1.49216	-0.367114	-0.582176	-1.06782	-1.28199	0.251179	1.17925	0.414188	1.04483	1.01843	1.26985	Cre03.g185550.t1.2	Cre03.g185550.t1.2	{SBP1}|Sedoheptulose-1,7-bisphosphatase	GO:0005975;GO:0042132;GO:0042578	AT3G55800.1	SBPASE	sedoheptulose-bisphosphatase	0.626786	0.0473612	0.0329253	0.0132979	0.00457583	0.219852	+	Cluster -78	18	18	18	50.9	50.9	50.9	41.446	0	86.295	8428000000	314	2.96795	0.00802518	30;31;140;141	108;110;114;119
-1.05945	-0.771017	-0.505417	-1.39322	-1.05936	-0.746838	0.750487	0.54591	0.924683	1.11262	1.2209	0.980708	Cre02.g097800.t1.1	Cre02.g097800.t1.1	{MRP1}|ABC transporter	GO:0005524;GO:0006810;GO:0016021;GO:0016887;GO:0042626;GO:0055085	AT2G34660.1	ATMRP2;EST4;MRP2	multidrug resistance-associated protein 2	0.308005	0.00234603	0.00256841	0.0027129	0.00334918	0.0584789	+	Cluster 122	54	54	53	43.7	43.7	43.1	146.83	0	323.31	27335000000	789	5.1182	0.000284839	13;14;131	668;676;677
-0.400389	-0.656432	-0.439167	-1.54229	-1.14144	-0.776301	0.745579	0.454739	0.0471175	1.2927	1.74531	0.670582	Cre03.g182150.t1.2	Cre03.g182150.t1.2	Predicted protein		AT1G54780.1	TLP18.3	thylakoid lumen 18.3 kDa protein	0.0841253	0.0323534	0.0248645	0.006513	0.00467103	0.102989	+	Cluster 122	9	9	9	31.6	31.6	31.6	28.313	0	22.779	3119700000	92	3.53554	0.00319537
-0.898788	-1.03954	-0.938635	-0.390585	-0.152547	-1.16612	0.290903	0.172067	-0.164949	1.87174	1.46355	0.9529	Cre02.g076900.t1.1	Cre02.g076900.t1.1	{CGK2}|cGMP-dependent protein kinase		AT3G08720.2	ATPK19;ATPK2;ATS6K2;S6K2	serine/threonine protein kinase 2	0.330777	0.0108097	0.010695	0.14746	0.0082612	0.021298	+	Cluster -29	35	35	35	40.6	40.6	40.6	114.77	0	103.72	3648800000	256	3.61449	0.00282738	126;127	857;859
-1.01118	-0.889863	-1.01316	-0.381862	-1.28264	-0.708497	0.394926	0.600396	0.327511	1.29268	1.29995	1.37173	Cre12.g510650.t1.2	Cre12.g510650.t1.2	{FBP1}|Fructose-1,6-bisphosphatase	GO:0005975;GO:0042132;GO:0042578	AT3G54050.2	HCEF1	high cyclic electron flow 1	0.565346	0.000674305	7.54359e-06	0.0333672	0.0145263	0.00508158	+	Cluster 233	15	15	15	45.5	45.5	45.5	44.444	0	234.24	4842300000	187	5.09324	0.00029211
-0.974883	-0.717503	-0.807739	-0.500196	-1.48906	-0.80098	0.717129	0.637011	0.605098	1.65387	1.25408	0.423178	Cre01.g015350.t1.1	Cre01.g015350.t1.1	{POR1}|Light-dependent protochlorophyllide reductase	GO:0008152;GO:0016491	AT5G54190.1	PORA	protochlorophyllide oxidoreductase A	0.776141	0.000612594	0.0287728	0.0311339	0.0130734	0.33406	+	Cluster 233	12	12	12	31.2	31.2	31.2	41.871	0	38.296	1031500000	72	3.28454	0.00466394
-0.683367	-1.21008	-0.914897	-0.0636848	-1.38672	-0.760544	0.226583	0.77701	0.259293	1.64206	1.24729	0.867061	Cre06.g278255.t1.1	Cre06.g278255.t1.1						0.66587	0.00477057	0.00213276	0.0756918	0.0175957	0.046544	+	Cluster 233	32	32	32	41.3	41.3	41.3	106.99	0	323.31	3692500000	296	3.08786	0.00644714
-0.426186	-1.51987	-0.975011	-0.734958	-0.825835	-0.937539	0.830239	0.876533	0.437268	1.33906	1.23278	0.703516	Cre10.g452450.t1.2	Cre10.g452450.t1.2	{TIC110}|110 kDa translocon of chloroplast envelope inner membrane		AT1G06950.1	ATTIC110;TIC110	translocon at the inner envelope membrane of chloroplasts 110	0.701188	0.0199417	0.00855402	0.00315799	0.00645991	0.200241	+	Cluster 233	22	22	22	27.2	27.2	27.2	115.13	0	118.19	1843100000	185	3.8487	0.00193512
-0.465038	-0.626015	-1.35828	-0.749633	-0.847746	-1.20086	0.640403	0.449988	0.414838	1.72687	1.12266	0.892807	Cre05.g248450.t1.2;Cre05.g248400.t1.2	Cre05.g248450.t1.2;Cre05.g248400.t1.2	{CAH5}|Mitochondrial carbonic anhydrase;{mtCA1}|Mitochondrial carbonic anhydrase, beta type	GO:0004089;GO:0008270	AT1G58180.2;AT1G58180.4	ATBCA6;BCA6	beta carbonic anhydrase 6	0.730649	0.0341528	0.00524915	0.00268913	0.00403344	0.0860552	+	Cluster 233	15	15	15	48.7	48.7	48.7	27.672	0	323.31	129850000000	608	3.8493	0.00194409
-0.228149	-0.906289	-1.15397	-0.818618	-1.27791	-1.03164	0.548456	0.824556	0.512527	1.14238	1.30886	1.0798	Cre07.g313700.t1.1	Cre07.g313700.t1.1	{TSE2}|Glutamyl/glutaminyl-tRNA synthetase	GO:0005524;GO:0016876;GO:0043039	AT5G64050.1	ATERS;ERS;OVA3	glutamate tRNA synthetase	0.431641	0.0265938	0.0153854	0.000800655	0.000670099	0.0133891	+	Cluster 233	12	12	12	28.4	28.4	28.4	60.638	0	47.739	1074500000	66	4.52951	0.000641833
-0.781698	-0.858342	-0.77485	-0.182102	-1.13508	-1.02105	-0.180357	0.349995	0.191014	1.66724	1.32357	1.40166	Cre11.g467617.t1.1	Cre11.g467617.t1.1	{LCI19}|Gamma hydroxybutyrate dehydrogenase	GO:0051287	AT3G25530.1	ATGHBDH;GHBDH;GLYR1;GR1	glyoxylate reductase 1	0.940102	0.0249213	0.00119831	0.0763021	0.0107186	0.00344286	+	Cluster 233	8	8	8	44.7	44.7	44.7	30.233	0	36.96	2478800000	98	4.26576	0.000997579
-0.879237	-1.04642	-0.467279	-0.668123	-0.860639	-0.964724	0.309943	0.221622	0.0669912	1.96982	1.35815	0.959897	Cre07.g335400.t1.1	Cre07.g335400.t1.1		GO:0005524;GO:0016887	AT5G64840.1	ATGCN5;GCN5	general control non-repressible 5	0.873192	0.0171704	0.00576933	0.000934729	0.0112787	0.045869	+	Cluster 233	17	17	17	38.5	38.5	38.5	69.838	0	78.72	2073400000	173	4.23928	0.00103525
-0.785069	-1.14613	-0.263646	-0.598582	-1.21278	-0.862772	0.0529624	0.683692	0.0634518	1.72185	1.51536	0.831666	Cre06.g278750.t1.2	Cre06.g278750.t1.2	Uncoupling protein		AT3G54110.1	ATPUMP1;ATUCP1;PUMP1;UCP;UCP1	plant uncoupling mitochondrial protein 1	0.638526	0.0411571	0.0049602	0.0141351	0.00372039	0.03579	+	Cluster 233	20	20	20	67.4	67.4	67.4	31.386	0	107.83	5543400000	190	3.36879	0.00411708
-1.95637	-0.901547	-1.00162	-0.391174	-0.0173469	-0.356897	-0.146573	0.739444	0.554382	0.834864	1.24712	1.39571	Cre10.g439400.t1.1	Cre10.g439400.t1.1	{GAT1}|Glutamyl tRNA amidotransferase, subunit A	GO:0016884	AT3G25660.1		Amidase family protein	0.0784524	0.0195799	0.00784813	0.127503	0.00339036	0.0832969	+	Cluster 258	12	12	12	35.5	35.5	35.5	54.826	0	95.832	557400000	66	3.2514	0.00495574
-1.40082	-1.24499	-1.11332	-0.631102	-0.213804	-0.61952	0.501854	0.810894	0.348853	1.30444	1.39291	0.864609	Cre03.g149650.t1.1	Cre03.g149650.t1.1	Carotenoid cleavage dioxygenase		AT3G63520.1	ATCCD1;ATNCED1;CCD1;NCED1	carotenoid cleavage dioxygenase 1	0.0141327	0.000917333	0.000963599	0.00570958	0.00160226	0.0424105	+	Cluster 258	11	11	11	26.4	26.4	26.4	65.747	0	43.941	1115200000	92	5.26647	0.00024215
-1.54195	-0.799984	-1.13564	-0.446804	-0.491447	-0.293723	0.0386856	0.31832	0.144573	1.23526	1.7068	1.26591	Cre10.g423300.t1.1	Cre10.g423300.t1.1			AT5G36210.1		alpha/beta-Hydrolases superfamily protein	0.0639887	0.0156207	0.00101961	0.00599874	0.00292179	0.00527954	+	Cluster 258	23	23	23	54.7	54.7	54.7	83.982	0	177.45	2997700000	224	5.06919	0.000294709
-1.07322	-1.23167	-0.927342	-0.531736	-0.931876	-0.335153	0.545132	0.0592524	0.316085	1.11161	1.69281	1.3061	Cre09.g410700.t1.2	Cre09.g410700.t1.2	{MDH5}|NADP-dependent malate dehydrogenase, chloroplastic	GO:0006108;GO:0016491;GO:0016615;GO:0016616;GO:0055114	AT5G58330.1		lactate/malate dehydrogenase family protein	0.0946787	0.00231716	0.00106124	0.0172458	0.00130221	0.00941052	+	Cluster 258	21	21	21	72.5	72.5	72.5	44.852	0	305.49	15264000000	331	4.90394	0.000360209
-1.13406	-0.784954	-1.86733	-0.437455	-0.174143	-0.610556	0.595448	0.23229	0.676415	1.24041	0.975405	1.28852	Cre01.g054150.t1.2	Cre01.g054150.t1.2	{NTR4}|NADPH-dependent thioredoxin reductase	GO:0016491;GO:0045454;GO:0055114	AT2G41680.1	NTRC	NADPH-dependent thioredoxin reductase C	0.100831	0.0187561	0.011288	0.00830111	0.000816721	0.0200229	+	Cluster 258	12	12	12	33.6	33.6	33.6	56.965	0	59.077	898130000	67	4.01934	0.0014943	11	415
-1.38222	-1.09764	-1.25601	-0.608929	-0.510916	-0.270936	0.364966	0.35867	0.5216	1.28545	1.44972	1.14625	Cre08.g367400.t1.1	Cre08.g367400.t1.1	{LHCSR3}|Stress-related chlorophyll a/b binding protein 3 aka Cre08.g367500.t1.1|{LHCSR2}|Stress-related 2	GO:0009765;GO:0016020	AT1G29930.1	AB140;CAB1;CAB140;LHCB1.3	chlorophyll A/B binding protein 1	0.00432308	0.00020086	3.07271e-05	0.00427388	0.000213058	0.0023054	+	Cluster 258	11	11	8	50.2	50.2	30.5	28.224	0	150.63	9529300000	161	6.91413	3.47462e-05	69;159;160;161;162	32;33;159;161;165
-1.44236	-1.02038	-0.975248	-0.165962	-0.677058	-0.651438	-0.33012	0.95702	0.599873	1.15426	1.42588	1.12552	Cre02.g090850.t1.1;Cre02.g091400.t1.1	Cre02.g090850.t1.1	ClpB chaperone, Hsp100 family	GO:0005524;GO:0016887;GO:0019538	AT2G25140.1;AT5G15450.1	APG6;CLPB3;CLPB4;CLPB-M;CLPB-P;HSP98.7	casein lytic proteinase B3;casein lytic proteinase B4	0.044598	0.0417747	0.000445234	0.127522	0.00222235	0.157579	+	Cluster 258	36	36	35	41.7	41.7	41.7	109.71	0	99.987	4093700000	217	3.42601	0.00373486
-1.47207	-1.1886	-0.946877	-0.324099	-0.677622	-0.34253	-0.0282734	0.399688	0.579786	1.27943	1.41585	1.30532	Cre12.g492650.t1.2	Cre12.g492650.t1.2	{FAS2}|Fasciclin-like protein					0.0190817	0.00328635	0.00203972	0.0305055	0.00168643	0.0251127	+	Cluster 258	6	6	6	15.8	15.8	15.8	66.362	0	32.329	2694100000	63	5.27585	0.000246648
-1.51714	-1.19925	-0.927641	0.142338	-1.19295	-0.0951799	0.262403	0.500152	0.354183	1.16551	1.24269	1.26489	Cre12.g556600.t1.2	Cre12.g556600.t1.2	{GAP4}|Glyceraldehyde 3-phosphate dehydrogenase, nonphosphorylating	GO:0008152;GO:0016491;GO:0055114	AT2G24270.4	ALDH11A3	aldehyde dehydrogenase 11A3	0.169531	0.00523386	0.00389819	0.205471	0.0590079	0.00227027	+	Cluster 258	18	18	18	54	54	54	53.064	0	119.68	1313700000	146	3.4448	0.00364031
-1.53048	-1.4571	-0.833996	-0.321073	-0.773018	0.0744304	-0.116007	0.787426	0.779444	1.25926	0.932862	1.19824	Cre09.g415950.t1.2	Cre09.g415950.t1.2	Plastid ribosomal protein L6	GO:0003735;GO:0005840;GO:0006412;GO:0019843	AT1G05190.1	emb2394	Ribosomal protein L6 family	0.0478167	0.0112445	0.00295638	0.103245	0.0158189	0.153973	+	Cluster 258	17	17	17	65.2	65.2	65.2	22.235	0	66.391	8510300000	232	3.40465	0.00387245
-1.33911	-0.908432	-0.33243	-0.600803	-0.901236	-1.04677	-0.075259	0.932521	0.47449	1.02151	1.33089	1.44463	Cre12.g531900.t1.2	Cre12.g531900.t1.2		GO:0010181				0.976279	0.0340754	0.00914705	0.0312912	0.000317557	0.0895004	+	Cluster 258	16	16	16	32.8	32.8	32.8	76.406	0	76.505	1399600000	130	3.45096	0.0036376
-0.959512	-0.74772	-0.282881	-0.75086	-1.50703	-0.685663	-0.0799515	0.705088	0.462474	0.897047	1.11069	1.83832	Cre03.g202950.t1.1	Cre03.g202950.t1.1	{TRX14}	GO:0045454	AT1G24620.1		EF hand calcium-binding protein family	0.394734	0.0295329	0.00691517	0.019238	0.00439144	0.06915	+	Cluster 258	14	14	14	42.6	42.6	42.6	39.84	0	51.04	3117700000	120	3.1337	0.00611888
-1.23527	-0.822622	0.117615	-0.80553	-1.25777	-0.64615	-0.011808	0.562986	0.00775951	0.992804	1.41926	1.67872	Cre06.g279850.t1.2	Cre06.g279850.t1.2			AT5G02240.1		NAD(P)-binding Rossmann-fold superfamily protein	0.60383	0.161253	0.0214906	0.0143329	0.00115764	0.012894	+	Cluster 258	10	10	10	39.5	39.5	39.5	28.967	0	36.743	1033700000	79	2.96813	0.00804805
-1.42188	-1.07096	-0.522842	-0.473764	-1.13628	-0.405174	0.267353	0.900808	0.108962	0.834972	1.34443	1.57439	Cre01.g006950.t1.1	Cre01.g006950.t1.1	Fructose-1,6-bisphosphate aldolase aka Cre01.g006950.t2.1|Fructose-1,6-bisphosphate	GO:0004332;GO:0006096	AT3G52930.1		Aldolase superfamily protein	0.395782	0.0161101	0.00301243	0.0309471	0.00388966	0.0651154	+	Cluster 258	15	15	15	40.7	40.7	40.7	42.063	0	62.987	1968300000	99	3.24518	0.00500774
-1.25451	-1.24138	-0.775904	-0.657337	-0.807534	-0.222833	-0.140246	0.616209	0.552703	0.892701	1.39186	1.64628	Cre10.g452800.t1.2	Cre10.g452800.t1.2	Low-CO2-inducible protein					0.0892775	0.0113384	0.00142393	0.0438582	0.00320539	0.0424738	+	Cluster 258	28	28	28	77.9	77.9	77.9	48.005	0	300.1	45265000000	674	3.8272	0.00199747	81;82;83	399;400;402
-1.59076	-1.34364	-0.475449	-0.613873	-0.350755	-0.686746	0.443185	0.558173	0.494409	0.631373	1.3926	1.54149	Cre13.g582800.t1.2	Cre13.g582800.t1.2		GO:0005524;GO:0005737;GO:0008716;GO:0046872				0.219587	0.0390704	0.00673574	0.00530095	0.016293	0.132249	+	Cluster 258	10	10	10	16.6	16.6	16.6	67.404	0	18.202	643280000	66	3.43242	0.00371264
-1.59561	-1.41238	-0.661594	-0.452341	-0.885704	-0.0761836	0.421735	1.01157	0.894784	0.594083	0.671188	1.49045	Cre12.g514050.t1.2	Cre12.g514050.t1.2	{GSF1}|Ferredoxin-dependent glutamate synthase	GO:0006537;GO:0006807;GO:0008152;GO:0015930;GO:0016491;GO:0016638;GO:0055114	AT5G04140.1	FD-GOGAT;GLS1;GLU1;GLUS	glutamate synthase 1	0.114189	0.00686556	0.00612752	0.0153321	0.0213134	0.699366	+	Cluster 258	70	70	70	55.7	55.7	55.7	174.98	0	323.31	16239000000	1004	3.08757	0.00642921
-1.12613	-1.4892	-0.781117	-0.635452	-0.934689	-0.474366	0.538796	0.930965	0.577853	1.02323	1.01942	1.35069	Cre06.g307500.t1.1	Cre06.g307500.t1.1	Low-CO2 inducible protein					0.150582	0.00336538	0.00209162	0.00179813	0.000588123	0.055048	+	Cluster 258	26	26	26	74.7	74.7	74.7	47.652	0	323.31	54309000000	771	4.90051	0.000358527
-1.01827	-1.08291	-0.864766	-0.669608	-1.23601	-0.776403	0.734673	1.08719	0.860222	0.832317	0.937851	1.19571	Cre01.g050950.t1.2	Cre01.g050950.t1.2		GO:0071949	AT1G74470.1		Pyridine nucleotide-disulphide oxidoreductase family protein	0.650669	0.000305579	0.000340168	0.00219831	0.00173117	0.560823	+	Cluster 258	28	28	28	62.5	62.5	62.5	55.608	0	258.33	11111000000	354	5.654	0.000148816	9;10	148;150
-1.02445	-1.6212	-0.452992	-0.316444	-0.998073	-0.68015	0.956624	0.232593	0.231434	1.18635	1.10701	1.37929	Cre01.g069472.t1.1	Cre01.g069472.t1.1			AT2G31170.1	SYCO ARATH	class Ia family protein;Cysteinyl-tRNA synthetase	0.411202	0.0261942	0.0172296	0.0232577	0.00478705	0.0774479	+	Cluster 258	7	7	7	16.5	16.5	16.5	67.182	0	15.835	220620000	32	3.33453	0.0043272
-0.396204	-0.96909	-1.38883	-0.742937	-0.84049	-0.663915	0.161702	0.35074	0.511902	0.908582	1.94119	1.12736	Cre07.g334900.t1.1	Cre07.g334900.t1.1						0.618519	0.0366485	0.00635733	0.00253163	0.0199359	0.0768582	+	Cluster 244	4	4	4	5	5	5	129	0	26.696	176590000	31	3.52721	0.0032262
-0.545736	-1.22449	-1.5522	-0.234093	-0.617994	-0.440473	-0.242069	0.183055	0.589815	1.09129	1.33346	1.65943	Cre13.g577450.t1.1	Cre13.g577450.t1.1	{GPA3}	GO:0016491;GO:0055114	AT3G10370.1	SDP6	FAD-dependent oxidoreductase family protein	0.137872	0.0299925	0.00464293	0.110965	0.00150386	0.0194589	+	Cluster 244	10	10	10	20.1	20.1	20.1	73.716	0	33.711	473530000	45	3.61227	0.00282743
-0.846684	-1.325	-1.33684	-0.373926	-0.399415	-0.705905	-0.0254048	1.04504	0.261815	0.895804	1.28386	1.52665	Cre05.g242350.t1.2	Cre05.g242350.t1.2		GO:0000166;GO:0046872	AT4G00900.1	ATECA2;ECA2	ER-type Ca2+-ATPase 2	0.0314865	0.0216883	0.000650198	0.0904044	0.00301031	0.110779	+	Cluster 244	21	21	21	26.2	26.2	26.2	113.98	0	80.619	1606700000	162	3.72165	0.00239222
-0.799843	-1.80538	-0.935309	-0.230027	-0.468251	-0.665198	0.0998821	0.546379	0.359425	1.29556	1.36478	1.23798	Cre10.g430150.t1.2	Cre10.g430150.t1.2	{REP27}		AT1G02910.1	LPA1	tetratricopeptide repeat (TPR)-containing protein	0.134858	0.0271539	0.0147873	0.0119462	0.00291816	0.0125003	+	Cluster 244	8	8	8	20.7	20.7	20.7	49.555	0	22.909	578630000	82	4.17711	0.00114067
-1.42177	-0.838023	-0.814319	-0.327359	-0.441309	0.0951217	-0.455717	0.132337	-0.172441	0.895531	2.24006	1.10789	Cre09.g396800.t1.1	Cre09.g396800.t1.1						0.037621	0.0313426	0.0149197	0.813787	0.0447091	0.0478363	+	Cluster -179	6	6	6	18.5	18.5	18.5	43.625	0	31.565	507090000	42	2.96959	0.00804746
-0.795212	0.0771332	-0.0584694	-1.07162	-0.629394	-0.488882	-0.674859	-0.337747	-0.52332	0.774693	2.16668	1.561	Cre17.g705000.t1.2	Cre17.g705000.t1.2	{CDPK1}|Calcium-dependent protein kinase	GO:0004672;GO:0005515;GO:0005524;GO:0006468	AT5G12180.1	CPK17	calcium-dependent protein kinase 17	0.22969	0.455483	0.0279396	0.354242	0.0184505	0.0318983	+	Cluster -294	34	34	34	66.7	66.7	66.7	67.447	0	323.31	12325000000	489	2.92515	0.00865818
-0.848874	0.211133	-0.425145	-0.972981	-0.742244	-0.845848	-0.805319	0.551505	-0.538225	1.21947	1.56204	1.63448	Cre16.g693500.t1.1	Cre16.g693500.t1.1	{ISG1}|Hydroxyproline-rich cell wall protein					0.243401	0.870483	0.0161279	0.290027	0.000507913	0.0426912	+	Cluster 195	5	5	5	19.5	19.5	19.5	42.194	0	37.076	705150000	34	2.8539	0.00985556
-0.387178	-0.0119363	-0.783165	-1.31033	-1.08934	-0.502146	-0.371232	0.528233	-0.442878	1.20038	1.62823	1.54137	Cre13.g605150.t1.2	Cre13.g605150.t1.2	Mn superoxide dismutase	GO:0004784;GO:0006801;GO:0046872;GO:0055114	AT3G10920.1	ATMSD1;MEE33;MSD1	manganese superoxide dismutase 1	0.156144	0.483913	0.004351	0.0960428	0.00275253	0.0248636	+	Cluster 195	8	8	8	42.2	42.2	42.2	24.852	0	78.514	2065300000	79	3.29548	0.00458404
-0.473763	-1.04417	-0.772532	0.0585023	-0.744683	-0.0151775	-0.970956	-0.722429	0.152659	1.15613	1.63541	1.741	Cre06.g274700.t1.1	Cre06.g274700.t1.1	{OTU4}		AT1G50670.1		OTU-like cysteine protease family protein	0.16936	0.557932	0.00076458	0.55013	0.0069859	0.0130469	+	Cluster -114	6	6	6	16.1	16.1	16.1	44.123	0	88.206	294830000	50	3.15555	0.00594898
-0.391679	-0.0218054	-1.36425	-0.69875	-0.153906	-0.827608	-0.282001	-0.630607	-0.254651	1.68214	1.26484	1.67828	Cre02.g113200.t1.1	Cre02.g113200.t1.1	{NSG18}|Glutamine synthetase	GO:0004356;GO:0006542;GO:0006807	AT3G17820.1	3;ATGSKB6;GLN1;GLN1.3	glutamine synthetase 1.3	0.947048	0.668035	0.0236321	0.523106	0.00189967	0.000509912	+	Cluster -53	27	27	27	54.5	54.5	54.5	54.5	0	285.78	16404000000	408	3.18866	0.0055958	16;17;18;134	447;448;449;451
-0.296725	-0.460671	-0.975029	-0.231659	-1.35474	-0.931305	0.446916	-0.505623	-0.0765091	1.31804	1.32144	1.74587	Cre12.g519350.t1.2	Cre12.g519350.t1.2	{PHB2}|Prohibitin	GO:0016020	AT5G40770.1	ATPHB3;PHB3	prohibitin 3	0.541549	0.20138	0.00194647	0.139128	0.0100551	0.0166942	+	Cluster -240	13	13	13	53.2	53.2	53.2	31.253	0	49.308	1705100000	88	3.12967	0.00613117
-0.284392	0.183829	-1.04697	-1.07931	-1.1126	-0.697493	0.156536	-0.658244	0.197898	1.42502	1.70433	1.2114	Cre17.g715500.t1.2	Cre17.g715500.t1.2		GO:0016209;GO:0016491;GO:0055114	AT1G21350.3		Thioredoxin superfamily protein	0.242085	0.57127	0.0240589	0.0720333	0.000254216	0.0161134	+	Cluster -297	12	12	12	58.6	58.6	58.6	25.364	0	39.045	1215900000	99	3.13366	0.00609728
-0.682091	-0.166753	-0.14176	-0.450159	-1.17778	-1.22548	-0.555327	-0.293466	0.153725	1.68974	1.60143	1.24791	Cre02.g087150.t1.2	Cre02.g087150.t1.2						0.120822	0.735779	0.00151474	0.0938589	0.00297829	0.00366889	+	Cluster 121	6	6	6	17.8	17.8	17.8	57.942	0	36.213	368220000	38	3.91558	0.00176459
-0.5725	0.0203767	-0.301417	-0.683232	-1.11384	-1.43539	-0.177284	-0.0230196	-0.17995	1.70089	1.5096	1.25576	Cre12.g522600.t1.2	Cre12.g522600.t1.2	{CYC}|mitochondrial cytochrome c	GO:0009055;GO:0020037	AT4G10040.1	CYTC-2	cytochrome c-2	0.0489251	0.458576	0.00159674	0.0423451	0.00144376	0.0024684	+	Cluster 121	5	5	5	45.5	45.5	45.5	11.958	0	22.803	10805000000	107	4.73938	0.000477774
-1.01769	-0.96261	-0.202317	-0.765977	-0.570763	-0.317353	-0.997042	0.167902	0.122636	1.43589	1.38523	1.72209	Cre13.g561850.t1.1	Cre13.g561850.t1.1	{FRK2}		AT1G06030.1		pfkB-like carbohydrate kinase family protein	0.591598	0.354727	0.00672855	0.501164	0.000314421	0.0364423	+	Cluster 224	6	6	6	24.1	24.1	24.1	41.452	0	32.013	257370000	28	3.14919	0.00601425
-0.501093	-0.764248	0.148849	-0.993164	-0.526911	-0.890224	-0.897116	0.0547094	-0.188893	1.27786	1.30115	1.97908	Cre13.g567950.t1.2	Cre13.g567950.t1.2	{AGP1}|ADP-glucose pyrophosphorylase large subunit 1	GO:0009058;GO:0016779	AT1G27680.1	APL2	ADPGLC-PPase large subunit	0.25316	0.945992	0.00647762	0.246945	0.00220504	0.00794901	+	Cluster 224	24	24	24	64.5	64.5	64.5	55.613	0	199.95	4371100000	200	3.25285	0.00495836
-0.234485	-0.606065	-0.0765958	-1.16188	-1.01457	-0.909416	-0.659694	0.575152	-0.260124	1.13152	1.40854	1.80762	Cre17.g743897.t1.1;REV__Cre05.g244050.t1.1	Cre17.g743897.t1.1	{PRX7}|Peroxiredoxin	GO:0016491;GO:0045454;GO:0051920;GO:0055114	AT3G11630.1		Thioredoxin superfamily protein	0.0280132	0.666128	0.00262959	0.123494	0.00271715	0.0310261	+	Cluster 224	18	18	18	66.1	66.1	66.1	42.386	0	96.471	2933600000	161	3.47039	0.00352611
-0.393622	-0.599626	-0.169333	-0.711192	-1.26513	-0.550015	-0.345365	-0.109651	-0.387047	1.45048	0.862677	2.21783	Cre03.g144807.t1.1;REV__Cre01.g020918.t1.1	Cre03.g144807.t1.1	{MAS1}|Malate synthase	GO:0004474;GO:0006097	AT5G03860.1	MLS	malate synthase	0.160759	0.523515	0.0308	0.107638	0.0122409	0.0393949	+	Cluster 228	36	36	36	58.2	58.2	58.2	60.707	0	323.31	71318000000	904	3.2853	0.00467413
0.327924	-0.41481	-0.72612	-0.961248	-1.35213	-1.0671	0.0584121	0.375817	-0.295672	1.22431	0.883819	1.9468	Cre06.g269050.t1.2;REV__Cre06.g278900.t1.1	Cre06.g269050.t1.2			AT3G18890.1		NAD(P)-binding Rossmann-fold superfamily protein	0.097694	0.446089	0.0214767	0.0111373	0.00872017	0.0322844	+	Cluster 228	31	31	30	49.2	49.2	47.7	91.204	0	260.11	8504600000	363	3.11445	0.00628155
-0.609767	-0.898682	-0.60785	-0.425078	-1.00205	-0.792256	-0.200157	0.731521	-0.517663	1.06913	1.20104	2.05181	Cre02.g098800.t1.2	Cre02.g098800.t1.2		GO:0005783;GO:0005788;GO:0009306	AT2G47470.1	ATPDI11;ATPDIL2-1;MEE30;PDI11;UNE5	thioredoxin family protein	0.870302	0.193068	0.0135827	0.175146	0.00763117	0.0435088	+	Cluster 228	9	9	9	29	29	29	32.898	0	30.882	773630000	80	2.94412	0.00834146
-0.583433	-0.627647	-0.235044	-0.527271	-1.32316	-0.202979	-0.073428	-1.00525	-0.00572923	1.77133	1.5318	1.28082	Cre04.g214250.t2.1;Cre04.g214250.t1.1	Cre04.g214250.t2.1;Cre04.g214250.t1.1	{AGO2}|Argonaute-like protein;{AGO2}|Argonaute-like protein	GO:0003676;GO:0005515	AT1G48410.2	AGO1	Stabilizer of iron transporter SufD / Polynucleotidyl transferase	0.615076	0.753637	0.000477071	0.524211	0.0118205	0.0158759	+	Cluster 116	19	7	7	24.4	10.3	10.3	109.64	0	20.55	196580000	19	3.09379	0.00640406
-0.63923	-0.796373	-0.421086	-0.983185	-0.483151	0.169821	-0.199972	-1.12676	-0.119729	1.33258	1.87261	1.39448	Cre17.g721500.t1.2	Cre17.g721500.t1.2	{GBS1}|Granule-bound starch synthase I		AT1G32900.1		UDP-Glycosyltransferase superfamily protein	0.639705	0.720754	0.00100484	0.919513	0.0137593	0.011386	+	Cluster 116	41	41	41	67.4	67.4	67.4	76.617	0	323.31	25874000000	769	3.04928	0.00687946
-0.607078	-0.516385	-0.767587	-0.557198	-0.648484	-0.551743	-0.00100233	-0.989328	-0.013514	1.63954	0.989317	2.02346	Cre03.g193750.t1.1	Cre03.g193750.t1.1	{GCST}|Glycine cleavage system, T protein		AT1G11860.2		Glycine cleavage T-protein family	0.619813	0.463653	0.0145062	0.523543	0.0184906	0.0135118	+	Cluster 193	30	30	30	71.8	71.8	71.8	44.631	0	234.94	14540000000	507	3.4382	0.00367978
-0.593028	-0.493569	-0.599488	-0.499561	-0.757175	-0.349737	-0.554018	-0.790408	-0.00776332	1.66007	0.80009	2.18458	Cre12.g537200.t1.2	Cre12.g537200.t1.2	{OGD1}|2-oxoglutarate dehydrogenase, E1 subunit	GO:0004591;GO:0006099;GO:0008152;GO:0016624;GO:0030976;GO:0055114	AT5G65750.1		2-oxoglutarate dehydrogenase;E1 component	0.847627	0.679825	0.0338748	0.766374	0.0275686	0.0204768	+	Cluster 193	62	62	62	63.9	63.9	63.9	117.32	0	323.31	29615000000	834	3.22383	0.00521986
-0.840381	-0.691047	-0.714797	-0.819185	-0.15124	-0.348911	-0.601921	-0.692884	0.170095	1.75406	1.12834	1.80787	Cre06.g278148.t1.1	Cre06.g278148.t1.1		GO:0051287	AT1G17650.1	GLYR2;GR2	glyoxylate reductase 2	0.256234	0.304323	0.00678467	0.857971	0.00252684	0.00599102	+	Cluster 193	12	12	12	51.6	51.6	51.6	39.383	0	198.22	4004400000	151	3.81966	0.00202054
-0.945332	-0.443138	0.0512704	-0.864083	-0.344584	-0.613584	-0.425575	-0.846412	-0.342507	1.77669	1.53217	1.46509	Cre06.g271700.t1.1	Cre06.g271700.t1.1			AT4G38220.1		Peptidase M20/M25/M40 family protein	0.652364	0.795515	0.0126509	0.764994	0.000622952	0.000854881	+	Cluster 210	12	12	12	32.4	32.4	32.4	56.256	0	50.817	528660000	40	4.10882	0.00130548
-0.95306	-0.627625	-0.369804	-0.598185	-0.1206	-0.51116	-0.577818	-0.560621	-0.554458	1.45211	1.63726	1.78396	Cre09.g396650.t1.2	Cre09.g396650.t1.2	Phosphate acetyltransferase	GO:0008152;GO:0016746				0.344494	0.661555	0.00102283	0.403595	0.000700278	0.0018304	+	Cluster 210	37	37	35	61	61	58.7	84.617	0	310.38	13226000000	563	5.57506	0.000148008
-0.881262	-0.45548	-0.326935	-0.618972	-0.749558	-0.523672	-0.554348	-0.498314	-0.274587	1.40109	1.61165	1.87038	Cre17.g746997.t1.1;Cre16.g669125.t1.1;Cre16.g669150.t1.2	Cre17.g746997.t1.1	{ADH1}|Dual function alcohol/acetaldehyde dehydrogenase	GO:0008152;GO:0016491;GO:0046872;GO:0055114	AT3G24503.1	ALDH1A;ALDH2C4;REF1	aldehyde dehydrogenase 2C4	0.704483	0.593277	0.000661951	0.159989	0.00079745	0.000548813	+	Cluster 210	47	47	47	56	56	56	102.23	0	323.31	17347000000	614	5.6117	0.000146772
-0.569204	-0.0193612	-0.0900242	-0.947832	-0.714583	-0.708335	-0.542947	-0.746315	-0.347635	1.15572	1.43648	2.09403	Cre02.g114600.t1.2	Cre02.g114600.t1.2	2-cys peroxiredoxin	GO:0016491;GO:0051920;GO:0055114	AT5G06290.1	2CPB;2-Cys Prx B	2-cysteine peroxiredoxin B	0.06438	0.208889	0.00902997	0.163663	0.00937757	0.00869111	+	Cluster 210	15	15	15	69.2	69.2	69.2	21.642	0	220.3	35030000000	317	4.26446	0.000992549
-0.794549	-0.309759	-0.161211	-1.04066	-0.839601	-0.228237	-0.401327	-0.482216	-0.506553	1.27598	1.5942	1.89393	Cre06.g264200.t1.2	Cre06.g264200.t1.2	{SDH2}|Iron-sulfur subunit of mitochondrial succinate dehydrogenase	GO:0009055;GO:0051536	AT5G40650.1	SDH2-2	succinate dehydrogenase 2-2	0.419041	0.849309	0.00157208	0.43067	0.0023065	0.00616444	+	Cluster 210	14	14	14	54.3	54.3	54.3	32.281	0	121.63	10045000000	295	4.23091	0.00104713
-1.0091	-0.361844	-0.119986	-0.664263	-0.804482	-0.47137	-0.344546	-0.482592	-0.319475	0.92928	1.29826	2.35011	Cre12.g483950.t1.2	Cre12.g483950.t1.2	{MDH4}|NAD-dependent malate dehydrogenase, mitochondrial	GO:0003854;GO:0006694;GO:0016616;GO:0019752;GO:0055114	AT1G53240.1	mMDH1	Lactate/malate dehydrogenase family protein	0.639097	0.709848	0.0222135	0.093023	0.0310983	0.0445853	+	Cluster 210	24	24	24	76.2	76.2	76.2	35.138	0	323.31	53176000000	709	3.00516	0.00751351
-0.531332	-0.468829	-0.43336	-0.395159	-1.02764	-0.676652	-0.361807	-0.24132	-0.610224	1.32053	2.19595	1.22985	Cre16.g662702.t1.1	Cre16.g662702.t1.1		GO:0003676	AT4G36960.2		RNA-binding (RRM/RBD/RNP motifs) family protein	0.348496	0.573332	0.0208792	0.252493	0.00610156	0.0149594	+	Cluster 215	7	7	7	12.1	12.1	12.1	76.742	0	15.235	390960000	15	4.07914	0.00136762
-0.965988	-0.939212	-0.283983	0.234885	-1.19472	-0.634653	-0.375209	0.084797	-0.437119	1.45072	1.74458	1.3159	Cre03.g158800.t3.1;Cre03.g158800.t1.1;Cre03.g158800.t2.1	Cre03.g158800.t3.1;Cre03.g158800.t1.1;Cre03.g158800.t2.1	;;	GO:0018738;GO:0046294	AT2G41530.1	ATSFGH;SFGH	S-formylglutathione hydrolase	0.702182	0.159813	0.00257474	0.570461	0.0305702	0.00144185	+	Cluster 215	10	10	10	46.5	46.5	46.5	31.316	0	25.819	1113300000	82	2.9903	0.00774932
-0.669173	-1.02785	-0.00662793	-0.373991	-1.2057	-0.156858	-0.562528	-0.38606	-0.28969	1.51669	1.70192	1.45988	Cre02.g101400.t1.2	Cre02.g101400.t1.2	{NSG15}|Clathrin Heavy Chain	GO:0005198;GO:0006886;GO:0016192;GO:0030130;GO:0030132	AT3G08530.1		Clathrin;heavy chain	0.98122	0.66052	0.0149885	0.659278	0.0175804	5.65627e-05	+	Cluster 215	81	81	81	51.3	51.3	51.3	189.75	0	323.31	18313000000	835	3.44901	0.00363755
-0.501468	-0.842066	-0.197307	-0.472321	-0.966299	-0.540694	-0.781295	-0.0619582	-0.446828	1.63583	1.4798	1.69461	Cre10.g421700.t1.2	Cre10.g421700.t1.2	Glycerol-3-phosphate dehydrogenase/dihydroxyacetone-3-phosphate reductase	GO:0004367;GO:0005975;GO:0006072;GO:0009331;GO:0016616;GO:0046168;GO:0051287;GO:0055114	AT5G40610.1		NAD-dependent glycerol-3-phosphate dehydrogenase family protein	0.57948	0.77962	0.00391954	0.428993	0.00155781	0.00628035	+	Cluster 215	23	23	23	43.8	43.8	43.8	76.883	0	134.8	2404600000	199	4.57325	0.000621801
-0.772812	-0.804934	-0.578317	-1.05447	-0.661782	-0.146608	-0.388854	-0.0963278	-0.24251	1.35197	1.55574	1.83891	Cre01.g023350.t1.1	Cre01.g023350.t1.1	Oligoendopeptidase	GO:0004222;GO:0006508				0.750056	0.0132796	0.000772612	0.284274	0.00477198	0.00105167	+	Cluster 231	26	26	26	48.6	48.6	48.6	73.277	0	181.25	4113700000	262	4.65132	0.000541597
-0.925347	-0.514043	-0.425752	-1.08565	-1.14469	-0.296796	-0.176636	0.318533	-0.173966	0.947704	1.64723	1.82941	Cre08.g375500.t1.2	Cre08.g375500.t1.2	{ATF1}|Glucosamine-fructose-6-phosphate aminotransferase	GO:0004360;GO:0005975;GO:0030246;GO:1901137	AT3G24090.1		glutamine-fructose-6-phosphate transaminase (isomerizing)s;sugar binding;transaminases	0.530197	0.0537337	0.00543432	0.0728778	0.00378065	0.0143937	+	Cluster 231	10	10	10	18.6	18.6	18.6	77.724	0	34.85	381570000	44	3.49728	0.00339181
-0.757841	-1.1732	-0.277659	-0.730685	-0.925756	-0.661246	-0.174175	0.319733	-0.111176	1.12521	1.86415	1.50264	Cre13.g573250.t1.2	Cre13.g573250.t1.2			AT5G66040.1	STR16	sulfurtransferase protein 16	0.903749	0.0823317	0.00299376	0.0208619	0.00420007	0.00638309	+	Cluster 231	14	14	14	55	55	55	26.172	0	34.473	1566600000	115	4.05672	0.00140965
-0.676634	-0.802627	-0.355107	-0.610608	-1.58195	-0.402513	-0.217421	0.0224095	0.169167	1.3434	1.63149	1.48039	Cre13.g562550.t1.1	Cre13.g562550.t1.1	{ARH1}|NADP adrenodoxin-like ferredoxin reductase	GO:0016491;GO:0055114	AT4G32360.1		Pyridine nucleotide-disulphide oxidoreductase family protein	0.567086	0.0270879	0.000504749	0.132729	0.01889	0.000670592	+	Cluster 231	15	15	15	40	40	40	55.704	0	39.242	1142800000	114	3.76217	0.00222836
-0.573381	-0.433804	-0.124462	-0.703986	-1.47745	-0.793106	-0.00773583	-0.160079	-0.307607	1.55254	1.36997	1.65909	Cre06.g295450.t1.2	Cre06.g295450.t1.2	{HPR1}|Hydroxypyruvate reductase	GO:0008152;GO:0016616;GO:0051287;GO:0055114	AT1G68010.1	ATHPR1;HPR	hydroxypyruvate reductase	0.111686	0.25014	0.000655959	0.0630317	0.00494624	0.000154156	+	Cluster 231	19	19	19	63.6	63.6	63.6	44.744	0	124.43	7071900000	229	4.81732	0.000423638
-1.45141	-0.358934	-0.645383	-0.541495	-1.43632	-0.294783	0.00593018	0.412081	0.196409	1.41816	1.18692	1.50882	Cre03.g199423.t1.1	Cre03.g199423.t1.1	{PYR4}|Dihydroorotase dehydrogenase	GO:0005737;GO:0016627;GO:0055114	AT5G23300.1	PYRD	pyrimidine d	0.904302	0.0751465	0.0155415	0.0967442	0.0194577	0.00179082	+	Cluster 239	10	10	10	34.9	34.9	34.9	43.733	0	48.422	1392300000	106	3.09409	0.00642205
-1.49118	-0.821458	-0.682548	0.12529	-0.768238	-0.454425	-0.107805	-0.025181	-0.0525006	1.29285	0.909003	2.07619	Cre16.g687350.t1.2	Cre16.g687350.t1.2	{ACO3}	GO:0003995;GO:0003997;GO:0005777;GO:0006635;GO:0016627;GO:0055114	AT1G06290.1	ACX3;ATACX3	acyl-CoA oxidase 3	0.155346	0.0629686	0.00610577	0.36525	0.0164075	0.0487281	+	Cluster 239	22	22	22	42.4	42.4	42.4	67.577	0	112.39	4571200000	249	3.09957	0.00643142
-1.38727	-1.05857	-0.722018	0.163768	-0.614003	-0.586816	-0.47154	0.325602	0.137546	1.31447	0.997387	1.90145	Cre07.g340850.t1.2	Cre07.g340850.t1.2	{CYP19}|Cytochrome P450, CYP197 superfamily	GO:0005506;GO:0016705;GO:0020037;GO:0055114	AT2G26170.1	CYP711A1;MAX1	cytochrome P450;family 711;polypeptide 1;subfamily A	0.095149	0.0288393	0.00239499	0.383453	0.00892589	0.0173596	+	Cluster 239	8	8	8	15.6	15.6	15.6	68.231	0	11.846	380090000	27	3.23914	0.00505839
-1.13703	-0.929806	-0.713473	-0.029511	-0.809929	-0.549377	-0.831899	0.5748	0.152987	1.06316	1.45264	1.75743	Cre12.g497300.t2.1	Cre12.g497300.t2.1	{TEF2}|Rhodanese-like Ca-sensing receptor aka Cre12.g497300.t1.2|{TEF2}|Rhodanese-like		AT5G23060.1	CaS	calcium sensing receptor	0.170815	0.157451	0.00139855	0.432248	0.00366599	0.0539968	+	Cluster 239	17	17	17	37.8	37.8	37.8	38.936	0	250.02	7333500000	208	2.89156	0.00917865
-1.47196	-0.700707	-0.837166	-0.525859	-0.412223	-0.499705	-0.272849	0.427633	-0.0265567	0.974474	1.40463	1.94029	Cre02.g080700.t1.2	Cre02.g080700.t1.2	{BIP1}|Endoplasmic reticulum associated Hsp70 protein		AT5G42020.1	BIP;BIP2	Heat shock protein 70 (Hsp 70) family protein	0.155664	0.0299913	0.00288614	0.12223	0.0192757	0.0186285	+	Cluster 239	50	50	10	59.6	59.6	17.8	72.492	0	323.31	7324300000	154	3.67988	0.0025492
-0.936062	-0.451704	-1.08645	-0.132912	-0.852942	-0.857023	-0.0436765	-0.157685	-0.00685944	1.18571	1.3159	2.0237	Cre07.g328150.t1.1	Cre07.g328150.t1.1	{PDI4}|Protein disulfide isomerase aka Cre07.g328150.t2.1|{PDI4}|Protein	GO:0045454	AT2G32920.1	ATPDI9;ATPDIL2-3;PDI9;PDIL2-3	PDI-like 2-3	0.533214	0.0519737	0.00268794	0.147622	0.00399125	0.0233887	+	Cluster 239	17	17	17	50.1	50.1	50.1	48.524	0	101.16	3204500000	178	3.81387	0.00201238
-1.15117	-0.699358	-0.313008	-0.225477	-0.967489	-0.521444	-0.578466	0.299015	-0.313308	0.872692	1.60883	1.98918	Cre02.g088200.t1.2	Cre02.g088200.t1.2	Protein disulfide isomerase 1	GO:0045454	AT5G60640.1	ATPDI2;ATPDIL1-4;PDI2;PDIL1-4	PDI-like 1-4	0.668633	0.214821	0.00706697	0.332234	0.00930112	0.017317	+	Cluster 239	38	38	38	70.9	70.9	70.9	58.236	0	323.31	63432000000	751	2.90111	0.0090642
-0.970748	-0.380369	-0.306805	-0.390001	-1.05443	-0.600704	-0.448658	-0.0899672	-0.451277	1.16733	1.44396	2.08167	Cre16.g672650.t1.2	Cre16.g672650.t1.2	{MITC14}|Mitochondrial substrate carrier protein, possible 2-oxoglutarate/malate carrier		AT5G19760.1		Mitochondrial substrate carrier family protein	0.676697	0.421838	0.00423829	0.21493	0.00353963	0.00994061	+	Cluster 239	21	21	21	66.2	66.2	66.2	29.207	0	283.94	62929000000	613	3.75406	0.00225761
-1.15241	-0.707971	-0.525685	-0.339715	-0.795127	-0.535958	-0.329988	-0.296901	-0.0419962	1.37524	1.39557	1.95494	Cre02.g145800.t1.2	Cre02.g145800.t1.2	{MDH3}|NAD-dependent malate dehydrogenase	GO:0006108;GO:0016491;GO:0016615;GO:0016616;GO:0055114	AT5G43330.1		Lactate/malate dehydrogenase family protein	0.360899	0.0725801	0.00087699	0.114235	0.00130152	0.00397748	+	Cluster 239	19	19	19	60.3	60.3	60.3	38.114	0	323.31	10079000000	319	4.7351	0.00047703
-1.02725	-0.571279	-0.664699	-0.524163	-0.670347	-0.587911	-0.375792	-0.111896	-0.229071	1.33919	1.3595	2.06372	Cre02.g088600.t1.2	Cre02.g088600.t1.2	{ACLB1}|ATP citrate lyase, subunit B	GO:0003824;GO:0008152;GO:0046912;GO:0048037	AT3G06650.1	ACLB-1	ATP-citrate lyase B-1	0.369577	0.0452318	0.00260469	0.0247908	0.00993591	0.0107254	+	Cluster 239	28	28	28	61.8	61.8	61.8	64.856	0	215.2	6356800000	337	4.97917	0.000314877
-1.05817	-0.673123	-0.537456	-0.392055	-0.784786	-0.575726	-0.508503	-0.0924735	-0.181476	1.43524	1.64076	1.72777	Cre03.g166050.t1.2	Cre03.g166050.t1.2	{SBD1}|Selenium binding protein	GO:0008430	AT4G14040.1	EDA38;SBP2	selenium-binding protein 2	0.427155	0.0718287	0.000755131	0.13059	0.000163857	0.000519281	+	Cluster 239	15	15	15	37.9	37.9	37.9	52.069	0	70.95	2259300000	149	5.53458	0.000151387
-1.17371	-0.781457	-0.473429	-0.488975	-0.643293	-0.691346	-0.270996	-0.10092	-0.117261	1.76245	1.57913	1.39981	Cre06.g278165.t1.1	Cre06.g278165.t1.1						0.427759	0.0770523	0.00186502	0.00573351	0.000240513	0.000671023	+	Cluster 239	12	12	12	20.7	20.7	20.7	79.149	0	117.42	1554700000	99	5.59342	0.000149156
-1.00527	-0.607475	-0.648011	-0.444093	-0.544092	-1.05143	-0.0155276	0.134322	-0.492785	1.74543	1.41571	1.51322	Cre16.g682100.t1.2	Cre16.g682100.t1.2	{TDR1}		AT5G06060.1		NAD(P)-binding Rossmann-fold superfamily protein	0.763386	0.0589079	0.000195034	0.105757	0.00179142	0.00422651	+	Cluster 239	8	8	8	37.5	37.5	37.5	28.481	0	76.346	1258900000	89	4.73071	0.000471169
-1.45419	-0.581328	-0.423994	-0.0125949	-0.875337	-0.682378	-0.279423	-0.354377	0.12348	1.46843	1.68195	1.38976	Cre02.g077800.t1.2;Cre02.g077750.t1.2	Cre02.g077800.t1.2						0.514642	0.168865	0.0134519	0.320561	0.00999258	0.00164193	+	Cluster 239	10	7	7	13.8	9	9	86.251	0	81.137	11266000000	104	3.47209	0.00354469
-1.43111	-0.540666	-0.700118	-0.359567	-0.612129	-0.736149	-0.288913	0.115034	-0.0284027	1.56191	1.62395	1.39616	Cre09.g393700.t1.1	Cre09.g393700.t1.1	{MMP3}|Matrix metalloproteinase					0.366381	0.0784844	0.00930425	0.0365249	0.000287265	0.000997384	+	Cluster 239	20	19	19	39.3	37.7	37.7	71.019	0	260.38	2696400000	229	4.57051	0.000607143
-1.43745	-0.85398	-0.531585	-0.281836	-0.989698	-0.0854049	-0.165539	-0.288197	0.157966	1.35123	1.48108	1.64342	Cre12.g517150.t1.1	Cre12.g517150.t1.1	{MET16}|Adenylylphosphosulfate reductase	GO:0003824;GO:0008152;GO:0045454	AT4G21990.1	APR3;ATAPR3;PRH26;PRH-26	APS reductase 3	0.26971	0.0670101	0.00707785	0.333133	0.0132757	0.00120931	+	Cluster 239	22	22	22	67.8	67.8	67.8	46.385	0	232.75	12315000000	374	3.75137	0.00225895
-1.11899	-0.973871	-0.919109	-0.0902318	-0.878777	-0.634444	-0.120499	0.00449697	0.269271	1.31126	1.60034	1.55056	Cre02.g080900.t1.2	Cre02.g080900.t1.2	{PRX4}|Peroxiredoxin, type II	GO:0016491	AT3G06050.1	ATPRXIIF;PRXIIF	peroxiredoxin IIF	0.175341	0.00384173	5.98464e-05	0.112063	0.00673436	0.000789885	+	Cluster 239	14	14	14	61.9	61.9	61.9	24.37	0	45.08	2362900000	117	5.0782	0.000297679
-1.02053	-0.835348	-0.887269	0.165726	-1.17673	-0.634062	0.461296	-0.652677	0.388957	1.31792	1.4912	1.38152	Cre08.g381450.t2.1;Cre08.g381450.t1.2	Cre08.g381450.t2.1;Cre08.g381450.t1.2	;					0.447487	0.10927	7.01985e-06	0.311823	0.0360014	0.0632903	+	Cluster 239	10	10	10	36	36	36	54.317	0	42.339	594490000	47	2.85866	0.00980868
-1.25583	-1.15907	-0.721049	-0.523175	-0.50272	-0.618996	-0.0216378	0.147296	0.238588	1.6639	1.29388	1.45881	Cre08.g384750.t1.1	Cre08.g384750.t1.1	{AMA3}	GO:0003824;GO:0004556;GO:0005509;GO:0005975;GO:0043169	AT1G69830.1	AMY3;ATAMY3	alpha-amylase-like 3	0.0881343	0.00915023	0.000505638	0.00502508	0.00118722	0.000836681	+	Cluster 239	11	11	9	27.9	27.9	23.8	55.596	0	24.823	333290000	42	6.02972	0.000101435
-1.05483	-1.14019	-0.755889	-0.806663	-0.520576	-0.448187	0.114457	-0.255498	0.441434	1.4512	1.27572	1.69902	Cre12.g511900.t1.2	Cre12.g511900.t1.2	{RPE1}|Ribulose phosphate-3-epimerase, chloroplast precursor	GO:0005975;GO:0016857	AT5G61410.2	EMB2728;RPE	D-ribulose-5-phosphate-3-epimerase	0.0705983	0.0160934	0.000132902	0.0547205	0.000249017	0.0076197	+	Cluster 239	9	9	9	44.2	44.2	44.2	28.401	0	58.941	1802100000	98	5.03242	0.00030242
-1.2814	-0.726884	-0.479172	-0.843409	-0.737613	-0.425731	-0.717458	0.700729	0.312082	1.05022	1.58635	1.5623	Cre13.g578750.t1.2	Cre13.g578750.t1.2	{TBA1}|PsbA translation factor	GO:0005737;GO:0016627;GO:0055114	AT3G17810.1	PYD1	pyrimidine 1	0.591908	0.14754	0.00227423	0.205208	0.00104102	0.0753125	+	Cluster 239	14	14	14	42.9	42.9	42.9	46.769	0	49.179	1679100000	92	2.89217	0.00919445
-1.06543	-0.931214	-0.471336	-0.71953	-0.758844	-0.564174	-0.247456	0.285011	-0.137011	1.28127	1.76593	1.56278	Cre09.g406600.t1.1	Cre09.g406600.t1.1						0.519847	0.0315864	0.000659452	0.0442615	0.00123078	0.00200972	+	Cluster 239	12	12	12	44.1	44.1	44.1	37.633	0	129.89	2585100000	114	5.01539	0.000301587
-1.25859	-0.825176	-0.470788	-0.56356	-0.866781	-0.469946	-0.394003	0.194489	0.0706762	1.41149	1.61696	1.55523	Cre06.g278170.t1.1	Cre06.g278170.t1.1	{FAS7}|Fasciclin-like protein					0.458517	0.0524203	0.00608736	0.0602954	0.000554172	0.00742781	+	Cluster 239	16	16	16	13.3	13.3	13.3	133.22	0	122.41	2908100000	119	4.63688	0.00055402
-1.40933	-0.804066	-0.339259	-0.746159	-0.564679	-0.345758	-0.482532	0.134454	-0.0260555	1.49312	1.56878	1.52149	Cre06.g279400.t1.2	Cre06.g279400.t1.2	{CPY}	GO:0004185;GO:0006508	AT3G45010.1	scpl48	serine carboxypeptidase-like 48	0.443551	0.130153	0.0161556	0.13491	0.00232087	0.011402	+	Cluster 239	11	11	11	21.7	21.7	21.7	64.207	0	61.128	3158100000	118	4.04238	0.00142684
-1.36442	-1.17128	-0.462783	-0.32435	-0.867621	-0.429448	-0.214991	0.398529	0.126028	1.21453	1.44329	1.65252	Cre06.g250100.t1.2	Cre06.g250100.t1.2	Heat shock protein 70B		AT5G49910.1	cpHsc70-2;CPHSC70-2EAT SHOCK PROTEIN 70-2;HSC70-7	chloroplast heat shock protein 70-2	0.239787	0.0353257	0.00499569	0.0574661	0.000964493	0.00499452	+	Cluster 239	51	51	48	67.3	67.3	63.5	71.954	0	323.31	46424000000	828	3.96884	0.00164475	38	117
-1.33074	-0.705614	-0.32338	-0.357134	-1.27124	-0.527286	-0.289835	0.208336	0.322457	1.24341	1.17348	1.85756	Cre09.g393200.t1.2	Cre09.g393200.t1.2	Heat shock protein 70C		AT5G09590.1	HSC70-5;MTHSC70-2	mitochondrial HSO70 2	0.875138	0.0787339	0.00487456	0.08668	0.00460385	0.00993256	+	Cluster 239	32	28	28	52	47.1	47.1	70.67	0	323.31	13382000000	482	3.1121	0.00629319
-1.13422	-0.774855	-0.654851	-0.834814	-1.14157	-0.419984	0.042679	0.230842	0.359884	1.55375	1.56533	1.20781	Cre17.g696850.t1.2	Cre17.g696850.t1.2			AT4G36720.1	HVA22K	HVA22-like protein K	0.837939	0.0056853	0.00030953	0.0257593	0.0021331	0.00148213	+	Cluster 239	4	4	4	29.7	29.7	29.7	23.706	0	22.655	1948900000	67	4.91827	0.000352992
-1.38591	-0.72937	-0.729819	-0.645343	-0.798939	-0.61824	0.0023297	0.281179	0.264407	1.56545	1.58965	1.2046	Cre09.g393543.t1.1;Cre09.g393506.t1.1;Cre09.g391450.t1.2;Cre09.g391650.t1.2	Cre09.g393543.t1.1;Cre09.g393506.t1.1	{HCP2}|Hybrid-cluster protein;{HCP3}|Hybrid-cluster protein	GO:0016491;GO:0055114				0.355482	0.0227368	0.00193206	0.00251428	0.000847258	0.00172778	+	Cluster 239	19	19	19	42.4	42.4	42.4	70.428	0	141.27	4856200000	237	5.17624	0.000266692
-1.04039	-0.713183	-0.594145	-0.563206	-1.05631	-0.595306	-0.10162	-0.147829	0.171008	1.53356	1.4369	1.67053	Cre06.g278098.t1.1	Cre06.g278098.t1.1	{MCC1}|Methylcrotonoyl-CoA carboxylase alpha subunit		AT1G03090.2	MCCA	methylcrotonyl-CoA carboxylase alpha chain;mitochondrial / 3-methylcrotonyl-CoA carboxylase 1 (MCCA)	0.841898	0.0125241	0.000611145	0.0264375	0.00156853	0.000410099	+	Cluster 239	29	29	29	49.6	49.6	49.6	82.188	0	156.31	3034600000	188	5.62389	0.000150638
-1.12902	-0.847865	-0.783419	-0.44077	-0.971459	-0.495909	-0.0934337	0.0475832	0.144144	1.59859	1.42905	1.54251	Cre11.g476750.t1.2	Cre11.g476750.t1.2	Ferredoxin-NADP reductase	GO:0016491;GO:0055114	AT4G05390.1	ATRFNR1;RFNR1	root FNR 1	0.239323	0.00299223	0.000338968	0.0427855	0.00348671	0.000119705	+	Cluster 239	21	21	21	58.4	58.4	58.4	38.266	0	323.31	47027000000	567	5.98235	9.89843e-05
-0.862491	-0.840343	-0.821204	-0.509286	-0.91911	-0.62703	0.282125	0.00790099	-0.288743	1.24884	1.42658	1.90276	Cre13.g566650.t2.1;Cre13.g566650.t1.2	Cre13.g566650.t2.1;Cre13.g566650.t1.2	;	GO:0003824;GO:0008152	AT4G11030.1		AMP-dependent synthetase and ligase family protein	0.328014	0.0356735	0.00657177	0.0325375	0.00148687	0.0043138	+	Cluster 239	35	35	35	58.5	58.5	58.5	73.227	0	143.53	9859700000	451	5.05157	0.000293564
-1.06801	-1.00787	-0.8247	-0.55903	-0.859843	-0.480469	-0.00380919	0.305006	0.0398158	1.29671	1.3521	1.81011	Cre02.g080650.t1.2	Cre02.g080650.t1.2	Endoplasmic reticulum associated heat shock protein 90B	GO:0005524;GO:0006457;GO:0006950;GO:0051082	AT2G04030.1	AtHsp90.5;CR88;EMB1956;Hsp88.1;HSP90.5	Chaperone protein htpG family protein	0.0829359	0.00119754	0.00122824	0.00836299	0.000750858	0.00409436	+	Cluster 239	51	51	49	60.6	60.6	58.9	93.119	0	323.31	20879000000	549	5.72156	0.000149336
-1.22222	-1.01168	-0.96288	-0.601184	-0.742	-0.380653	0.0544331	0.265885	0.239037	1.49326	1.32147	1.54654	Cre06.g288700.t1.2	Cre06.g288700.t1.2	{GYD1}|Glycolate dehydrogenase	GO:0003824;GO:0016491;GO:0050660;GO:0055114	AT4G36400.2		FAD-linked oxidases family protein	0.0231662	0.000321898	2.1613e-05	0.00616484	0.000235075	0.000183236	+	Cluster 239	60	60	60	69.1	69.1	69.1	118.87	0	323.31	20337000000	736	6.97683	3.43715e-05
-1.22585	-0.311003	-0.917005	-0.572485	-0.741628	-0.206008	-0.131993	-0.540097	0.0940761	2.03877	1.19844	1.31478	Cre01.g020350.t1.2	Cre01.g020350.t1.2	Succinate dehydrogenase subunit b560	GO:0016627				0.386772	0.136914	0.00342176	0.268753	0.00534513	0.00808211	+	Cluster 235	8	8	8	35	35	35	21.659	0	67.999	5404500000	154	3.47137	0.00353423
-1.2716	-0.297305	-0.441577	-0.566345	-0.941974	-0.426437	-0.19291	-0.521923	-0.0161153	1.8221	1.3682	1.48589	Cre12.g508500.t1.2	Cre12.g508500.t1.2			AT4G38220.1		Peptidase M20/M25/M40 family protein	0.945604	0.298688	0.00866046	0.133696	0.000462986	0.000887564	+	Cluster 235	22	22	22	57.7	57.7	57.7	57.265	0	145.44	4301100000	267	3.9012	0.00181248
-0.272687	-0.539406	-0.969158	-0.586483	-0.673528	-0.726041	0.30244	-0.771734	-0.292292	2.11593	1.53041	0.882554	Cre01.g044800.t1.2	Cre01.g044800.t1.2	Pyruvate-formate lyase	GO:0003824;GO:0008152				0.770733	0.419218	0.0124667	0.318834	0.0246201	0.0209509	+	Cluster 235	52	52	52	63.7	63.7	63.7	91.104	0	323.31	41596000000	974	2.98778	0.00776845
-0.366239	-0.721886	-0.84142	-0.680587	-1.04528	-0.823179	0.193166	-0.350793	0.00435474	1.76348	1.5324	1.33598	Cre04.g223100.t1.2	Cre04.g223100.t1.2	{CAH1}|Carbonic anhydrase		AT4G20990.1	ACA4;ATACA4	alpha carbonic anhydrase 4	0.315057	0.0511776	0.000354634	0.0186795	0.000144157	0.00177299	+	Cluster 235	19	19	13	52.8	52.8	33.2	41.627	0	311.73	55361000000	322	5.23196	0.000257133
-0.667673	-0.344977	-1.23251	-0.449075	-0.662921	-0.525807	0.156658	-0.634354	-0.28546	1.95213	1.50586	1.18814	Cre09.g388800.t1.2	Cre09.g388800.t1.2	{GDH1}|Glutamate dehydrogenase	GO:0006520;GO:0016491;GO:0055114	AT5G07440.1	GDH2	glutamate dehydrogenase 2	0.519951	0.2275	0.00276185	0.330099	0.00731627	0.00481783	+	Cluster 235	11	11	11	30.6	30.6	30.6	48.565	0	47.205	708470000	66	3.73006	0.00235937
-0.432918	-0.638445	-1.31613	-0.119643	-0.919601	-0.2875	-0.21556	-0.467867	-0.265438	1.61055	1.79217	1.26039	Cre17.g718500.t1.1	Cre17.g718500.t1.1	{MMP1}|Matrix metalloproteinase, gamete lytic enzyme (G-lysin)					0.383555	0.208251	0.00365229	0.663512	0.0040892	0.00193561	+	Cluster 235	21	21	17	38.8	38.8	32.3	74.084	0	206.97	4779500000	220	3.85233	0.0019423
-0.827351	-0.816216	-0.611755	-0.354809	-1.05268	-0.298336	0.11792	-0.665262	-0.159647	1.66842	1.19383	1.80588	Cre12.g504950.t1.2	Cre12.g504950.t1.2	{UOX}|Urate oxidase II		AT2G26230.1		putative;uricase / urate oxidase / nodulin 35	0.534091	0.143982	0.00276383	0.375138	0.00285857	0.00425275	+	Cluster 235	9	9	9	40	40	40	32.794	0	22.928	512060000	38	3.9643	0.00165095
-0.480015	-0.971901	-0.935709	-0.295989	-1.04705	-0.519802	0.0809604	-0.346128	-0.140514	1.51766	1.3234	1.81508	Cre14.g621650.t1.1	Cre14.g621650.t1.1	{MCT1}		AT2G30200.1		[acyl-carrier-protein] S-malonyltransferases;binding;catalytics;transferases	0.560285	0.0328465	0.000408838	0.148758	0.00231391	0.000955979	+	Cluster 235	15	15	15	48.7	48.7	48.7	36.593	0	160.32	8180500000	228	4.50282	0.000669759
-0.670824	-0.652065	-0.620461	-0.76065	-0.924526	-0.742166	-0.245529	-0.124601	-0.0559581	1.66575	1.55223	1.5788	Cre09.g401886.t1.1	Cre09.g401886.t1.1	L-ascorbate peroxidase, heme-containing	GO:0004601;GO:0006979;GO:0020037;GO:0055114	AT4G35000.1	APX3	ascorbate peroxidase 3	0.100515	0.00827718	2.55632e-05	0.00115024	2.50144e-05	5.23785e-05	+	Cluster 235	21	21	21	60.2	60.2	60.2	39.449	0	276.7	11017000000	351	9.0897	9.27671e-07
-0.494187	-0.564438	-0.406151	-0.458399	-1.18882	-1.063	-0.296792	-0.161258	-0.0419582	1.7285	1.66601	1.28049	Cre01.g028950.t1.2	Cre01.g028950.t1.2						0.203209	0.0282461	0.00228289	0.0703557	0.00168714	0.0015887	+	Cluster 235	3	3	3	31.2	31.2	31.2	16.852	0	15.992	455020000	28	5.10173	0.000291073
-0.397966	-0.363324	-0.526295	-0.826503	-0.951556	-0.707953	-0.294925	-0.782463	0.0730634	1.72037	1.57525	1.48231	Cre05.g241950.t1.2	Cre05.g241950.t1.2	{ASC2}	GO:0005741;GO:0055085	AT5G57490.1	ATVDAC4;VDAC4	voltage dependent anion channel 4	0.0125076	0.74217	4.15415e-05	0.177334	1.64263e-05	0.0114308	+	Cluster 235	22	22	22	91.3	91.3	91.3	28.549	0	323.31	32566000000	431	5.20162	0.000260704
-0.51079	-0.746064	-0.814525	-0.608853	-0.868671	-0.65028	-0.0312583	-0.0737056	-0.497799	1.69948	1.46242	1.64004	Cre02.g144005.t1.1	Cre02.g144005.t1.1			AT1G20132.1		GDSL-like Lipase/Acylhydrolase superfamily protein	0.885342	0.060347	6.17447e-05	0.0557218	3.13112e-05	0.00200891	+	Cluster 235	5	5	5	19.5	19.5	19.5	35.775	0	9.3072	494030000	32	6.16418	8.68312e-05
-0.690205	-0.539793	-0.603871	-0.388082	-1.04379	-0.685644	-0.0115055	-0.377575	-0.452744	1.9153	1.44737	1.43054	Cre06.g294650.t1.2	Cre06.g294650.t1.2	{AGT1}|Alanine-glyoxylate transaminase		AT2G13360.1	AGT;AGT1;SGAT	alanine:glyoxylate aminotransferase	0.670848	0.125506	0.00311652	0.149872	0.000852257	0.000947534	+	Cluster 235	24	24	24	66.8	66.8	66.8	46.06	0	280.51	10070000000	284	5.02211	0.000305325
-0.670581	-0.875843	-0.669327	-1.03635	-0.9382	-0.591814	-0.126827	0.370785	0.024253	1.54779	1.68555	1.28056	Cre16.g691800.t1.1	Cre16.g691800.t1.1		GO:0010181				0.496605	0.0168287	0.000342885	0.00926684	0.00021342	0.00202935	+	Cluster 235	23	23	23	48.2	48.2	48.2	69.108	0	149.07	3319100000	174	5.59238	0.000145775
-0.204398	-0.893704	-1.17289	-0.949797	-0.796562	-0.526026	-0.184947	0.128855	0.0705467	1.70728	1.31311	1.50853	Cre19.g750847.t3.1;Cre19.g750847.t1.1;Cre19.g750847.t2.1	Cre19.g750847.t3.1;Cre19.g750847.t1.1;Cre19.g750847.t2.1	;;	GO:0016020	AT5G54100.1		SPFH/Band 7/PHB domain-containing membrane-associated protein family	0.99892	0.106128	0.00828677	0.00961598	0.000183235	0.00062028	+	Cluster 235	9	9	9	29	29	29	47.888	0	30.838	936260000	51	4.35083	0.000876672
-0.644	-0.812259	-0.623812	-1.0638	-0.0864914	-0.80204	-0.126553	-0.485135	-0.066119	1.77624	1.60674	1.32724	Cre16.g677205.t3.1;Cre16.g677205.t2.1;Cre16.g677205.t1.1	Cre16.g677205.t3.1;Cre16.g677205.t2.1;Cre16.g677205.t1.1	;;	GO:0004866				0.898618	0.0523239	0.000815529	0.283107	0.00788931	0.000630637	+	Cluster 235	31	31	12	20.7	20.7	9.1	236.23	0	209.05	453600000	65	4.31255	0.000917897
-1.09442	-0.819215	-0.686562	-1.13085	-0.389949	-0.613657	0.0560411	0.0900239	0.060449	1.53912	1.4682	1.52083	Cre03.g181200.t1.2	Cre03.g181200.t1.2			AT4G34030.1	MCCB	3-methylcrotonyl-CoA carboxylase	0.577468	0.0155007	0.00196813	0.0704286	0.00911917	1.17328e-05	+	Cluster 235	19	19	19	48	48	48	63.807	0	161.1	2471000000	202	5.46699	0.000165592
-0.723092	-0.823562	-0.775756	-1.08431	-0.461364	-1.00045	0.317287	-0.123378	0.208739	1.48592	1.49679	1.48318	Cre06.g277200.t1.2	Cre06.g277200.t1.2	{BIOA}|Diaminopelargonic acid synthase	GO:0008483;GO:0030170	AT5G57590.1	BIO1	adenosylmethionine-8-amino-7-oxononanoate transaminases	0.740468	0.0169875	0.000124036	0.0182921	0.00688106	0.00938946	+	Cluster 235	12	12	12	16.3	16.3	16.3	110.22	0	17.321	367320000	34	5.65835	0.000156541
-0.808652	-0.928464	-1.03672	-0.584916	-0.679874	-0.559384	0.164148	-0.182984	-0.0128217	1.38342	1.77886	1.46738	Cre03.g146187.t1.1	Cre03.g146187.t1.1	N-acetyl-gamma-glutamyl-phosphate reductase	GO:0003942;GO:0005737;GO:0008652;GO:0016620;GO:0046983;GO:0051287;GO:0055114	AT2G19940.1		acting on the aldehyde or oxo group of donors;copper ion binding;NAD or NADP as acceptor;oxidoreductases	0.0226466	0.00280735	0.000306842	0.0175419	0.0015476	0.000678253	+	Cluster 235	18	18	18	59	59	59	41.084	0	134.19	7867700000	177	6.74507	4.10256e-05
-0.605262	-0.795819	-1.15711	-0.281961	-0.575487	-0.66107	-0.0171975	0.322326	-0.748253	1.07319	1.55266	1.89399	Cre10.g451400.t1.1	Cre10.g451400.t1.1	{CNX1E}|Molybdenum cofactor biosynthesis protein	GO:0032324	AT5G20990.1	B73;CHL6;CNX;CNX1;SIR4	molybdopterin biosynthesis CNX1 protein / molybdenum cofactor biosynthesis enzyme CNX1 (CNX1)	0.163392	0.141707	0.00204473	0.377567	0.00539562	0.0161692	+	Cluster 173	8	8	8	34.3	34.3	34.3	48.999	0	48.565	787620000	72	3.51396	0.00327935
-0.62646	-0.453714	-1.16406	-0.608654	-0.576537	-0.695127	-0.264673	0.035844	-0.356117	1.20794	1.94167	1.55989	Cre01.g038400.t1.2	Cre01.g038400.t1.2	{CRT2}|Calreticulin 2, calcium-binding protein	GO:0005509;GO:0005783;GO:0006457;GO:0051082	AT1G09210.1	AtCRT1b;CRT1b	calreticulin 1b	0.629514	0.105258	0.00153174	0.0574829	0.00782434	0.00460561	+	Cluster 173	24	24	24	60.7	60.7	60.7	47.327	0	267.31	11216000000	311	4.57246	0.000616634
-0.23869	-0.707492	-0.623793	-0.300498	-0.756156	-1.26826	-0.0709684	-0.389326	-0.332838	1.20721	1.73501	1.7458	Cre01.g033550.t1.2	Cre01.g033550.t1.2	Protein disulfide isomerase	GO:0005783;GO:0045454	AT2G47470.1	ATPDI11;ATPDIL2-1;MEE30;PDI11;UNE5	thioredoxin family protein	0.482326	0.221314	0.000974525	0.20185	0.00386796	0.00249415	+	Cluster 212	21	21	21	63.8	63.8	63.8	27.35	0	44.712	5716000000	158	4.08873	0.00135731
-0.163711	-0.896905	-0.113246	-0.654184	-0.405115	-0.94235	-0.371703	-0.299703	-0.881211	1.24724	1.57101	1.90988	Cre13.g588100.t1.2	Cre13.g588100.t1.2	{CYN5}|Peptidyl-prolyl cis-trans isomerase, cyclophilin-type	GO:0000413;GO:0003755;GO:0006457	AT3G56070.1	ROC2	rotamase cyclophilin 2	0.415413	0.708746	0.00435645	0.567473	0.000977457	0.00139488	+	Cluster 212	6	6	6	34.3	34.3	34.3	29.127	0	108.65	1701400000	111	3.87937	0.00188208
-0.917927	-0.745716	-0.635151	-0.957419	0.131778	-0.575731	-0.476974	-0.354998	-0.151855	1.16219	1.71848	1.80332	Cre07.g315750.t1.2	Cre07.g315750.t1.2			AT5G06060.1		NAD(P)-binding Rossmann-fold superfamily protein	0.449997	0.0259025	0.00295333	0.71102	0.00925945	0.00415809	+	Cluster 226	8	8	8	39.7	39.7	39.7	26.94	0	75.027	574090000	64	3.88276	0.00187917
-1.11657	-0.787054	-0.184821	-0.690244	0.145849	-0.845232	-0.468709	-0.138828	-0.435227	0.859551	1.92502	1.73627	Cre14.g624201.t1.1	Cre14.g624201.t1.1		GO:0006662;GO:0015035;GO:0045454	AT1G76080.1	ATCDSP32;CDSP32	chloroplastic drought-induced stress protein of 32 kD	0.601818	0.33112	0.00731209	0.750416	0.0120005	0.0216758	+	Cluster 226	6	6	6	23.2	23.2	23.2	41.274	0	43.094	600260000	57	2.85416	0.00988012
-1.26536	-1.4457	-0.84979	-0.382257	0.0722451	0.0456172	-0.00627685	-0.167772	-0.311264	1.17656	1.48671	1.64729	Cre06.g294450.t1.1	Cre06.g294450.t1.1			AT1G06690.1		NAD(P)-linked oxidoreductase superfamily protein	0.00947583	0.0145524	0.000414253	0.694557	0.00167394	0.00133655	+	Cluster 226	12	12	12	37	37	37	40.202	0	24.692	1574100000	96	5.0645	0.000289142
-1.1675	-0.917559	-0.907907	-0.583248	-0.323912	-0.206287	-0.305673	-0.00203286	-0.237173	1.26619	1.67371	1.71138	Cre11.g476550.t1.2	Cre11.g476550.t1.2	{ADH11}	GO:0008270;GO:0016491;GO:0055114	AT3G45770.1		enoylreductase family protein;Polyketide synthase	0.0128726	0.00292264	0.000373532	0.261948	0.000596009	0.00111378	+	Cluster 226	16	16	16	59.7	59.7	59.7	36.587	0	131.41	5250600000	257	5.9275	9.98294e-05
-0.882358	-1.05232	-0.560666	-0.638085	-0.316182	-0.650322	0.185766	-0.5412	-0.188061	1.13715	1.5704	1.93588	Cre02.g142351.t1.1	Cre02.g142351.t1.1		GO:0045454	AT1G16540.1	ABA3;ACI2;ATABA3;LOS5;SIR3	molybdenum cofactor sulfurase (LOS5) (ABA3)	0.181338	0.0708621	0.00201731	0.231585	0.00461955	0.00532344	+	Cluster 226	24	24	24	43.4	43.4	43.4	91.558	0	145.37	2202100000	179	4.21752	0.00106331
-0.92928	-1.03518	-0.49865	-0.110258	-0.488514	-0.613594	-0.0741196	-0.500343	-0.534453	1.61456	1.49358	1.67625	Cre10.g421300.t1.2	Cre10.g421300.t1.2						0.135604	0.111373	0.00223895	0.878515	0.00261119	0.00250728	+	Cluster 226	8	8	8	27.2	27.2	27.2	42.537	0	25.859	382470000	42	5.17766	0.000270566

## Sheet: All proteins LFQ
LFQ protein intensities. Results are filtered: contaminants, decoy proteins, and proteins identified by site only removed.																			t-test
00-III-ne	00-II-ne	00-I-ne	01-III-ne	01-II-ne	01-I-ne	04-III-ne	04-II-ne	04-I-ne	24-III-ne	24-II-ne	24-I-ne	Protein IDs	Majority protein IDs	Fasta headers	GO	Best-hit-arabi-name	arabi-symbol	arabi-defline	00h/01h	00h/04h	00h/24h	01h/04h	01h/24h	04h/24h	Peptides	Razor + unique peptides	Unique peptides	Sequence coverage [%]	Unique + razor sequence coverage [%]	Unique sequence coverage [%]	Mol. weight [kDa]	Q-value	Score	Intensity	MS/MS count				Phospho (STY) site IDs	Phospho (STY) site positions
	18703000	12660000										Cre01.g000250.t1.2	Cre01.g000250.t1.2	{SNR1}	GO:0016021	AT1G22850.1		SNARE associated Golgi protein family							2	2	2	8.7	8.7	8.7	24.827	0	9.7636	48930000	7
117130000	120610000	115190000	110760000	106530000	123150000	128210000	124060000	124510000	136060000	150810000	132540000	Cre01.g000350.t1.1	Cre01.g000350.t1.1	{OXR1}	GO:0016491;GO:0055114	AT1G15140.1		FAD/NAD(P)-binding oxidoreductase	0.497338	0.0193321	0.049259	0.12787	0.0251661	0.119622	10	10	10	37.7	37.7	37.7	43.102	0	104.23	1246400000	98
	3275700	4192300										Cre01.g000600.t1.2	Cre01.g000600.t1.2		GO:0005515	AT5G52820.1		putative;WD-40 repeat family protein / notchless protein							2	2	2	4.3	4.3	4.3	53.217	0.00062814	2.5338	22021000	4
19546000	20530000	24013000		22637000	19098000	19260000		21147000	18813000	18733000	24048000	Cre01.g000650.t1.1	Cre01.g000650.t1.1	{AMX2}|Copper amine oxidase	GO:0005507;GO:0008131;GO:0009308;GO:0048038;GO:0055114	AT2G42490.1		Copper amine oxidase family protein	0.843437	0.533137	0.728127	0.780322	0.902358	0.880482	5	5	5	11.1	11.1	11.1	82.671	0	10.791	192390000	26
						12550000		14891000				Cre01.g000850.t1.2	Cre01.g000850.t1.2	Predicted protein		AT3G17930.1									2	2	2	17.4	17.4	17.4	20.686	0	6.5153	56458000	5
53844000	58808000	70940000	63749000	48840000	67848000	86904000	79059000	81464000	82994000	81775000	86554000	Cre01.g000900.t1.2	Cre01.g000900.t1.2	Predicted DUF1350 domain containing protein		AT5G47860.1		Protein of unknown function (DUF1350)	0.897934	0.0357998	0.0386882	0.0458198	0.0477565	0.663487	8	8	8	20.5	20.5	20.5	50.844	0	21.961	708540000	47
375320000	377700000	413490000	379590000	369020000	467350000	401030000	404110000	454610000	282180000	384520000	455360000	Cre01.g001100.t1.2	Cre01.g001100.t1.2						0.661209	0.225828	0.799021	0.708821	0.629842	0.463731	19	19	19	33.5	33.5	33.5	69.963	0	183.62	3863400000	231
9654900					11782000		18419000	20923000	16118000		22426000	Cre01.g001550.t1.1	Cre01.g001550.t1.1	{TIF3}	GO:0003743;GO:0006413	AT2G24060.1		Translation initiation factor 3 protein						0.921841	5	5	5	16.8	16.8	16.8	47.259	0	9.1089	96161000	14
40856000	35961000	28273000	33942000	25853000	43236000	32982000	35557000	31848000	36584000	33450000	34600000	Cre01.g001750.t1.2	Cre01.g001750.t1.2	{TIG1}|Chloroplast trigger factor	GO:0006457;GO:0015031	AT5G55220.1		trigger factor type chaperone family protein	0.917863	0.716097	0.971174	0.87842	0.925656	0.379584	10	10	10	22.3	22.3	22.3	60.329	0	34.376	400480000	61
27110000	18249000		19408000	17324000	23973000	18201000	20407000	20105000	20429000	23278000	20054000	Cre01.g002050.t1.1	Cre01.g002050.t1.1	{APT1}	GO:0003993				0.68169	0.609665	0.80253	0.774566	0.676397	0.252148	5	5	5	11.1	11.1	11.1	77.32	0	11.733	180960000	36
936210000	899260000	839590000	920730000	919540000	1052400000	902340000	928050000	928590000	1012400000	1030100000	876020000	Cre01.g002300.t1.2	Cre01.g002300.t1.2	{CYN4}|Peptidyl-prolyl cis-trans isomerase, cyclophilin-type	GO:0000413;GO:0003755;GO:0006457	AT2G21130.1		Cyclophilin-like peptidyl-prolyl cis-trans isomerase family protein	0.249536	0.428522	0.239142	0.419356	0.902012	0.388885	9	9	9	52.3	52.3	52.3	18.38	0	89.907	11311000000	182
25129000	22781000	17477000	29839000	16828000	21843000	23676000	27888000	21679000	28520000	27989000	24730000	Cre01.g002350.t1.1	Cre01.g002350.t1.1		GO:0008641	AT1G05180.1	AXR1	NAD(P)-binding Rossmann-fold superfamily protein	0.827551	0.421208	0.129845	0.733544	0.381153	0.298867	10	10	10	19.8	19.8	19.8	61.693	0	27.505	234740000	41
44687000	39122000		37810000	29379000	39246000	38831000	39978000	43933000	39385000	37733000	45435000	Cre01.g002400.t1.1	Cre01.g002400.t1.1	{TGL1}	GO:0006629	AT4G13550.1		triglyceride lipases	0.224586	0.790747	0.795804	0.21417	0.241815	0.983314	6	6	6	21.8	21.8	21.8	24.659	0	18.029	360020000	28
					6329700							Cre01.g002451.t1.1	Cre01.g002451.t1.1		GO:0005515	AT5G17980.1		C2 calcium/lipid-binding plant phosphoribosyltransferase family protein							1	1	1	8	8	8	34.467	0	5.1977	60678000	13
4262700000	4162300000	3897100000	4160300000	4040600000	3811000000	4424400000	5062500000	4246100000	5901900000	5510200000	5075700000	Cre01.g002500.t1.2	Cre01.g002500.t1.2	{COP2}|Chlamyopsin, light-gated proton channel rhodopsin					0.527751	0.189164	0.0156239	0.133226	0.0137074	0.0559348	26	26	26	72.8	72.8	72.8	26.577	0	221.09	44787000000	429
18988000			18100000		19365000	22286000	22929000	20424000	21676000	14508000	21584000	Cre01.g003376.t1.1	Cre01.g003376.t1.1			AT5G06110.1		DnaJ domain;Myb-like DNA-binding domain				0.0512065	0.848899	0.386552	5	5	5	8.8	8.8	8.8	82.444	0	8.3744	164650000	25
						18221000			36844000	41875000	41771000	Cre01.g003550.t1.1	Cre01.g003550.t1.1			AT4G27700.1		Rhodanese/Cell cycle control phosphatase superfamily protein							7	7	7	10.9	10.9	10.9	82.006	0	23.629	143250000	18				6;125	763;764
					11613000							Cre01.g004250.t1.2	Cre01.g004250.t1.2	{TCT1}|Flagellar inner arm dynein light chain, Tctex1											1	1	1	14	14	14	12.668	0	30.895	49336000	10
704620000	700290000	610350000	745400000	678720000	685270000	672650000	702320000	672520000	720180000	646940000	666520000	Cre01.g004300.t1.2	Cre01.g004300.t1.2	{ASNS}|Asparagine synthase	GO:0004066;GO:0006529	AT3G47340.1	ASN1;AT-ASN1;DIN6	glutamine-dependent asparagine synthase 1	0.453557	0.766076	0.879667	0.446641	0.45416	0.860792	33	33	33	65.4	65.4	65.4	64.898	0	262.4	7131800000	382
61317000	48078000	44501000	55188000	59037000	49740000	51416000	57734000	46580000	57117000	50649000	52132000	Cre01.g004350.t1.2	Cre01.g004350.t1.2	{ROC77}	GO:0005515	AT1G15130.1		Endosomal targeting BRO1-like domain-containing protein	0.601919	0.925205	0.742764	0.550789	0.706816	0.735288	16	16	16	26.5	26.5	26.5	97.25	0	95.034	522450000	94
184980000	226210000	200310000	193300000	185550000	220460000	204400000	203380000	200830000	165830000	207210000	200480000	Cre01.g004450.t1.2	Cre01.g004450.t1.2	Membrane protein		AT1G54520.1			0.812522	0.943595	0.51146	0.79769	0.63328	0.458063	9	9	9	32.6	32.6	32.6	29.807	0	138.41	1986700000	97
371220000	328540000	318360000	442710000	372720000	460350000	481250000	506930000	434570000	457120000	433930000	414890000	Cre01.g004500.t1.2	Cre01.g004500.t1.2	{LEU1L}|Isopropylmalate dehydratase, large subunit	GO:0008152	AT4G13430.1	ATLEUC1;IIL1	isopropyl malate isomerase large subunit 1	0.064014	0.00855644	0.0108582	0.228053	0.756546	0.2039	20	20	20	56.1	56.1	56.1	52.803	0	144.07	4242200000	269
133280000	149280000	115690000	139800000	144360000	152630000	157370000	167410000	147630000	161350000	204220000	217830000	Cre01.g004900.t1.2	Cre01.g004900.t1.2						0.31716	0.109005	0.0474093	0.168468	0.0965852	0.151768	11	11	9	52.4	52.4	47.6	23.603	0	104.49	1808000000	117
91850000	112250000	79512000	90757000	87958000	116910000	125830000	129650000	117430000	138750000	154200000	157270000	Cre01.g004950.t1.1	Cre01.g004950.t1.1						0.777909	0.0747304	0.0125254	0.0929644	0.013811	0.0259456	10	8	8	58.5	48	48	24.329	0	32.981	1166000000	75
1235600000	1201100000	1048900000	1229500000	1106800000	1188700000	1153200000	1180200000	1078500000	872090000	791710000	808000000	Cre01.g005050.t1.1	Cre01.g005050.t1.1		GO:0016020				0.857422	0.729989	0.0159958	0.47027	0.002174	0.00157432	40	40	40	49.5	49.5	49.5	96.717	0	323.31	10415000000	503
624230000	704900000	647270000	738690000	670310000	631310000	730970000	619370000	710340000	805350000	786720000	801430000	Cre01.g005150.t1.1	Cre01.g005150.t1.1	{SGA1}|Serine glyoxylate aminotransferase		AT2G13360.1	AGT;AGT1;SGAT	alanine:glyoxylate aminotransferase	0.620151	0.542783	0.0235335	0.890968	0.0600502	0.0799367	20	20	20	57.1	57.1	57.1	48.791	0	162.66	7832100000	270
									15845000			Cre01.g005813.t1.2	Cre01.g005813.t1.2												3	3	3	6.9	6.9	6.9	70.392	0.0086447	1.4029	33835000	7
53696000	53036000	44900000	45740000	55954000	51358000	44299000	40657000	48372000	37276000	31653000	31305000	Cre01.g005850.t1.2	Cre01.g005850.t1.2	{CBA2}|Cobalamin adenosyltransferase and Flagellar Associated Protein					0.913441	0.169327	0.0102884	0.155577	0.0110327	0.020871	3	3	3	23	23	23	20.648	0	11.026	430320000	23
165810000	143400000	130670000	171060000	140940000	167980000	196020000	241770000	204420000	289000000	271920000	237590000	Cre01.g006950.t1.1	Cre01.g006950.t1.1	Fructose-1,6-bisphosphate aldolase aka Cre01.g006950.t2.1|Fructose-1,6-bisphosphate	GO:0004332;GO:0006096	AT3G52930.1		Aldolase superfamily protein	0.395164	0.0211747	0.00435066	0.0400433	0.00676578	0.0654281	15	15	15	40.7	40.7	40.7	42.063	0	62.987	1968300000	99
131980000	110390000	80084000	102810000	92665000	110000000	119950000	122510000	108050000	103580000	84730000	91334000	Cre01.g007600.t1.1akaCre01.g007600.t2.1	Cre01.g007600.t1.1akaCre01.g007600.t2.1						0.749889	0.603753	0.449896	0.0901372	0.313683	0.0311089	8	8	8	43.5	43.5	43.5	27.731	0	21.988	1011700000	53
10857000	11220000	11741000	10502000	9622200		15573000		14286000				Cre01.g007651.t1.1	Cre01.g007651.t1.1	{PUS10}	GO:0001522;GO:0003723;GO:0009451;GO:0009982	AT3G04820.1		Pseudouridine synthase family protein	0.162564	0.0754514		0.0330866			3	3	3	3.4	3.4	3.4	109.07	0	4.303	96566000	5
194160000	199240000	201920000	220500000	229410000	203750000	206080000	203830000	202320000	258490000	233570000	257910000	Cre01.g007700.t1.1	Cre01.g007700.t1.1		GO:0004177;GO:0005622;GO:0006508	AT2G24200.1		Cytosol aminopeptidase family protein	0.112517	0.115531	0.0184988	0.205731	0.0452951	0.0287224	16	16	16	41.7	41.7	41.7	62.264	0	173.97	2393000000	197
51851000	64842000	67294000	61501000	62279000	76085000	61310000	63426000	61930000	45587000	45049000	55108000	Cre01.g007774.t1.1	Cre01.g007774.t1.1			AT5G19080.1		RING/U-box superfamily protein	0.476075	0.869933	0.101895	0.451542	0.0412097	0.0483684	8	8	8	14.2	14.2	14.2	71.135	0	34.255	578360000	57
50684000	55884000	49891000	45595000	44622000	56110000	45704000	58042000	51136000	58146000	73340000	61366000	Cre01.g007850.t1.2	Cre01.g007850.t1.2	{TEF29}|Predicted protein		AT5G47570.1			0.473838	0.904509	0.10477	0.607653	0.0614785	0.100494	2	2	2	14.8	14.8	14.8	17.092	0	6.4356	651930000	45
									3998500			Cre01.g007950.t1.1	Cre01.g007950.t1.1	{CYP55B1}|Cytochrome P450, CYP55 superfamily, CYP55A family	GO:0005506;GO:0016705;GO:0020037;GO:0055114	AT1G05160.1	ATKAO1;CYP88A3;KAO1	family 88;polypeptide 3;subfamily A;cytochrome P450							1	1	1	3.8	3.8	3.8	43.851	0.0072952	1.4458	4347500	1
						11270000						Cre01.g008550.t1.1	Cre01.g008550.t1.1		GO:0004672;GO:0006468	AT1G73450.1		Protein kinase superfamily protein							4	4	4	7.1	7.1	7.1	64.749	0	4.1776	38304000	7
		6465600					5211100					Cre01.g009300.t1.1	Cre01.g009300.t1.1		GO:0005515;GO:0042578	AT3G59770.3	SAC9	sacI homology domain-containing protein / WW domain-containing protein							4	4	4	4.8	4.8	4.8	140.53	0.00031867	2.7133	29638000	7
14062000		7631900			10495000		7765000			8324800		Cre01.g009950.t1.2	Cre01.g009950.t1.2	{NEP1}|Pre-rRNA processing protein	GO:0008168	AT3G57000.1		nucleolar essential protein-related							2	2	2	11.7	11.7	11.7	25.492	0	4.3715	68230000	14
	16909000	15635000	17329000		20033000	16673000	18039000	17835000	18820000	16220000		Cre01.g010000.t1.2	Cre01.g010000.t1.2	{MAPK8}|Mitogen-Activated Protein Kinase	GO:0004672;GO:0005524;GO:0006468	AT4G01370.1	ATMPK4;MPK4	MAP kinase 4	0.294901	0.252227	0.507277	0.542327	0.599113	0.99791	3	3	3	9.8	9.8	9.8	43.963	0	13.327	144160000	18
296270000	284850000	283950000	334380000	284370000	341670000	279290000	257470000	254430000	122210000	110740000	106650000	Cre01.g010400.t1.2	Cre01.g010400.t1.2						0.215764	0.0684923	1.10996e-05	0.0714996	0.00503723	0.000297115	6	6	6	36.4	36.4	36.4	20.398	0	62.504	2392000000	76
					3248400							Cre01.g010450.t1.2	Cre01.g010450.t1.2		GO:0005515										3	3	3	19.2	19.2	19.2	18.815	0.0091514	1.3725	39325000	3
6807700000	6097700000	6149600000	6354700000	5576700000	5799800000	6108400000	6001700000	5795000000	5887500000	4948200000	4680600000	Cre01.g010900.t1.2	Cre01.g010900.t1.2	Glyceraldehyde-3-Phosphate Dehydrogenase	GO:0016620;GO:0055114	AT1G42970.1	GAPB	glyceraldehyde-3-phosphate dehydrogenase B subunit	0.246266	0.229871	0.0633777	0.832856	0.176336	0.154872	31	31	31	74.9	74.9	74.9	40.304	0	323.31	57272000000	536
3241900000	3194200000	3214300000	3378700000	3103800000	2819700000	2867800000	2953800000	2888500000	2910800000	2921800000	2719900000	Cre01.g011000.t1.2	Cre01.g011000.t1.2	Ribosomal protein L6, component of cytosolic 80S ribosome and 60S large subunit	GO:0003735;GO:0005622;GO:0005840;GO:0006412	AT1G74050.1		Ribosomal protein L6 family protein	0.547063	0.00162619	0.0263776	0.345468	0.258375	0.517426	21	21	21	64.6	64.6	64.6	24.371	0	245.37	29665000000	373
58836000	54971000	53369000	60027000	57972000	56029000	60254000	59873000	56865000	34828000	40717000	39257000	Cre01.g011100.t2.1;Cre01.g011100.t1.2	Cre01.g011100.t2.1;Cre01.g011100.t1.2	{CAS1}|Terpenoid cylase, probably a squalene cyclase;{CAS1}|Terpenoid cylase, probably a squalene cyclase	GO:0003824	AT2G07050.1	CAS1	cycloartenol synthase 1	0.32165	0.178647	0.00195846	0.564705	0.00145796	0.0014101	10	10	10	17.5	17.5	17.5	85.903	0	17.769	497230000	65
17290000	16720000	16334000	17181000	15672000	15208000	17160000	18181000	16368000	16720000	16671000	19887000	Cre01.g011300.t1.1	Cre01.g011300.t1.1	{CPY}	GO:0004185;GO:0006508	AT1G15000.1	scpl50	serine carboxypeptidase-like 50	0.335163	0.498583	0.457794	0.201418	0.245159	0.689914	3	3	3	5.9	5.9	5.9	56.087	0.0021002	2.104	166540000	16
98201000	88914000	101910000	96563000	102250000	104700000	101970000	108330000	107830000	122670000	121110000	104200000	Cre01.g011500.t1.2	Cre01.g011500.t1.2	{RPN11}|26S proteasome regulatory subunit	GO:0005515	AT5G23540.1		Mov34/MPN/PAD-1 family protein	0.359398	0.112057	0.0588826	0.199706	0.114653	0.228848	8	8	8	39.4	39.4	39.4	34.031	0	44.958	1069100000	95
										6136100		Cre01.g011750.t1.1	Cre01.g011750.t1.1												2	2	2	2.6	2.6	2.6	90.216	0	3.6054	26260000	3
21573000	23415000	13212000	28490000	25578000	19958000	24207000			23256000	20313000	23578000	Cre01.g012150.t1.2	Cre01.g012150.t1.2	Peptide methionine sulfoxide reductase	GO:0006457;GO:0006979;GO:0008113;GO:0016671;GO:0030091;GO:0055114	AT5G07470.1	ATMSRA3;PMSR3	peptidemethionine sulfoxide reductase 3	0.262439		0.447345		0.466713		7	7	6	31.8	31.8	28.8	36.514	0	18.706	204510000	23
59973000	53577000	60739000	57195000	44221000	53189000	45654000	56304000	60271000	56919000	64923000	77953000	Cre01.g012350.t1.2	Cre01.g012350.t1.2		GO:0003677;GO:0003887;GO:0006351	AT5G64420.1		DNA polymerase V family	0.230654	0.473528	0.298846	0.68475	0.118863	0.17899	14	14	14	14.7	14.7	14.7	153.73	0	44.268	571050000	80
19834000	24178000	22711000	28743000	22347000	21772000	22897000	20077000	22825000	23130000	21162000	24567000	Cre01.g012450.t1.1	Cre01.g012450.t1.1		GO:0004842	AT1G55860.2	UPL1	ubiquitin-protein ligase 1	0.481484	0.855594	0.683085	0.410152	0.625979	0.49357	13	13	13	3.4	3.4	3.4	544.29	0	67.704	224600000	54
23285000	16272000	16835000	22922000	15545000	16203000	17694000	13927000	15791000	13225000	12265000	10308000	Cre01.g012500.t1.2	Cre01.g012500.t1.2	{PRA1}|Prenylated rab acceptor family protein		AT5G01640.1	PRA1.B5	prenylated RAB acceptor 1.B5	0.868742	0.319997	0.0780191	0.424155	0.103089	0.0521079	2	2	2	12.2	12.2	12.2	21.863	0	3.7702	156230000	23
11834000	8827500	10380000	12468000	10291000	9840400	8786400	11011000		11277000	9752300	11159000	Cre01.g012600.t1.1	Cre01.g012600.t1.1	{GPM2}|Phosphoglucomutase	GO:0005975;GO:0016868;GO:0071704				0.684718	0.778446	0.725709	0.55316	0.893441	0.589676	3	3	3	7.4	7.4	7.4	70.012	0	9.5031	96324000	19
										2106200		Cre01.g013250.t1.1	Cre01.g013250.t1.1			AT3G45740.1		hydrolase family protein / HAD-superfamily protein							1	1	1	4.1	4.1	4.1	35.291	0	5.4424	6251600	6
15887000	11075000	14606000	13061000	13877000	7706000		12651000	11278000				Cre01.g013300.t1.1	Cre01.g013300.t1.1	DegP-type protease	GO:0005515	AT5G36950.1	DegP10	DegP protease 10	0.396911	0.328323		0.854869			2	2	2	3	3	3	76.708	0.0059524	1.5413	101870000	16
4116100			6502700	8820600	7789800	7709400		7705200	11002000	11987000	10553000	Cre01.g013600.t1.1	Cre01.g013600.t1.1			AT4G24680.1	MOS1	modifier of snc1				0.996906	0.0171385	0.0145404	2	2	2	2.8	2.8	2.8	161.57	0	16.724	75960000	20
3022800000	3204700000	3040600000	3044900000	2777900000	2696800000	3076700000	2784800000	2821300000	2939700000	3167000000	3073500000	Cre01.g013700.t2.1	Cre01.g013700.t2.1	{ASC1} aka Cre01.g013700.t1.2|{ASC1}	GO:0005741;GO:0055085	AT5G57490.1	ATVDAC4;VDAC4	voltage dependent anion channel 4	0.125957	0.159879	0.755527	0.716978	0.16418	0.223364	20	20	20	85	85	85	28.153	0	323.31	29296000000	366
18033000					15446000	14891000	14595000	19400000	27248000	24536000	26136000	Cre01.g013801.t1.2	Cre01.g013801.t1.2		GO:0009976	AT4G32770.1	ATSDX1;VTE1	chloroplast / vitamin E deficient 1 (VTE1) / sucrose export defective 1 (SXD1);tocopherol cyclase						0.0119071	3	3	3	10.2	10.2	10.2	50.513	0	12.283	165490000	24
					12137000							Cre01.g014000.t1.2	Cre01.g014000.t1.2												1	1	1	9	9	9	20.946	0.0018226	2.2118	158940000	9
	12523000		13173000		14132000			13875000		13632000		Cre01.g014050.t1.2	Cre01.g014050.t1.2			AT2G20280.1		Zinc finger C-x8-C-x5-C-x3-H type family protein							2	2	2	4.4	4.4	4.4	45.503	0	3.9561	97031000	10
30045000	34242000	33845000	38080000	34340000	36872000	35496000	37710000	45669000	23418000	36033000	41587000	Cre01.g014350.t1.2	Cre01.g014350.t1.2	Peroxiredoxin, type II	GO:0016209;GO:0016491;GO:0055114	AT3G52960.1		Thioredoxin superfamily protein	0.100901	0.14139	0.875693	0.4146	0.662404	0.404429	7	7	7	50	50	50	20.972	0	12.096	428270000	40
227020000	187400000	161870000	224840000	210820000	233960000	256280000	270030000	238860000	308530000	300490000	277080000	Cre01.g015000.t1.2	Cre01.g015000.t1.2	{AGK1}|Acetylglutamate kinase		AT3G57560.1	NAGK	N-acetyl-l-glutamate kinase	0.237251	0.0612517	0.0173462	0.0518079	0.00470151	0.0367202	9	9	9	30.6	30.6	30.6	35.972	0	66.078	2901700000	162
58680000	61477000	53831000	58885000	41286000	68772000	121650000	123670000	128890000	110750000	170040000	209000000	Cre01.g015350.t1.1	Cre01.g015350.t1.1	{POR1}|Light-dependent protochlorophyllide reductase	GO:0008152;GO:0016491	AT5G54190.1	PORA	protochlorophyllide oxidoreductase A	0.856653	2.79785e-05	0.0655281	0.00959429	0.0553734	0.30959	12	12	12	31.2	31.2	31.2	41.871	0	38.296	1031500000	72
					9702400							Cre01.g015550.t1.1	Cre01.g015550.t1.1	{DDA1}	GO:0003824	AT4G10750.1		Phosphoenolpyruvate carboxylase family protein							1	1	1	4	4	4	38.479	0	3.2863	71289000	7
143340000	143830000	135100000	157330000	148700000	158180000	150620000	154160000	157530000	158290000	155960000	173180000	Cre01.g015600.t1.1;REV__Cre10.g459300.t1.2	Cre01.g015600.t1.1			AT1G64790.1	ILA	ILITYHIA	0.0281888	0.0222808	0.037181	0.871086	0.295781	0.256977	33	33	33	16.6	16.6	16.6	281.61	0	97.713	1519600000	185
17247000	16481000	14998000		12416000	14662000	18389000			16649000		18583000	Cre01.g015750.t1.2	Cre01.g015750.t1.2						0.194973		0.36465		0.113268		2	2	2	8.9	8.9	8.9	30.518	0	5.5033	134320000	10
234690000	214770000	225310000	219700000	228290000	238990000	217990000	201970000	217520000	193490000	192830000	181800000	Cre01.g016050.t1.2	Cre01.g016050.t1.2	{PRP8}|Splicing factor, component of the U5 snRNP and of the spliceosome	GO:0000398;GO:0003723;GO:0005515;GO:0005681;GO:0017070;GO:0030623	AT1G80070.1	EMB14;EMB177;EMB33;SUS2	Pre-mRNA-processing-splicing factor	0.638331	0.186717	0.00983564	0.0980925	0.00619226	0.0275498	33	33	33	15.8	15.8	15.8	278.16	0	78.603	2045400000	185
144650000	130600000	140680000	134480000	116700000	134300000	135420000	117450000	152020000	126010000	116600000	124760000	Cre01.g016300.t1.1	Cre01.g016300.t1.1	{CAM3}		AT1G76650.3	CML38	calmodulin-like 38	0.240313	0.758703	0.0395329	0.61302	0.428637	0.336715	8	8	8	27.1	27.1	27.1	36.17	0	42.068	1291600000	92
619290000	507710000	562680000	559320000	522330000	559600000	565490000	597210000	590550000	685930000	638850000	579440000	Cre01.g016514.t1.1	Cre01.g016514.t1.1		GO:0008033;GO:0016491;GO:0045454;GO:0050660;GO:0055114	AT3G16950.2	LPD1;ptlpd1	lipoamide dehydrogenase 1	0.676568	0.584299	0.184037	0.0799691	0.0891767	0.239228	18	18	18	38.3	38.3	38.3	60.796	0	97.71	5757900000	222
96635000	75472000	88586000	113600000	98963000	110970000	103160000	113430000	102350000	91797000	99981000	78996000	Cre01.g016528.t1.1	Cre01.g016528.t1.1		GO:0005737;GO:0019509;GO:0046872	AT5G53850.2		haloacid dehalogenase-like hydrolase family protein	0.0570626	0.0672015	0.718343	0.803713	0.0870953	0.10178	14	14	14	36.4	36.4	36.4	53.308	0	48.582	952350000	105
20816000	22130000			24512000	28584000	21054000	27567000	25697000		24131000	32485000	Cre01.g016556.t1.1	Cre01.g016556.t1.1		GO:0005956;GO:0019887	AT4G17640.1	CKB2	casein kinase II beta chain 2	0.218358	0.225955	0.344083	0.579066	0.752906	0.548226	3	3	3	16.2	16.2	16.2	31.301	0	5.8882	216060000	20
											5262600	Cre01.g016570.t1.1	Cre01.g016570.t1.1		GO:0004672;GO:0006468	AT3G13530.1	MAP3KE1;MAPKKK7	mitogen-activated protein kinase kinase kinase 7							3	3	3	2	2	2	150.21	0	2.9495	25443000	4
									7592200			Cre01.g016950.t1.2	Cre01.g016950.t1.2		GO:0008318;GO:0018342	AT3G59380.1	ATFTA;FTA;PFT/PGGT-IALPHA;PLP	farnesyltransferase A							3	3	3	11.5	11.5	11.5	40.583	0	4.2167	74822000	6
53621000	46580000	42549000	54599000	46193000	53810000	51756000	56359000	53161000	54064000	64014000	55656000	Cre01.g017050.t1.2	Cre01.g017050.t1.2			AT5G01340.1		Mitochondrial substrate carrier family protein	0.401995	0.187346	0.0821771	0.513484	0.195079	0.313062	6	6	6	24.6	24.6	24.6	32.206	0	12.305	516150000	38
5463000												Cre01.g017200.t1.2	Cre01.g017200.t1.2	{FKB24}|Peptidyl-prolyl cis-trans isomerase, FKBP-type	GO:0006457	AT3G54010.1	DEI1;PAS1	FKBP-type peptidyl-prolyl cis-trans isomerase family protein							2	2	2	3	3	3	72.456	0.0020772	1.9957	23142000	5
	21738000	40301000	29751000	40979000		15735000	18223000	29389000	30278000	21285000	21208000	Cre01.g017300.t1.2	Cre01.g017300.t1.2	Plastid ribosomal protein S21					0.734615	0.467043	0.596741	0.17288	0.254208	0.579166	4	4	4	27.2	27.2	27.2	20.724	0	66.793	351630000	35
22356000	20834000		22874000	26100000		20633000			34093000	38151000	39949000	Cre01.g017600.t2.1;Cre01.g017600.t1.1	Cre01.g017600.t2.1;Cre01.g017600.t1.1	{PQQ2}|Putative quinoprotein;{PQQ2}|Putative quinoprotein					0.292941		0.00564406		0.0146557		10	10	4	16	16	7.9	110.08	0	77.401	219750000	16
											4983900	Cre01.g017650.t1.2akaCre01.g017650.t2.1	Cre01.g017650.t1.2akaCre01.g017650.t2.1												3	3	3	10.2	10.2	10.2	29.826	0.0023495	1.9188	11738000	8
	7242800	9313700								5852500	8464300	Cre01.g017900.t1.1;Cre03.g157751.t1.1	Cre01.g017900.t1.1;Cre03.g157751.t1.1	;							0.57396				8	2	2	10.7	2.8	2.8	113.14	0	4.7577	47615000	9
					4269600							Cre01.g018000.t1.1	Cre01.g018000.t1.1	DNA-directed RNA polymerase I subunit	GO:0003676;GO:0006351;GO:0008270	AT3G25940.1		TFIIB zinc-binding protein							2	2	2	16.9	16.9	16.9	14.404	0	3.9414	36275000	5
										9371700		Cre01.g018200.t1.1	Cre01.g018200.t1.1			AT2G27980.1		Acyl-CoA N-acyltransferase with RING/FYVE/PHD-type zinc finger domain							1	1	1	0.8	0.8	0.8	287.43	0	3.3875	42291000	7
					5282900							Cre01.g018600.t1.2	Cre01.g018600.t1.2												1	1	1	6.4	6.4	6.4	20.555	0.0021231	2.1944	119420000	4
338870000	215690000	182530000	222980000	198220000	203730000	237040000	277020000	236960000	242820000	253430000	213870000	Cre01.g018800.t1.2	Cre01.g018800.t1.2	{ATP6}|Mitochondrial F1F0 ATP synthase subunit 6	GO:0015078;GO:0015986	AT2G07741.1		F0 complex;subunit A protein;ATPase	0.515354	0.932631	0.869699	0.0672103	0.125122	0.487564	2	2	2	7.9	7.9	7.9	35.506	0	10.26	3909600000	101
				6420000		6488700			6681500	7839100	5609800	Cre01.g018850.t1.2	Cre01.g018850.t1.2			AT3G18500.2		DNAse I-like superfamily protein							4	4	4	13.6	13.6	13.6	46.147	0	3.8845	40154000	12
						2079600						Cre01.g019100.t1.2	Cre01.g019100.t1.2		GO:0008152;GO:0016616;GO:0051287;GO:0055114	AT3G19480.1		D-3-phosphoglycerate dehydrogenase							1	1	1	5.7	5.7	5.7	34.113	0.0040615	1.7993	4192600	3
20404000	16923000	14639000	18620000	19456000	18070000		27275000	19620000	16383000	16718000	20476000	Cre01.g019200.t1.1	Cre01.g019200.t1.1		GO:0006364;GO:0030688	AT5G20600.1			0.496103	0.327973	0.813938	0.431294	0.5874	0.364718	3	3	3	5.1	5.1	5.1	67.386	0	6.1638	178260000	22
600390000	563300000	536760000	603080000	559940000	589870000	549290000	558190000	538580000	513450000	482650000	483140000	Cre01.g019250.t1.2	Cre01.g019250.t1.2	{SNE1}|Putative dTDP-glucose 4-6-dehydratase		AT5G28840.1	GME	5\'-epimerase;GDP-D-mannose 3\'	0.484464	0.433036	0.0372443	0.091192	0.0057993	0.0158783	18	18	18	49	49	49	43.179	0	205.16	5455800000	205
						8094600					7650900	Cre01.g019500.t1.2	Cre01.g019500.t1.2			AT5G08390.1		Transducin/WD40 repeat-like superfamily protein							4	4	4	15.2	15.2	15.2	60.407	0	25.428	23574000	7
23055000	18456000	21355000			12474000	21134000	22255000	18003000	25014000	27174000	24244000	Cre01.g019600.t1.2	Cre01.g019600.t1.2			AT5G62140.1				0.803689	0.0568707			0.037478	5	5	5	29.7	29.7	29.7	23.836	0	17.057	207860000	35
41695000	39659000	48101000	39991000	42115000	45072000	41023000	36361000	47229000	39992000	43742000	48548000	Cre01.g019850.t1.1	Cre01.g019850.t1.1	{FHL3}|FtsH-like ATPase/metalloprotease	GO:0004222;GO:0005524;GO:0006508;GO:0008270;GO:0016021	AT1G07510.1	ftsh10	FTSH protease 10	0.811937	0.711256	0.803781	0.8224	0.593349	0.559813	9	9	9	15.4	15.4	15.4	95.966	0	60.018	419860000	79
					14039000							Cre01.g020305.t1.1	Cre01.g020305.t1.1												1	1	1	21.7	21.7	21.7	6.2835	0	3.0644	250750000	17
428890000	461780000	413040000	467730000	438160000	447290000	485160000	449060000	471970000	563020000	555090000	614980000	Cre01.g020350.t1.2	Cre01.g020350.t1.2	Succinate dehydrogenase subunit b560	GO:0016627				0.392769	0.133921	0.00464504	0.268807	0.0104218	0.013265	8	8	8	35	35	35	21.659	0	67.999	5404500000	154
12573000	10515000	10346000	12334000	10566000	11869000	11439000	11678000	11343000	11240000		10809000	Cre01.g020400.t1.2	Cre01.g020400.t1.2		GO:0005515	AT1G73720.1	SMU1	transducin family protein / WD-40 repeat family protein	0.645519	0.681146	0.885124	0.864912	0.406156	0.237922	5	5	5	10.9	10.9	10.9	56.513	0	5.3773	108160000	8
1034300000	935530000	935620000	1056700000	959060000	1014900000	1073600000	1021100000	1024500000	956350000	874190000	866410000	Cre01.g020918.t1.1	Cre01.g020918.t1.1	{PREP1}	GO:0006508	AT3G19170.1	ATPREP1;ATZNMP;PREP1	presequence protease 1	0.391741	0.150199	0.18831	0.431726	0.0510157	0.020927	51	51	51	56.6	56.6	56.6	117.28	0	285.01	10009000000	619
59037000	57111000	54354000	45277000	53690000	69876000	55790000	58448000	61375000	45233000	50830000	77397000	Cre01.g020950.t1.2	Cre01.g020950.t1.2		GO:0005634;GO:0042254	AT2G37990.1		ribosome biogenesis regulatory protein (RRS1) family protein	0.946434	0.465728	0.930253	0.786771	0.906771	0.949285	6	6	6	19.7	19.7	19.7	42.152	0	12.659	547720000	17
472570000	426000000	449930000	414290000	357760000	411480000	408720000	423680000	456190000	471800000	440550000	428580000	Cre01.g021251.t1.1	Cre01.g021251.t1.1		GO:0004056;GO:0042450	AT5G10920.1		L-Aspartase-like family protein	0.0791687	0.361994	0.898769	0.209341	0.0873449	0.411572	20	20	20	44.3	44.3	44.3	55.694	0	67.745	4271700000	205
9918800							7361900			11286000		Cre01.g021450.t3.1;Cre01.g021450.t2.1;Cre01.g021450.t1.1	Cre01.g021450.t3.1;Cre01.g021450.t2.1;Cre01.g021450.t1.1	{TPR4};{TPR4};{TPR4}	GO:0005515	AT4G37460.1	SRFR1	Tetratricopeptide repeat (TPR)-like superfamily protein							4	4	4	5.8	5.8	5.8	116.11	0	7.1087	42608000	14
					3031500							Cre01.g021500.t1.1	Cre01.g021500.t1.1			AT3G15380.1		Plasma-membrane choline transporter family protein							1	1	1	1.5	1.5	1.5	87.464	0.0086471	1.4041	19377000	7
174460000	142840000	165760000	203720000	170150000	217020000	190630000	193800000	205350000	166150000	164710000	167440000	Cre01.g021600.t1.2	Cre01.g021600.t1.2	{HEL1}	GO:0003676;GO:0005515;GO:0005524	AT3G01540.2	ATDRH1;DRH1	DEAD box RNA helicase 1	0.109165	0.045454	0.644477	0.981787	0.156934	0.0183465	18	18	18	40.1	40.1	40.1	66.394	0	106.38	1798000000	167
					2637900							Cre01.g022250.t1.1	Cre01.g022250.t1.1	{MRPL3}|Mitochondrial ribosomal protein L3	GO:0003735;GO:0005622;GO:0005840;GO:0006412	AT3G17465.1	RPL3P	ribosomal protein L3 plastid							1	1	1	3.4	3.4	3.4	44.875	0.0081006	1.4114	22680000	6
9361300	11600000						11702000			10007000		Cre01.g022350.t1.2	Cre01.g022350.t1.2	{HEL3}	GO:0003676;GO:0005524	AT3G16840.1		P-loop containing nucleoside triphosphate hydrolases superfamily protein							4	4	4	3.8	3.8	3.8	149.57	0	6.8965	82183000	16
29615000	26412000	26559000	30970000	29433000	26434000	28955000	23940000	28508000	38762000	36784000	32953000	Cre01.g022500.t1.2	Cre01.g022500.t1.2	NADP malic enzyme	GO:0004471;GO:0051287;GO:0055114	AT1G79750.1	ATNADP-ME4;NADP-ME4	NADP-malic enzyme 4	0.452034	0.848261	0.0185995	0.435258	0.0315082	0.0182779	8	8	8	13.5	13.5	13.5	81.992	0	37.772	308960000	60
					5982600							Cre01.g022600.t2.1;Cre01.g022600.t1.1	Cre01.g022600.t2.1;Cre01.g022600.t1.1	Predicted protein;Predicted protein	GO:0008146;GO:0016021	AT1G08030.1	TPST	tyrosylprotein sulfotransferase							1	1	1	2.1	2.1	2.1	71.727	0	5.7053	39308000	12
74774000	75948000	74182000	77882000	76601000	63092000	76700000	67138000	68974000	87448000	80520000	85225000	Cre01.g022650.t1.2	Cre01.g022650.t1.2		GO:0006807;GO:0016810	AT5G64370.1	BETA-UP;PYD3	beta-ureidopropionase	0.657758	0.301522	0.0370021	0.79221	0.113611	0.0240451	8	8	8	34.1	34.1	34.1	43.439	0	37.87	812470000	70
	2813800											Cre01.g023150.t1.2	Cre01.g023150.t1.2	{MCM5}|Minichromosome maintenance protein	GO:0003677;GO:0005524;GO:0006260	AT2G07690.1	MCM5	Minichromosome maintenance (MCM2/3/5) family protein							1	1	1	2.8	2.8	2.8	82.188	0	3.5944	4346800	1
330600000	310970000	313680000	371490000	323230000	290700000	361990000	376570000	347960000	635140000	588370000	556860000	Cre01.g023350.t1.1	Cre01.g023350.t1.1	Oligoendopeptidase	GO:0004222;GO:0006508				0.714376	0.0155631	0.00433724	0.285442	0.00126292	0.00482433	26	26	26	48.6	48.6	48.6	73.277	0	181.25	4113700000	262
37139000	33074000	47832000	42642000	54138000	43455000	44704000	46020000	46628000	36137000	36453000	43054000	Cre01.g023787.t1.1	Cre01.g023787.t1.1		GO:0005524;GO:0016887	AT5G60790.1	ATGCN1;GCN1	ABC transporter family protein	0.269754	0.280265	0.881773	0.82061	0.146601	0.0769998	6	6	6	20.9	20.9	20.9	45.996	0	24.715	407240000	47
15978000	10513000	11543000	10708000	10543000	11031000	13905000	16209000	9669300	10494000	17243000	7521700	Cre01.g024150.t1.2	Cre01.g024150.t1.2						0.371149	0.830223	0.798003	0.321461	0.763131	0.688158	2	2	2	10.6	10.6	10.6	41.055	0	7.6405	117000000	23
129260000	129490000	111650000	130870000	110700000	136860000	132580000	120940000	124850000	94308000	92630000	96827000	Cre01.g024350.t1.2	Cre01.g024350.t1.2		GO:0016021	AT2G01970.1		Endomembrane protein 70 protein family	0.800797	0.721604	0.0348325	0.998308	0.0544521	0.00626416	9	9	9	17.5	17.5	17.5	69.967	0	54.3	1171100000	78
20802000	24568000	18239000	19734000	22797000	26487000	17736000	26141000	22136000	18658000	20701000	16996000	Cre01.g024950.t1.2	Cre01.g024950.t1.2			AT5G21080.1		Uncharacterized protein	0.538279	0.806304	0.333208	0.764579	0.151215	0.318808	7	7	7	9.8	9.8	9.8	87.882	0	11.613	206440000	22
75210000	71480000	73047000	68023000	59431000	71759000	83132000	60451000	88983000	59543000	61366000	68523000	Cre01.g025250.t1.1	Cre01.g025250.t1.1	{RFK2}|Riboflavin kinase	GO:0008531;GO:0009231	AT4G21470.1	ATFMN/FHY;FMN/FHY	riboflavin kinase/FMN hydrolase	0.195036	0.672694	0.051384	0.33257	0.517352	0.235252	8	8	8	30	30	30	42.127	0	39.779	680860000	42
65196000	52928000	43116000	56367000	45590000	61422000	70187000	65418000	65547000	57427000	57615000	59349000	Cre01.g025350.t1.2	Cre01.g025350.t1.2	Flagellar Associated Protein					0.9329	0.166575	0.563891	0.102348	0.514897	0.0187601	9	9	9	57.1	57.1	57.1	20.081	0	19.349	604670000	68
				5481000						7116000		Cre01.g025400.t1.2	Cre01.g025400.t1.2												8	8	8	2.8	2.8	2.8	528.36	0	15.759	64250000	14
					4618900							Cre01.g025450.t1.2	Cre01.g025450.t1.2	{FAP122}|Flagellar Associated Protein	GO:0005515										2	2	2	4.7	4.7	4.7	46.397	0.001238	2.3935	30830000	6
												Cre01.g025900.t1.2	Cre01.g025900.t1.2			AT5G08710.1		Regulator of chromosome condensation (RCC1) family protein							1	1	1	4.8	4.8	4.8	43.203	0	2.9951	0	2
					3684200				5292000	5810200	3293900	Cre01.g026250.t1.2	Cre01.g026250.t1.2	{AGA1}|Alpha-galactosidase		AT5G08370.1	AGAL2;AtAGAL2	alpha-galactosidase 2							2	2	2	4.8	4.8	4.8	70.302	0	7.981	23311000	5
266800000	259480000	275420000	232380000	250290000	258310000	225220000	260530000	228450000	199440000	232510000	201260000	Cre01.g026450.t1.2	Cre01.g026450.t1.2	{SRS1}|Serine/arginine-rich pre-mRNA splicing factor	GO:0003676	AT1G02840.3	ATSRP34;SR1;SRP34	RNA-binding (RRM/RBD/RNP motifs) family protein	0.101062	0.107636	0.0214825	0.552765	0.0588595	0.157994	13	13	13	39.9	39.9	39.9	35.215	0	54.27	2629800000	125
458270000	453090000	449490000	473720000	456940000	475760000	404140000	454240000	409450000	401100000	376800000	418700000	Cre01.g026550.t1.1	Cre01.g026550.t1.1	{CCT7}|T-complex protein 1, eta subunit	GO:0005524;GO:0006457;GO:0051082	AT3G11830.1		TCP-1/cpn60 chaperonin family protein	0.110404	0.18758	0.0408637	0.0864763	0.0151301	0.305014	23	23	23	49.6	49.6	49.6	61.426	0	82.514	4390800000	212
						9863100	9836200	9207900		7519500		Cre01.g026600.t1.2	Cre01.g026600.t1.2	{UBC11}		AT1G16890.2	UBC13B;UBC36	ubiquitin-conjugating enzyme 36							3	3	3	22.8	22.8	22.8	17.773	0	4.3116	38806000	9
					5187900				7198800	8063500	8130600	Cre01.g026900.t1.2	Cre01.g026900.t1.2	{SSA14}|Kynurenine 3-monooxygenase aka Cre01.g026900.t2.1|{SSA14}|Kynurenine	GO:0071949	AT2G29720.1	CTF2B	FAD/NAD(P)-binding oxidoreductase family protein							5	5	5	12.2	12.2	12.2	58.161	0	6.3218	37572000	12				8	81
1326200000	1297800000	1281800000	1396100000	1345200000	1233800000	1229400000	1212100000	1147900000	1206400000	1281600000	1081200000	Cre01.g027000.t1.2	Cre01.g027000.t1.2	Ribosomal protein L11, component of cytosolic 80S ribosome and 60S large subunit		AT2G42740.1	RPL16A	ribosomal protein large subunit 16A	0.682279	0.032318	0.190286	0.0974089	0.150685	0.922924	9	9	9	59	59	59	20.474	0	176.59	12186000000	148
4650100	4192000	3783800	6021700	4738600	4719700	6486500	5071300	5773100	5387400	5012300	3771200	Cre01.g027150.t1.1	Cre01.g027150.t1.1	{HEL5}|DEAD/DEAH-box helicase	GO:0003676;GO:0005524	AT1G70070.1	EMB25;ISE2;PDE317	putative;DEAD/DEAH box helicase	0.146149	0.040372	0.417588	0.35761	0.54008	0.175625	2	2	2	2.7	2.7	2.7	127.46	0.0054224	1.6157	47960000	9
												Cre01.g027350.t3.1;Cre01.g027350.t2.1;Cre01.g027350.t1.2	Cre01.g027350.t3.1;Cre01.g027350.t2.1;Cre01.g027350.t1.2	{TMG10};{TMG10};{TMG10}	GO:0003723;GO:0006396;GO:0008173	AT4G17610.1		tRNA/rRNA methyltransferase (SpoU) family protein							1	1	1	0.6	0.6	0.6	209.52	0.0048641	1.6525	0	2
61603000	56667000	44371000	44649000	36142000	44142000	37942000	42225000	41496000	19454000	21447000	21760000	Cre01.g027550.t1.1	Cre01.g027550.t1.1	Cytochrome P450, CYP97 superfamily, CYP97B family	GO:0005506;GO:0016705;GO:0020037;GO:0055114	AT4G15110.1	CYP97B3	family 97;polypeptide 3;subfamily B;cytochrome P450	0.117518	0.108536	0.0210911	0.745909	0.0127514	0.000830342	6	6	6	16.3	16.3	16.3	41.742	0	11.601	375530000	25
422930000	366860000	385790000	434120000	394790000	414820000	426190000	375480000	435020000	456430000	415440000	467430000	Cre01.g027800.t1.2	Cre01.g027800.t1.2	{ATPvH}|Vacuolar ATP synthase subunit H	GO:0000221;GO:0015991;GO:0016820;GO:0046961	AT3G42050.1		vacuolar ATP synthase subunit H family protein	0.326886	0.458276	0.0752785	0.920287	0.184403	0.234969	20	20	20	55.9	55.9	55.9	52.969	0	129.4	4225300000	220
50546000	43687000	35639000	39591000	34659000	42082000	48317000	50299000	42498000	36212000	40407000	40118000	Cre01.g027950.t1.2	Cre01.g027950.t1.2	{IFT72}|Intraflagellar transport protein 74/72	GO:0030992;GO:0042073;GO:0042384;GO:0048487				0.419683	0.498865	0.419816	0.061514	0.961041	0.0528474	13	13	13	21.4	21.4	21.4	71.54	0	51.707	411030000	59
43660000	41882000	37699000	49393000	53284000	45605000	34464000	38578000	37179000	36826000	42656000	34319000	Cre01.g028200.t2.1;Cre01.g028200.t1.1	Cre01.g028200.t2.1;Cre01.g028200.t1.1	{HEL6}|DEAD-box RNA helicase;{HEL6}|DEAD-box RNA helicase	GO:0003676;GO:0005524	AT1G55150.1		DEA(D/H)-box RNA helicase family protein	0.0448164	0.121704	0.364236	0.0141213	0.0262159	0.694438	11	10	10	25.5	23.2	23.2	52.906	0	18.36	395770000	53
41964000	44642000	39313000	38945000	42107000	38105000	35094000	38909000	39022000	51161000	47747000	49858000	Cre01.g028250.t1.2	Cre01.g028250.t1.2	{GEA1}|Putative lysophospholipase, glycerol-ester acylhydrolase		AT1G18360.1		alpha/beta-Hydrolases superfamily protein	0.317836	0.101138	0.0194868	0.313869	0.00375141	0.0023689	8	8	8	43.5	43.5	43.5	35.377	0	30.633	431850000	61
	13156000	14414000	13229000	12378000	16984000	14988000	13120000		14159000	14125000	9339200	Cre01.g028500.t1.2	Cre01.g028500.t1.2			AT5G57460.1			0.809449	0.836173	0.530303	0.938116	0.482209	0.475681	3	3	3	5.1	5.1	5.1	61.983	0	4.5653	127940000	8
11988000							12386000			9518300	8217200	Cre01.g028550.t1.2	Cre01.g028550.t1.2	{OTU1}		AT3G62940.3		Cysteine proteinases superfamily protein							3	3	3	12.7	12.7	12.7	39.713	0	5.1579	80667000	7
					5424200							Cre01.g028600.t1.2	Cre01.g028600.t1.2	{SDR2}		AT2G29290.2		NAD(P)-binding Rossmann-fold superfamily protein							1	1	1	4.2	4.2	4.2	26.494	0.0048935	1.7214	52651000	8
		18521000						22189000	28639000	36900000	31843000	Cre01.g028650.t1.2	Cre01.g028650.t1.2												6	6	6	16.3	16.3	16.3	84.209	0	20.085	178380000	20
31935000	36263000	30852000	31837000	26393000		32461000	29285000	27366000		29870000	30481000	Cre01.g028850.t1.2	Cre01.g028850.t1.2						0.359715	0.211129	0.225192	0.870498	0.763587	0.783308	3	3	3	25	25	25	18.124	0	53.797	270090000	22
37275000	35440000	36243000	30230000	29041000	36659000	41866000	40303000	38598000	63831000	72182000	73635000	Cre01.g028950.t1.2	Cre01.g028950.t1.2						0.203573	0.0330518	0.00684265	0.0574735	0.000812803	0.00640074	3	3	3	31.2	31.2	31.2	16.852	0	15.992	455020000	28
573630000	545520000	520090000	498660000	455560000	477820000	476130000	483970000	449200000	459010000	497540000	460400000	Cre01.g029300.t1.2	Cre01.g029300.t1.2	{TPI1}|Triose phosphate isomerase	GO:0004807;GO:0008152	AT2G21170.1	PDTPI;TIM	triosephosphate isomerase	0.0272478	0.0191791	0.0220929	0.666745	0.790631	0.884436	18	18	18	62.8	62.8	62.8	30.052	0	99.743	5298900000	181
47458000	47626000	45684000	45385000	39360000	39097000	40297000	43282000	41258000	43710000	42614000	34062000	Cre01.g029450.t1.1	Cre01.g029450.t1.1			AT3G28730.1	ATHMG;HMG;NFD;SSRP1	high mobility group	0.100447	0.0102949	0.15094	0.892327	0.771781	0.680321	12	12	12	22.5	22.5	22.5	74.719	0	21.49	409850000	70
114790000	106790000	88923000	99623000	126730000	106910000	112960000	116230000	99866000	124300000	135310000	113710000	Cre01.g029650.t1.1	Cre01.g029650.t1.1	{VPS35}|Subunit of Retromer complex	GO:0008565;GO:0015031;GO:0030904;GO:0042147	AT2G17790.1	VPS35A;ZIP3	VPS35 homolog A	0.533289	0.541127	0.103877	0.891341	0.265726	0.141997	17	17	17	29	29	29	100.13	0	51.312	1119400000	102
159860000	153440000	159940000	186090000	187270000	221990000	242350000	234810000	251890000	230740000	257510000	298130000	Cre01.g029750.t1.1	Cre01.g029750.t1.1	{FAK2}|ODA5-associated flagellar adenylate kinase	GO:0005524;GO:0006139;GO:0019205	AT5G26667.3	PYR6	P-loop containing nucleoside triphosphate hydrolases superfamily protein	0.0700133	0.000909628	0.0321573	0.0472821	0.0620554	0.434263	12	12	12	34.8	34.8	34.8	187.57	0	78.862	2609600000	119
									3876800			Cre01.g030050.t1.2	Cre01.g030050.t1.2	Plastid ribosomal protein L34	GO:0003735;GO:0005622;GO:0005840;GO:0006412	AT1G29070.1		Ribosomal protein L34							2	2	2	9.7	9.7	9.7	12.958	0	5.0785	67789000	6
36077000	45397000	38705000	35183000	37312000	40683000	32106000	39702000	35947000	36645000	31380000	37150000	Cre01.g030200.t1.2	Cre01.g030200.t1.2	{PPP3}|Phosphoprotein phosphatase 2C delta	GO:0003824;GO:0004722;GO:0006470	AT1G79630.1		Protein phosphatase 2C family protein	0.515986	0.30977	0.218014	0.545151	0.337308	0.779465	7	7	7	28.8	28.8	28.8	45.751	0	19.324	364720000	36
										12087000		Cre01.g030250.t1.2	Cre01.g030250.t1.2		GO:0046854	AT5G63980.1	ALX8;ATSAL1;FRY1;HOS2;RON1;SAL1	Inositol monophosphatase family protein							2	2	2	6.9	6.9	6.9	36.733	0	3.9055	43346000	11
					4381500							Cre01.g030550.t1.2	Cre01.g030550.t1.2	{UBX1}		AT1G04850.1		ubiquitin-associated (UBA)/TS-N domain-containing protein							1	1	1	5	5	5	50.824	0	3.0716	55799000	5
37997000	35098000	30192000	35227000	39951000	30949000	39353000	39120000	29792000	29460000	32441000	35987000	Cre01.g030800.t1.2	Cre01.g030800.t1.2	{CSN2}|COP9 signalosome subunit	GO:0005515	AT2G26990.1	ATCSN2;COP12;CSN2;FUS12	proteasome family protein	0.797956	0.693415	0.576797	0.870216	0.445042	0.410268	8	8	8	19	19	19	51.047	0	8.0218	340480000	39
162660000	158840000	165380000	155710000	165120000	133910000	127740000	132530000	162820000	136770000	161190000	130430000	Cre01.g030850.t1.2	Cre01.g030850.t1.2	{POA4}|20S proteasome alpha subunit D	GO:0004175;GO:0004298;GO:0005839;GO:0006511;GO:0019773;GO:0051603	AT5G66140.1	PAD2	proteasome alpha subunit D2	0.366091	0.189438	0.168723	0.504238	0.541238	0.90867	13	13	13	51.2	51.2	51.2	27.515	0	58.324	1646800000	117
	24375000	29451000	42096000	25064000	33216000	35935000	34477000	29057000	30939000	31427000	31644000	Cre01.g031050.t1.2akaCre01.g031050.t2.1	Cre01.g031050.t1.2akaCre01.g031050.t2.1						0.327306	0.181663	0.330045	0.958811	0.708298	0.476526	5	5	5	5.3	5.3	5.3	126.24	0	11.282	292470000	21
466250000	432710000	415980000	513010000	439000000	498470000	561680000	560430000	538670000	575620000	502350000	552730000	Cre01.g031100.t1.2	Cre01.g031100.t1.2	Predicted protein		AT1G55480.1	ZKT	a K-box domain;and a TPR region;protein containing PDZ domain	0.181459	0.00635703	0.0203057	0.0782772	0.127695	0.696824	14	14	14	52.7	52.7	52.7	37.03	0	323.31	5754500000	207
23351000	23828000	23188000	26676000	23700000		28660000	26494000	24788000	25785000	22240000	26429000	Cre01.g031200.t1.2	Cre01.g031200.t1.2	{SRP14}|Subunit of the Signal Recognition Particle	GO:0005786;GO:0006614;GO:0008312;GO:0030942	AT2G43640.2		SRP9/SRP14 subunit;Signal recognition particle	0.449551	0.100298	0.405567	0.51149	0.866168	0.348198	3	3	3	34.7	34.7	34.7	11.4	0	6.8211	238760000	23
										4044900		Cre01.g031750.t1.2	Cre01.g031750.t1.2			AT5G41190.1									1	1	1	3	3	3	63.586	0	6.7516	3794900	2
1455000000	1425900000	1549500000	1356300000	1318600000	1357500000	1155000000	1241100000	1241100000	1507800000	1335300000	1069100000	Cre01.g032300.t1.2;REV__Cre16.g658200.t1.1	Cre01.g032300.t1.2	{GBP1}|G-strand telomere binding protein	GO:0003676	AT2G36660.1	PAB7	poly(A) binding protein 7	0.0582636	0.0059581	0.307086	0.029043	0.78376	0.550079	22	22	22	62.9	62.9	62.9	24.06	0	164.09	14999000000	390
					5961900							Cre01.g032450.t1.2	Cre01.g032450.t1.2		GO:0016020										2	2	2	3	3	3	135	0.0067511	1.4549	38611000	7
25539000	26898000	25398000	26735000	29069000	23797000	26141000	29612000	27819000	28601000	29213000	23088000	Cre01.g032500.t1.2	Cre01.g032500.t1.2	DnaJ-like protein	GO:0005515	AT5G03160.1	ATP58IPK;P58IPK	homolog of mamallian P58IPK	0.742794	0.18778	0.656054	0.514312	0.869823	0.711844	5	5	5	14.9	14.9	14.9	55.573	0	12.54	297940000	30
47321000	38586000	34159000	40172000	25012000	35037000	45516000	47008000	37876000	41002000	34694000	32623000	Cre01.g032600.t1.1	Cre01.g032600.t1.1	Hypothetical protein		AT5G13500.3			0.325852	0.515301	0.451204	0.141891	0.632504	0.124876	6	6	6	14.2	14.2	14.2	63.145	0	14.407	369520000	36
2877800000	2792300000	2750300000	2464000000	2492800000	2670400000	1995000000	2001800000	2167100000	2495100000	2064900000	2166300000	Cre01.g032650.t2.1;Cre01.g032650.t1.2	Cre01.g032650.t2.1;Cre01.g032650.t1.2	Transaldolase;Transaldolase	GO:0005975	AT1G12230.1		Aldolase superfamily protein	0.0343142	0.00076189	0.0402188	0.00495958	0.132235	0.285367	27	27	27	62.6	62.6	62.6	42.435	0	323.31	28315000000	556
39170000	48083000	69851000	57507000	73666000	55211000	57166000	51973000	49713000	78177000	74398000	66071000	Cre01.g032700.t1.2	Cre01.g032700.t1.2	Glucokinase	GO:0004340;GO:0005524;GO:0006096;GO:0051156				0.425857	0.955567	0.140862	0.250646	0.204039	0.0139852	7	7	7	32.8	32.8	32.8	40.8	0	34.688	607970000	65
62007000	49930000	50193000	54110000	48799000	58678000	55437000	58483000	61007000	36340000	45868000	40262000	Cre01.g033350.t1.2	Cre01.g033350.t1.2	{ALD2}	GO:0008152;GO:0016491;GO:0055114	AT3G66658.2	ALDH22A1	aldehyde dehydrogenase 22A1	0.972476	0.402902	0.059673	0.263752	0.0305143	0.0100111	9	9	9	18.3	18.3	18.3	67.035	0	27.564	490340000	64
						3208100					2997400	Cre01.g033400.t1.2	Cre01.g033400.t1.2	Mitochondrial inner membrane translocase		AT3G46560.1	emb2474;TIM9	Tim10/DDP family zinc finger protein							2	2	2	27.2	27.2	27.2	11.506	0	4.0517	16578000	5
479020000	469940000	523110000	413390000	464740000	515770000	511970000	505400000	543560000	823470000	821440000	728060000	Cre01.g033550.t1.2	Cre01.g033550.t1.2	Protein disulfide isomerase	GO:0005783;GO:0045454	AT2G47470.1	ATPDI11;ATPDIL2-1;MEE30;PDI11;UNE5	thioredoxin family protein	0.49493	0.223614	0.00340695	0.191563	0.00166715	0.00705409	21	21	21	63.8	63.8	63.8	27.35	0	44.712	5716000000	158
293880000	294660000	295500000	291630000	287210000	286500000	281690000	261340000	250620000	216960000	215080000	233360000	Cre01.g034000.t1.2	Cre01.g034000.t1.2	{IPB1}|Importin beta	GO:0006886;GO:0008536	AT5G53480.1		ARM repeat superfamily protein	0.0508399	0.0801726	0.00602461	0.115692	0.00478686	0.0228991	30	30	30	45.3	45.3	45.3	97.336	0	196.18	2705600000	265
11102000	14037000	15820000		14990000			15088000	14239000		14570000	18047000	Cre01.g034050.t1.2	Cre01.g034050.t1.2			AT1G77670.1		Pyridoxal phosphate (PLP)-dependent transferases superfamily protein		0.545591	0.343579			0.513292	3	3	3	10	10	10	44.376	0.0023447	1.9042	117830000	12
198070000	166820000	189770000	227210000	208910000	156940000	228050000	235510000	186460000	266760000	362670000	219650000	Cre01.g034400.t1.1	Cre01.g034400.t1.1	{PGL1}	GO:0005975	AT5G24400.1	EMB2024;PGL3	NagB/RpiA/CoA transferase-like superfamily protein	0.620192	0.164942	0.139116	0.509304	0.169168	0.251338	9	9	9	32.4	32.4	32.4	38.936	0	25.183	2170500000	80
					3153100							Cre01.g034451.t1.1	Cre01.g034451.t1.1		GO:0005515	AT4G04210.1	PUX4	plant UBX domain containing protein 4							1	1	1	4	4	4	31.353	0.0015323	2.2921	36835000	10
												Cre01.g034800.t1.1	Cre01.g034800.t1.1			AT3G49790.1		Carbohydrate-binding protein							1	1	1	2.9	2.9	2.9	53.638	0	5.331	0	1
29234000	27493000	34027000	26934000	32340000	36177000	30189000	31251000	37648000	30435000	33328000	35506000	Cre01.g034950.t1.2	Cre01.g034950.t1.2		GO:0005524;GO:0016887	AT3G54540.1	ATGCN4;GCN4	general control non-repressible 4	0.663716	0.414017	0.314687	0.750345	0.704318	0.983754	13	13	13	25.4	25.4	25.4	82.474	0	26.221	353420000	60
	4468600											Cre01.g035000.t1.2	Cre01.g035000.t1.2		GO:0005515	AT4G18905.1		Transducin/WD40 repeat-like superfamily protein							2	2	2	6.8	6.8	6.8	55.669	0	8.1735	25663000	16
							3072900					Cre01.g035100.t1.2	Cre01.g035100.t1.2		GO:0006189										1	1	1	7.1	7.1	7.1	33.546	0	6.6148	4400700	2
112450000	108190000	103390000	125260000	127760000	133480000	119240000	130070000	132160000	158090000	153600000	152200000	Cre01.g035350.t1.2	Cre01.g035350.t1.2		GO:0008270;GO:0016491;GO:0055114	AT3G45770.1		enoylreductase family protein;Polyketide synthase	0.00439015	0.0215237	0.000273307	0.74213	0.00150065	0.0104534	9	9	9	37.8	37.8	37.8	36.323	0	66.2	1270900000	90
52631000	43998000	47096000	43130000	46987000	47913000	44166000	43683000	49654000	45122000	46527000	55143000	Cre01.g035850.t1.2	Cre01.g035850.t1.2	COP-II coat subunit	GO:0006886;GO:0006888;GO:0008270;GO:0030127	AT3G44340.1	CEF	clone eighty-four	0.55905	0.550972	0.812488	0.945638	0.46364	0.455607	12	12	12	16.1	16.1	16.1	111.46	0	26.824	481790000	84
			78065000	78749000		113200000	84126000		104390000	122000000	120790000	Cre01.g036400.t1.2	Cre01.g036400.t1.2	{SDR3}		AT3G03330.1		NAD(P)-binding Rossmann-fold superfamily protein				0.396183	0.0220542	0.435143	2	2	2	9.6	9.6	9.6	26.846	0	11.072	959210000	13
71897000	62439000	57413000	64963000	48750000	65746000	55567000	58187000	57762000	56879000	56448000	61075000	Cre01.g036850.t1.2	Cre01.g036850.t1.2	{PDY1}	GO:0004657;GO:0006562	AT5G38710.1		Methylenetetrahydrofolate reductase family protein	0.590764	0.250773	0.305405	0.681162	0.793347	0.606583	13	13	12	26.5	26.5	25.1	65.917	0	35.395	578290000	54
									11838000			Cre01.g037350.t1.1	Cre01.g037350.t1.1	{TEH2}|Thioesterase-like protein		AT2G30720.1		Thioesterase/thiol ester dehydrase-isomerase superfamily protein							2	2	2	5.4	5.4	5.4	55.296	0.00031959	2.738	55775000	4
	53322000	45853000	40124000	43064000	53120000	67112000	57903000	54308000	106470000	124590000	131480000	Cre01.g037850.t1.1	Cre01.g037850.t1.1	{BXP2}|Acetyl-CoA biotin carboxyl carrier		AT3G15690.2		Single hybrid motif superfamily protein	0.504287	0.162344	0.00448272	0.0590438	0.00282472	0.00545737	2	2	2	8.7	8.7	8.7	24.308	0	4.0233	664870000	16
												Cre01.g038100.t1.2	Cre01.g038100.t1.2			AT2G45870.1		Bestrophin-like protein							2	2	2	5.6	5.6	5.6	51.785	0	3.2088	0	2
			11765000		11164000			8486200			9876400	Cre01.g038250.t1.2	Cre01.g038250.t1.2	{SDC1}|Serine decarboxylase	GO:0016831;GO:0019752;GO:0030170	AT1G43710.1	emb1075	Pyridoxal phosphate (PLP)-dependent transferases superfamily protein							3	3	3	10.6	10.6	10.6	52.4	0	3.5948	48141000	4
719870000	881110000	838850000	822620000	850850000	843110000	905920000	1012800000	929800000	1562600000	1741900000	1413700000	Cre01.g038400.t1.2	Cre01.g038400.t1.2	{CRT2}|Calreticulin 2, calcium-binding protein	GO:0005509;GO:0005783;GO:0006457;GO:0051082	AT1G09210.1	AtCRT1b;CRT1b	calreticulin 1b	0.651014	0.0884738	0.00585854	0.0677756	0.0157178	0.0146737	24	24	24	60.7	60.7	60.7	47.327	0	267.31	11216000000	311
	10021000		12678000	12370000		13773000	19336000	13032000				Cre01.g038600.t1.2	Cre01.g038600.t1.2	Chloroplast glycerolipid omega-3-fatty acid desaturase	GO:0006629;GO:0016717;GO:0055114	AT3G11170.1	FAD7;FADD	fatty acid desaturase 7				0.287231			2	2	2	5.5	5.5	5.5	47.635	0.00093985	2.5029	67786000	10
78368000	71590000	76511000	69615000	75872000	80475000	71164000	69440000	71744000	100480000	78864000	88529000	Cre01.g038650.t1.2	Cre01.g038650.t1.2	{SRS2}	GO:0003676	AT3G13570.1	SCL30A	SC35-like splicing factor 30A	0.966483	0.134285	0.148222	0.284079	0.141335	0.0959105	8	8	8	28	28	28	31.126	0	11.577	780240000	53
5004300		6292300	4899100							4955900		Cre01.g038750.t1.2	Cre01.g038750.t1.2	Predicted protein											2	2	2	8.4	8.4	8.4	26.213	0	3.6872	49083000	6
	17151000	24375000	21660000	21851000	16819000	19653000	17708000	19404000	15806000	16650000	20255000	Cre01.g038850.t1.1	Cre01.g038850.t1.1		GO:0003676	AT4G34110.1	ATPAB2;PAB2;PABP2	poly(A) binding protein 2	0.889546	0.699795	0.533137	0.555041	0.302734	0.43759	6	6	5	6.1	6.1	5.6	128.45	0	44.781	178060000	21
9482700	16454000	12902000	11750000	16215000	13569000			15369000			18004000	Cre01.g039150.t1.2	Cre01.g039150.t1.2	{TIC21}|Tic20-like chloroplast import component protein		AT2G47840.1		Uncharacterised conserved protein ycf60	0.729552						2	2	2	12.4	12.4	12.4	20.518	0	3.529	132820000	14
14292000	18436000	14921000	12643000	13388000	16207000	13306000	15322000	15247000	12067000	12330000	14458000	Cre01.g039200.t1.2	Cre01.g039200.t1.2	{FAP9}|Intraflagellar transport protein 22	GO:0005525;GO:0007264	AT4G09720.1	ATRABG3A;RABG3A	RAB GTPase homolog G3A	0.346433	0.44938	0.138144	0.694012	0.44744	0.172305	2	2	2	9.9	9.9	9.9	21.343	0	4.2286	138850000	17
2631300000	3024400000	3001200000	2966700000	3098300000	2629900000	2505500000	2314500000	2598700000	2939300000	2347600000	2292500000	Cre01.g039250.t1.1	Cre01.g039250.t1.1	Ribosomal protein S2, component of cytosolic 80S ribosome and 40S small subunit aka Cre01.g039250.t2.1|Ribosomal	GO:0003723;GO:0003735;GO:0005840;GO:0006412	AT2G41840.1		Ribosomal protein S5 family protein	0.949771	0.0627867	0.22739	0.0724616	0.220257	0.827827	21	21	21	57.7	57.7	57.7	31.676	0	158.13	28481000000	361
1574600000	1727900000	1643100000	1747900000	1661400000	1781100000	1649600000	1503900000	1683300000	1369500000	1286500000	1529100000	Cre01.g039300.t1.2	Cre01.g039300.t1.2	Polyadenylate-binding protein RB47	GO:0003676;GO:0003723	AT4G34110.1	ATPAB2;PAB2;PABP2	poly(A) binding protein 2	0.228027	0.636091	0.0491529	0.158638	0.0254103	0.0772887	28	28	28	49.6	49.6	49.6	69.973	0	323.31	16124000000	441
38620000	30994000	33855000	44807000	44808000	47657000	34338000	37763000	33370000	36299000	35857000	39300000	Cre01.g039350.t1.2	Cre01.g039350.t1.2	{NCR2}|Cytochrome P450 reductase, possibly CYP505 family	GO:0010181;GO:0016491;GO:0055114	AT4G24520.1	AR1;ATR1	P450 reductase 1	0.0233586	0.812239	0.363128	0.00412323	0.00414673	0.312229	8	8	8	16.3	16.3	16.3	70.403	0	19.119	372220000	30
						8620600	9402000	11570000	12394000	17796000	14165000	Cre01.g039550.t1.1	Cre01.g039550.t1.1	{PLP1}|Plastid lipid associated protein		AT2G46910.1		Plastid-lipid associated protein PAP / fibrillin family protein						0.0702061	5	5	5	4.1	4.1	4.1	175.74	0	10.235	76774000	15
										95352000		Cre01.g039600.t1.1	Cre01.g039600.t1.1			AT1G79190.1		ARM repeat superfamily protein							1	1	1	0.4	0.4	0.4	190.53	0.0089013	1.3865	1556400000	4
									3688800			Cre01.g039650.t1.2;Cre01.g039750.t1.2	Cre01.g039650.t1.2;Cre01.g039750.t1.2	;Peptide deformylase	GO:0005506;GO:0042586	AT5G14660.1	ATDEF2;DEF2;PDF1B	peptide deformylase 1B							1	1	1	13.4	13.4	13.4	17.117	0.0023662	1.9545	47215000	1
19526000	15818000	17656000	16694000	21115000	18480000	17192000	22232000	17058000	19106000	13316000	14069000	Cre01.g039900.t1.2	Cre01.g039900.t1.2	{TRZ4}|RNase Z-like protein	GO:0008033	AT3G16260.1	TRZ4	tRNAse Z4	0.548838	0.600234	0.374269	0.977483	0.223739	0.252419	7	7	7	10.3	10.3	10.3	99.521	0	10.982	171860000	34
1351600000	1237500000	1203500000	1305000000	1185100000	1264400000	1190100000	1196500000	1203300000	1198900000	1100000000	1058000000	Cre01.g040000.t1.2	Cre01.g040000.t1.2	Ribosomal protein L26, component of cytosolic 80S ribosome and 60S large subunit	GO:0003735;GO:0006412;GO:0015934	AT3G49910.1		Translation protein SH3-like family protein	0.835094	0.269976	0.0770077	0.258656	0.0740986	0.203161	11	11	11	49	49	49	16.473	0	76.89	14045000000	260
16898000					20687000	18928000				15836000	18194000	Cre01.g041000.t1.1	Cre01.g041000.t1.1			AT3G06610.1		DNA-binding enhancer protein-related							3	3	3	33.9	33.9	33.9	13.603	0	3.1656	140410000	17
							12098000	12453000	10485000			Cre01.g041855.t1.2	Cre01.g041855.t1.2			AT3G57470.1		Insulinase (Peptidase family M16) family protein							2	2	2	10.4	10.4	10.4	31.105	0	6.3234	40132000	9
80106000	65712000	67829000	74958000	76238000	65016000	102220000	118870000	79606000	62133000	103740000	88032000	Cre01.g042200.t1.1	Cre01.g042200.t1.1						0.888767	0.111318	0.388096	0.121416	0.411609	0.401645	2	2	2	13.1	13.1	13.1	10.14	0	5.2147	821720000	28
101560000	96787000	83436000	107810000	85632000	94368000	105350000	96844000	91594000	80399000	82209000	84982000	Cre01.g042550.t1.1	Cre01.g042550.t1.1		GO:0072546	AT5G11560.1		catalytics	0.823621	0.587442	0.164206	0.80836	0.168648	0.0498763	15	15	15	22.5	22.5	22.5	102.59	0	48.961	907410000	96
15593000000	15792000000	14794000000	15917000000	14885000000	15761000000	15518000000	14683000000	15582000000	19914000000	16442000000	17812000000	Cre01.g042750.t1.2	Cre01.g042750.t1.2	Aconitate hydratase	GO:0008152	AT4G26970.1	ACO2	aconitase 2	0.78697	0.769344	0.108461	0.580427	0.117985	0.0998383	62	62	62	77.5	77.5	77.5	89.146	0	323.31	184020000000	2010
195170000	190290000	165690000	186410000	208190000	196930000	189850000	187230000	177670000	181320000	152170000	158540000	Cre01.g042800.t1.2	Cre01.g042800.t1.2	3,8-divinyl protochlorophyllide a 8-vinyl reductase		AT5G18660.1	PCB2	NAD(P)-binding Rossmann-fold superfamily protein	0.299008	0.911657	0.195996	0.1848	0.0433014	0.128064	12	12	12	34.5	34.5	34.5	44.621	0	59.325	1757700000	121
					8065800							Cre01.g042850.t1.2	Cre01.g042850.t1.2			AT3G48890.1	ATMAPR3;ATMP2;MAPR3;MSBP2	membrane-associated progesterone binding protein 3							1	1	1	10.9	10.9	10.9	25.817	0	3.3674	61961000	2
					57895000							Cre01.g043650.t1.1	Cre01.g043650.t1.1	{MOT37}|Outer arm dynein light chain, ODA8		AT4G03260.2		Outer arm dynein light chain 1 protein							1	1	1	0.9	0.9	0.9	90.026	0.008096	1.41	528040000	12
12073000	17724000											Cre01.g044400.t1.2	Cre01.g044400.t1.2												3	3	3	14	14	14	22.902	0	7.2835	79708000	12
					336030							Cre01.g044550.t1.2	Cre01.g044550.t1.2												1	1	1	10.2	10.2	10.2	12.193	0.0048893	1.7023	9340800	1
44238000	48203000	55326000	52855000	38143000	55166000	42444000	44586000	43417000	29616000	34460000	39130000	Cre01.g044600.t1.2	Cre01.g044600.t1.2			AT1G20080.1	ATSYTB;NTMC2T1.2;NTMC2TYPE1.2;SYT2;SYTB	Calcium-dependent lipid-binding (CaLB domain) family protein	0.936696	0.213954	0.0261295	0.429609	0.0971733	0.0740602	9	9	9	16.9	16.9	16.9	143.41	0	34.695	432680000	55
24700000	21060000	19285000	22827000	28441000	19264000	23869000	26767000	23407000	16052000	19671000	20136000	Cre01.g044650.t1.2	Cre01.g044650.t1.2		GO:0005515	AT1G20080.1	ATSYTB;NTMC2T1.2;NTMC2TYPE1.2;SYT2;SYTB	Calcium-dependent lipid-binding (CaLB domain) family protein	0.594754	0.202107	0.212719	0.714643	0.201357	0.0235194	5	5	5	8	8	8	106.78	0	10.212	202650000	25
7213500		6704400							7506600	6694200		Cre01.g044700.t1.2	Cre01.g044700.t1.2	{GST4}	GO:0005515	AT5G16710.1	DHAR3	dehydroascorbate reductase 1			0.800311				2	2	2	10.4	10.4	10.4	52.631	0	8.1476	40052000	4
					6358600							Cre01.g044750.t1.1	Cre01.g044750.t1.1												1	1	1	3.8	3.8	3.8	39.04	0.0015239	2.236	49071000	2
3000700000	3253500000	3421000000	3141200000	3172400000	3224800000	3408400000	3114300000	3812100000	4251900000	4803300000	5362900000	Cre01.g044800.t1.2	Cre01.g044800.t1.2	Pyruvate-formate lyase	GO:0003824;GO:0008152				0.747109	0.415257	0.026797	0.319261	0.0360845	0.0305442	52	52	52	63.7	63.7	63.7	91.104	0	323.31	41596000000	974
39497000	35130000		32963000	37588000	39101000	34008000	41414000	36400000	37978000	38953000	37052000	Cre01.g045100.t1.2	Cre01.g045100.t1.2						0.811332	0.990687	0.808526	0.813022	0.52136	0.776168	2	2	2	15.3	15.3	15.3	20.896	0	20.56	343430000	27
					2488000							Cre01.g045350.t1.2	Cre01.g045350.t1.2	{FAP155}|Flagellar Associated Protein		AT1G10510.1	emb2004	RNI-like superfamily protein							1	1	1	2.6	2.6	2.6	43.501	0.0081074	1.4175	26561000	7
746000000	633510000	666430000	646240000	695320000	784410000	708090000	736000000	719830000	565040000	563350000	587580000	Cre01.g045550.t1.2	Cre01.g045550.t1.2	{TPT3}|Triose phosphate transporter	GO:0016020;GO:0016021	AT5G46110.4	APE2;TPT	Glucose-6-phosphate/phosphate translocator-related	0.638659	0.360131	0.0741451	0.786119	0.0725758	0.000187352	7	7	7	18	18	18	42.993	0	41.48	6429300000	85
						9594600						Cre01.g045600.t1.1	Cre01.g045600.t1.1	{SRR12}|Speract/scavenger receptor, transmembrane glycoprotein	GO:0004672;GO:0006468	AT1G50240.2	FU	Protein kinase family protein with ARM repeat domain							3	3	3	5.1	5.1	5.1	70.851	0	6.371	52567000	5
19435000	21766000	28023000	23965000	29878000	28918000	28219000	25019000	23166000	27608000	27843000	28540000	Cre01.g045640.t1.2	Cre01.g045640.t1.2			AT4G28706.4		pfkB-like carbohydrate kinase family protein	0.232538	0.474428	0.193592	0.420816	0.844636	0.225901	6	6	6	16.5	16.5	16.5	48.577	0	9.7295	266080000	29
	18223000	16085000	16069000				18003000		17914000	20260000	14375000	Cre01.g045700.t1.1	Cre01.g045700.t1.1	{CAT2}|Catalase/peroxidase	GO:0004601;GO:0006979;GO:0020037;GO:0055114	AT4G35970.1	APX5	ascorbate peroxidase 5			0.869017				3	3	3	4.8	4.8	4.8	83.421	0	5.9909	123790000	17
									2814200			Cre01.g045902.t1.1	Cre01.g045902.t1.1			AT3G24430.1	HCF101	ATP binding							3	3	3	6.4	6.4	6.4	58.403	0.0012434	2.4228	9254700	4
												Cre01.g046850.t1.2	Cre01.g046850.t1.2	{UBC13}		AT5G50870.1	UBC27	ubiquitin-conjugating enzyme 27							1	1	1	10.4	10.4	10.4	21.089	0.00063492	2.6663	0	3
103550000	82949000	73341000	86603000	83066000	98535000	94023000	85127000	95139000	84420000	94665000	106040000	Cre01.g047550.t1.2	Cre01.g047550.t1.2	{RABH1}|Small Rab-related GTPase	GO:0005525	AT2G44610.1	ATRAB6A;ATRABH1B;RAB6;RAB6A	Ras-related small GTP-binding family protein	0.799631	0.652073	0.486503	0.740146	0.512725	0.64193	7	7	7	33.6	33.6	33.6	23.672	0	46.984	996740000	80
					4722700							Cre01.g047600.t1.2	Cre01.g047600.t1.2	{SDR4}		AT1G24360.1		NAD(P)-binding Rossmann-fold superfamily protein							1	1	1	6	6	6	26.354	0	4.041	15504000	3
105330000	100230000	92428000	112040000	95556000	103310000	105870000	107770000	102170000	100170000	102680000	83443000	Cre01.g047700.t1.2	Cre01.g047700.t1.2	Peptidyl-prolyl cis-trans isomerase, cyclophilin-type	GO:0000413;GO:0003755;GO:0006457	AT2G15790.1	CYP40;SQN	peptidyl-prolyl cis-trans isomerase / cyclophilin-40 (CYP40) / rotamase	0.518715	0.250975	0.617919	0.771025	0.34911	0.240591	10	10	10	35.5	35.5	35.5	40.227	0	111.41	984550000	70
3317800000	3293600000	3401800000	3172000000	2951300000	3487300000	2970700000	3091100000	3060600000	3224800000	2731900000	2972000000	Cre01.g047750.t1.2	Cre01.g047750.t1.2	{RPL18a}|Ribosomal protein L18a, component of cytosolic 80S ribosome and 60S large subunit	GO:0003735;GO:0005840;GO:0006412	AT2G34480.1		Ribosomal protein L18ae/LX family protein	0.481071	0.00380027	0.119742	0.406308	0.342056	0.698685	19	19	19	80.2	80.2	80.2	21.371	0	188.88	33627000000	387
33856000	39272000	34604000	30774000	28895000	32501000	37828000	32490000	32065000	19062000	21364000	24560000	Cre01.g047800.t1.1	Cre01.g047800.t1.1	Glutaredoxin, CGFS type	GO:0009055;GO:0015035;GO:0045454	AT2G38270.1	ATGRX2;CXIP2	CAX-interacting protein 2	0.0718804	0.517294	0.00364429	0.203492	0.0127965	0.00742066	4	4	4	20.6	20.6	20.6	30.463	0	5.2885	300910000	26
25790000	26409000	34643000	29422000	28980000	19047000	25586000	17390000	26635000	22309000	23507000	27847000	Cre01.g047950.t1.1	Cre01.g047950.t1.1	{FAP156}|Intraflagellar transport protein 27	GO:0005525;GO:0007264	AT3G12160.1	ATRABA4D;RABA4D	RAB GTPase homolog A4D	0.519655	0.232431	0.270498	0.591196	0.761055	0.71406	6	6	6	36.8	36.8	36.8	22.76	0	10.446	254070000	26
22391000	19970000		24211000	22715000	20961000	21267000	22655000	24376000	20747000	18634000	18564000	Cre01.g048050.t1.2	Cre01.g048050.t1.2	{COA3}		AT5G02080.1		DNA / pantothenate metabolism flavoprotein	0.437352	0.399281	0.333776	0.921168	0.0524287	0.0424354	4	4	4	15.3	15.3	15.3	40.949	0	9.4009	198230000	16
					1882000							Cre01.g048100.t1.1	Cre01.g048100.t1.1												1	1	1	1	1	1	140.98	0.0012353	2.3682	4123300	2
227230000	202230000	197590000	201310000	187250000	242240000	174910000	192060000	195230000	129750000	135680000	141520000	Cre01.g048150.t1.2	Cre01.g048150.t1.2	Transcriptional co-activator/nuclease induced by high light		AT2G40410.2		Staphylococcal nuclease homologue	0.951231	0.134007	0.00863079	0.299325	0.0407219	0.00507389	11	11	11	45.2	45.2	45.2	30.466	0	47.338	1774000000	85
8196600			9044000		8560900	8877300		7218800	11034000	9550800	9104800	Cre01.g048750.t1.2	Cre01.g048750.t1.2	Pentatrichopeptide repeat protein		AT1G63230.1		Tetratricopeptide repeat (TPR)-like superfamily protein				0.525261	0.195627	0.210433	4	4	4	29	29	29	24.349	0	27.042	71353000	14
643180000	628160000	645560000	626360000	663660000	651360000	548490000	610550000	581530000	444190000	488920000	481250000	Cre01.g048950.t1.2	Cre01.g048950.t1.2	{PYR5}|Uridine 5\- monophosphate synthase	GO:0004590;GO:0006207;GO:0009116	AT3G54470.1		uridine 5\'-monophosphate synthase / UMP synthase (PYRE-F) (UMPS)	0.554068	0.071104	0.00276987	0.0434675	0.000729892	0.0100723	25	25	25	53.9	53.9	53.9	55.128	0	166.51	5866400000	274
14919000	15310000	10518000	14289000	12869000	11947000	16584000	14371000	13219000	11749000	10447000	11042000	Cre01.g049000.t1.2	Cre01.g049000.t1.2	{PTD1}|Pterin dehydratase	GO:0006729;GO:0008124	AT5G51110.1		Transcriptional coactivator/pterin dehydratase	0.767793	0.571011	0.241174	0.240173	0.0835525	0.0518435	4	4	4	24.5	24.5	24.5	23.613	0	13.874	125660000	30
							14411000	5133300	11884000	13481000	9631800	Cre01.g049350.t1.1	Cre01.g049350.t1.1		GO:0004222;GO:0006508	AT5G05740.1	ATEGY2;EGY2	ethylene-dependent gravitropism-deficient and yellow-green-like 2						0.753909	1	1	1	2	2	2	53.065	0.0034985	1.8445	69433000	8
138610000	122930000	142490000	123970000	110150000	118250000	131420000	125200000	130910000	171880000	197750000	135760000	Cre01.g049500.t1.2	Cre01.g049500.t1.2	Cytochrome c oxidase subunit II, protein IIb of split subunit	GO:0004129;GO:0005507;GO:0016020	ATMG00160.1		cytochrome oxidase 2	0.0843088	0.460215	0.193309	0.0810654	0.0985966	0.158905	9	9	9	75.2	75.2	75.2	17.25	0	25.681	1423800000	69
					15100000				13236000			Cre01.g049550.t1.2	Cre01.g049550.t1.2			AT4G11790.1		Pleckstrin homology (PH) domain superfamily protein							2	2	2	3.1	3.1	3.1	55.149	0.00093633	2.4652	103220000	5
88525000	76053000	65624000	89152000	76545000	85608000	86836000	81893000	67280000	96030000	94277000	93120000	Cre01.g049826.t1.1	Cre01.g049826.t1.1						0.420221	0.837685	0.1133	0.511548	0.0975402	0.111846	8	8	8	4.7	4.7	4.7	264.55	0	27.212	843920000	74
25511000	30083000	30621000					25833000	23056000			23034000	Cre01.g049950.t1.1	Cre01.g049950.t1.1	{VLE1}	GO:0004252;GO:0006508					0.141076					4	4	4	5	5	5	123.22	0	15.599	168300000	15
										5569800		Cre01.g050000.t1.2	Cre01.g050000.t1.2			AT2G32380.1		predicted;Transmembrane protein 97							2	2	2	11.3	11.3	11.3	18.436	0.0048949	1.7292	17870000	4
												Cre01.g050050.t1.2	Cre01.g050050.t1.2	{GUM1}		AT5G65860.1		ankyrin repeat family protein							1	1	1	4.8	4.8	4.8	45.238	0	5.2613	0	1
107040000	124150000	119150000	143070000	116940000	125750000	128870000	137590000	137300000	168430000	151740000	163440000	Cre01.g050100.t1.2	Cre01.g050100.t1.2	{DPD1}|Diaminopimelate decarboxylase	GO:0003824	AT3G14390.1		Pyridoxal-dependent decarboxylase family protein	0.278538	0.0517628	0.00331802	0.52543	0.0303238	0.0161219	14	14	14	38.9	38.9	38.9	51.577	0	147.75	1424500000	110
37599000	24425000	27244000	41485000	32061000	36263000	36798000	42364000	34594000	53718000	62612000	49070000	Cre01.g050150.t1.1	Cre01.g050150.t1.1	{NFO1}	GO:0010181;GO:0016491;GO:0055114	AT1G09400.1		FMN-linked oxidoreductases superfamily protein	0.239467	0.169971	0.0108362	0.731921	0.0230003	0.0294788	10	10	10	31.5	31.5	31.5	43.976	0	21.869	394190000	54
157560000	169770000	163140000	146740000	158770000	152970000	164570000	198650000	164850000	220920000	184750000	189380000	Cre01.g050550.t1.2	Cre01.g050550.t1.2		GO:0043231;GO:0051537	AT5G51720.1		2 sulfur cluster binding;2 iron	0.0976192	0.385449	0.0807877	0.168606	0.0469526	0.236234	6	6	6	59.4	59.4	59.4	10.513	0	41.791	1733600000	73
224090000	232970000	224890000	223250000	207810000	239830000	235870000	231030000	243820000	255230000	232830000	262750000	Cre01.g050850.t2.1;Cre01.g050850.t1.2	Cre01.g050850.t2.1;Cre01.g050850.t1.2	{PKL1}|Protein Phosphatase 1 beta;{PKL1}|Protein Phosphatase 1 beta	GO:0016787	AT2G27210.1	BSL3	BRI1 suppressor 1 (BSU1)-like 3	0.73452	0.115016	0.114414	0.28644	0.107743	0.273572	21	21	21	30.1	30.1	30.1	95.518	0	68.128	2351900000	191
721700000	663750000	680420000	746590000	625880000	777820000	1399000000	1526300000	1333200000	1591200000	1441300000	1384100000	Cre01.g050950.t1.2	Cre01.g050950.t1.2		GO:0071949	AT1G74470.1		Pyridine nucleotide-disulphide oxidoreductase family protein	0.615474	0.00334527	0.00378035	0.000793296	0.000879393	0.563865	28	28	28	62.5	62.5	62.5	55.608	0	258.33	11111000000	354				9;10	148;150
24491000	29219000	31232000	30243000	27404000	29417000	30909000	25201000	26790000	30640000	25593000	26931000	Cre01.g051000.t1.1	Cre01.g051000.t1.1	{PRM}	GO:0006479;GO:0008168	AT4G29510.1	ATPRMT11;ATPRMT1B;PRMT11;PRMT1B	arginine methyltransferase 11	0.76798	0.808426	0.825352	0.51882	0.504556	0.971012	6	6	6	17.9	17.9	17.9	52.178	0	24.515	277360000	53
										2978900		Cre01.g051100.t1.2	Cre01.g051100.t1.2		GO:0000398;GO:0005681	AT1G77180.1	SKIP	chromatin protein family							2	2	2	3.8	3.8	3.8	73.643	0	3.8258	7039800	5
	1513800											Cre01.g051250.t1.2	Cre01.g051250.t1.2	{DLC4}|Flagellar outer dynein arm 18 kDa light chain LC4		AT5G37780.1	ACAM-1;CAM1;TCH1	calmodulin 1							1	1	1	12.6	12.6	12.6	17.788	0.0093819	1.3426	2457100	1
			11031000								13230000	Cre01.g051450.t1.1akaCre01.g051450.t2.1	Cre01.g051450.t1.1akaCre01.g051450.t2.1												3	3	3	20.2	20.2	20.2	19.097	0	3.2132	88363000	5
										8470700		Cre01.g051500.t1.2	Cre01.g051500.t1.2	{LUP1}|Uncharacterized thykaloid lumenal polypeptide											1	1	1	14.5	14.5	14.5	11.982	0.00063412	2.6433	55635000	2
						7515600			9361300	8695000		Cre01.g051800.t1.1	Cre01.g051800.t1.1	{AST2}|Aspartate aminotransferase	GO:0009058;GO:0030170	AT1G80360.1		Pyridoxal phosphate (PLP)-dependent transferases superfamily protein							2	2	2	7.2	7.2	7.2	47.398	0	8.5839	35174000	4
361260000	315550000	322220000	315570000	305030000	330240000	385020000	308980000	283550000	434810000	338930000	362010000	Cre01.g051900.t1.2	Cre01.g051900.t1.2	Rieske iron-sulfur protein of mitochondrial ubiquinol-cytochrome c reductase	GO:0008121;GO:0016491;GO:0016679;GO:0051537;GO:0055114	AT5G13440.1		Ubiquinol-cytochrome C reductase iron-sulfur subunit	0.390264	0.845877	0.254491	0.800628	0.15993	0.277789	8	8	8	29.8	29.8	29.8	28.511	0	144.3	3504200000	119
11747000									10963000			Cre01.g052050.t1.2	Cre01.g052050.t1.2	{UCC1}|Ubiquinol-cytochrome C chaperone		AT5G51220.1		ubiquinol-cytochrome C chaperone family protein							2	2	2	10.8	10.8	10.8	31.111	0	15.156	35252000	7
348950000	351400000	324580000	390890000	331230000	396690000	405880000	362710000	417080000	417180000	394480000	447330000	Cre01.g052100.t1.2	Cre01.g052100.t1.2	Plastid ribosomal protein L18	GO:0003735;GO:0005622;GO:0005840;GO:0006412	AT1G48350.1		Ribosomal L18p/L5e family protein	0.271236	0.0640378	0.0191904	0.45298	0.152334	0.339987	11	11	11	55.2	55.2	55.2	15.789	0	243.21	3829700000	122
95624000	113440000	109930000	119300000	114350000	122050000	120620000	110030000	128550000	103260000	116330000	151680000	Cre01.g052250.t1.2	Cre01.g052250.t1.2	{TRX1}|Thioredoxin x	GO:0006662;GO:0015035;GO:0045454	AT1G50320.1	ATHX;ATX;THX	thioredoxin X	0.140972	0.154542	0.354153	0.855294	0.755405	0.813904	3	3	3	24.1	24.1	24.1	15.828	0	16.32	1587400000	35
26086000	16515000	16554000	22421000	19428000	15752000	20881000	23628000	17198000	18622000	19410000	13555000	Cre01.g053288.t2.1;Cre01.g053288.t1.2	Cre01.g053288.t2.1;Cre01.g053288.t1.2	;	GO:0006396	AT5G22100.1		RNA cyclase family protein	0.897406	0.831478	0.538893	0.636638	0.493357	0.266501	5	5	5	15.9	15.9	15.9	45.14	0	9.9497	187230000	27
47521000	66700000	59791000	70445000	80764000	74370000	105420000	91729000	102780000	127700000	115770000	125790000	Cre01.g054150.t1.2	Cre01.g054150.t1.2	{NTR4}|NADPH-dependent thioredoxin reductase	GO:0016491;GO:0045454;GO:0055114	AT2G41680.1	NTRC	NADPH-dependent thioredoxin reductase C	0.0720854	0.00496601	0.00125178	0.0109834	0.000676819	0.0149292	12	12	12	33.6	33.6	33.6	56.965	0	59.077	898130000	67				11	415
374640000	441010000	409300000	373030000	418630000	464500000	494630000	541900000	504080000	378590000	483670000	528140000	Cre01.g054500.t1.2	Cre01.g054500.t1.2		GO:0008750;GO:0016021;GO:0050661;GO:0055114				0.767243	0.0139091	0.343968	0.0490433	0.445008	0.378213	31	31	31	33.6	33.6	33.6	112.35	0	149.28	4779400000	283
									1389800			Cre01.g054600.t1.1;Cre01.g054550.t1.2	Cre01.g054600.t1.1;Cre01.g054550.t1.2	;											1	1	1	1.5	1.5	1.5	94.407	0.0086351	1.3978	8005500	2
31395000	41060000	27343000	41042000	36467000	42692000	38846000	46399000	45064000	44001000	55290000	55079000	Cre01.g054800.t1.2	Cre01.g054800.t1.2			AT3G62010.1			0.232049	0.113329	0.0303787	0.324279	0.0734006	0.155751	12	12	12	14.4	14.4	14.4	135.02	0	27.323	423340000	55
67113000	74808000	74361000	69919000	81051000	82014000	72297000	81261000	74427000	27102000	54201000	63043000	Cre01.g054850.t1.2	Cre01.g054850.t1.2						0.304485	0.349051	0.150929	0.744417	0.0986819	0.115677	7	7	7	31.1	31.1	31.1	25.087	0	22.215	746570000	78
3434700	5317100	5916500	5456700	6081100	4198600	5297200		6104300	4893000	7324600	6271300	Cre01.g055000.t1.1	Cre01.g055000.t1.1		GO:0016787				0.722971	0.413384	0.282943	0.553877	0.366519	0.610034	2	2	2	9.2	9.2	9.2	23.964	0	5.9911	52303000	16
62680000	54553000	55272000	64462000	55178000	61763000	54424000	71710000	64599000	61271000	62833000	55383000	Cre01.g055400.t1.2	Cre01.g055400.t1.2			AT5G57120.1			0.477537	0.360877	0.537377	0.623463	0.867032	0.548195	6	6	6	18.9	18.9	18.9	39.884	0	28.729	576360000	65
592090000	647030000	554110000	672210000	707330000	631090000	592730000	571650000	610060000	496840000	457420000	470590000	Cre01.g055408.t1.1	Cre01.g055408.t1.1		GO:0003824;GO:0008152	AT5G36880.2	ACS	acetyl-CoA synthetase	0.108698	0.845373	0.0302288	0.0507285	0.0041752	0.00192403	23	23	21	54.6	54.6	50.9	76.676	0	270.09	5724600000	319
171670000	177640000	193980000	184150000	168060000	172340000	161440000	179040000	185920000	196560000	175510000	185420000	Cre01.g055420.t1.1;REV__Cre16.g681914.t1.1	Cre01.g055420.t1.1	Ser/Thr specific protein phosphatase 2A, regulatory subunit B	GO:0000159;GO:0008601	AT1G17720.2	ATB BETA	regulatory subunit PR55;Protein phosphatase 2A	0.493676	0.599461	0.627859	0.947594	0.233244	0.338104	15	15	15	37	37	37	53.962	0	96.652	1926000000	105
348860000	347620000	366700000	377090000	402540000	409870000	386470000	390280000	389370000	355690000	399970000	405140000	Cre01.g055453.t1.1	Cre01.g055453.t1.1	{ALS2}|Acetolactate synthase, small subunit	GO:0008152;GO:0016597	AT5G16290.1	VAT1	VALINE-TOLERANT 1	0.0307406	0.0273832	0.163032	0.515483	0.638292	0.920463	22	22	22	53.9	53.9	53.9	52.898	0	127.2	3714100000	214
19027000	17648000	18821000	19683000	16708000	20461000	19227000	19340000	16406000		12258000		Cre01.g056331.t1.1	Cre01.g056331.t1.1			AT4G34020.1		Class I glutamine amidotransferase-like superfamily protein	0.739887	0.879662		0.696997			4	4	4	27.6	27.6	27.6	20.757	0	16.609	151140000	28
										5118600		Cre01.g057061.t1.1;Cre07.g341900.t2.1;Cre07.g341900.t1.1	Cre01.g057061.t1.1												4	4	4	4.7	4.7	4.7	95.156	0	13.716	20865000	9
85105000	80483000	77799000	79006000	82898000	85730000	93251000	71110000	75775000	81273000	81805000	84676000	Cre01.g058886.t1.1	Cre01.g058886.t1.1		GO:0005525	AT1G72660.3		P-loop containing nucleoside triphosphate hydrolases superfamily protein	0.650075	0.890115	0.585184	0.751328	0.986711	0.743945	11	11	11	28.8	28.8	28.8	44.662	0	19.346	802350000	86
86423000	72968000	85303000	82892000	88517000	63453000	81486000	66719000	75523000	73497000	85880000	83334000	Cre01.g061077.t1.1	Cre01.g061077.t1.1			AT5G04740.1		ACT domain-containing protein	0.731124	0.314482	0.913815	0.697755	0.77829	0.331163	8	8	8	39.2	39.2	39.2	29.212	0	85.953	789560000	73
		6791000										Cre01.g061442.t1.1	Cre01.g061442.t1.1		GO:0006511	AT5G59140.1		BTB/POZ domain-containing protein							1	1	1	14	14	14	11.386	0	3.4194	6791000	3
44573000	39947000	53593000										Cre01.g062172.t1.1	Cre01.g062172.t1.1	{HBV1}|Histone H2B variant	GO:0000786;GO:0003677	AT1G07790.1	HTB1	Histone superfamily protein							7	4	4	52.1	29.8	29.8	13.296	0	39.791	660280000	44
20246000						23864000	23081000	24740000	26208000	21726000		Cre01.g063997.t2.1;Cre01.g063997.t1.1	Cre01.g063997.t2.1;Cre01.g063997.t1.1	;		AT3G14010.1;AT3G14010.3	CID4	CTC-interacting domain 4						0.979671	5	5	5	5.2	5.2	5.2	108.56	0	9.0674	228930000	10
59185000	58181000	55415000	62899000	56659000	50394000	66879000	58477000	66053000	66896000	59676000	59624000	Cre01.g065822.t1.1	Cre01.g065822.t1.1		GO:0005515	AT5G56130.1	AtTEX1;TEX1;THO3	Transducin/WD40 repeat-like superfamily protein	0.822952	0.132223	0.197393	0.192536	0.289613	0.655063	13	13	13	12.8	12.8	12.8	139.2	0	21.011	589550000	66
45033000	46517000	65718000	40686000	42864000	45101000	156010000	137660000	163250000	113810000	109470000	149360000	Cre01.g066552.t1.1	Cre01.g066552.t1.1	Thioredoxin f1	GO:0006662;GO:0015035;GO:0045454	AT3G02730.1	ATF1;TRXF1	thioredoxin F-type 1	0.2869	0.000644317	0.014793	0.00395644	0.0223723	0.145001	4	4	4	22.5	22.5	22.5	18.245	0	13.965	1021600000	41
9538700000	9564600000	8976900000	10079000000	11104000000	9602200000	9249200000	9915199000	9891700000	9303600000	9986200000	8566000000	Cre01.g066917.t1.1	Cre01.g066917.t1.1	{LHCBM1}|Chlorophyll a/b binding protein of LHCII	GO:0009765;GO:0016020	AT2G05070.1	LHCB2;LHCB2.2	photosystem II light harvesting complex gene 2.2	0.16787	0.326396	0.879833	0.329695	0.181512	0.451481	10	8	8	50.8	46.9	46.9	27.565	0	189.77	96810000000	431
					4668000							Cre01.g068377.t1.1	Cre01.g068377.t1.1		GO:0042254	AT2G17250.1	EMB2762	CCAAT-binding factor							3	3	3	7.9	7.9	7.9	70.774	0	11.403	47234000	10
20398000	17085000	18704000	19707000	18779000	20825000	22630000	22634000	25262000	26935000	25845000	26158000	Cre01.g069472.t1.1	Cre01.g069472.t1.1			AT2G31170.1	SYCO ARATH	class Ia family protein;Cysteinyl-tRNA synthetase	0.416474	0.021412	0.00946866	0.0299163	0.00202307	0.07127	7	7	7	16.5	16.5	16.5	67.182	0	15.835	220620000	32
					4446400							Cre01.g070202.t1.1	Cre01.g070202.t1.1												1	1	1	6.3	6.3	6.3	20.541	0.00063191	2.6066	38920000	11
											9715900	Cre01.g070567.t1.1	Cre01.g070567.t1.1		GO:0003677;GO:0003899;GO:0005634;GO:0006351	AT3G13940.1		DNA binding;DNA-directed RNA polymerases							2	2	2	4.5	4.5	4.5	52.165	0.0012311	2.3272	52737000	2
977030000	1082500000	1047900000	1007700000	958690000	1199800000	1076300000	974120000	1190800000	1263000000	915430000	1106400000	Cre01.g071662.t1.1	Cre01.g071662.t1.1	{ACS1}|Acetyl-CoA synthetase/ligase	GO:0003824;GO:0008152	AT5G36880.2	ACS	acetyl-CoA synthetase	0.82374	0.569646	0.622513	0.808784	0.768109	0.909284	5	1	1	7.6	1.7	1.7	69.089	0	5.2521	10459000000	38
60346000	47006000	58811000	53321000	56951000	50533000	67128000	61197000	48105000	45898000	58798000	45730000	Cre02.g073200.t1.2	Cre02.g073200.t1.2	{THD1}|Threonine deaminase		AT3G10050.1	OMR1	L-O-methylthreonine resistant 1	0.726224	0.653486	0.434231	0.457114	0.520952	0.292823	11	11	11	21.3	21.3	21.3	67.243	0	19.718	543100000	41
641270000	557060000	546130000	541570000	528350000	639390000	596780000	623200000	629420000	609060000	656210000	621210000	Cre02.g073550.t1.2	Cre02.g073550.t1.2		GO:0005634;GO:0006334	AT4G26110.1	1;ATNAP1;NAP1	1;nucleosome assembly protein1	0.812373	0.366476	0.25403	0.312738	0.228023	0.518881	15	15	15	41.1	41.1	41.1	39.4	0	77.03	5820900000	142
147280000	130780000	120390000	153130000	130700000	124480000	151040000	146700000	155390000	164810000	155940000	135530000	Cre02.g073650.t1.2	Cre02.g073650.t1.2	{PRP19}|Spliceosome Component, nuclear pre-mRNA splicing factor aka Cre02.g073650.t2.1|{PRP19}|Spliceosome	GO:0005515	AT2G33340.1	MAC3B	MOS4-associated complex 3B	0.792932	0.135139	0.174956	0.222893	0.262855	0.916634	13	13	13	42.3	42.3	42.3	53.945	0	117.82	1438400000	158
14526000	15616000	19425000	18096000	16701000	27145000	30674000	27776000	33045000	31734000	31705000	30834000	Cre02.g073700.t2.1	Cre02.g073700.t2.1	{UPD3}|Uroporphyrinogen decarboxylase aka Cre02.g073700.t1.2|{UPD3}|Uroporphyrinogen	GO:0004853;GO:0006779	AT2G40490.1	HEME2	Uroporphyrinogen decarboxylase	0.339995	0.00278535	0.00786472	0.0769128	0.0800273	0.607528	6	6	6	15.8	15.8	15.8	43.718	0	26.687	263440000	42
										4821000		Cre02.g073750.t1.2	Cre02.g073750.t1.2	{KLP1}|Kinesin motor protein, kinesin-9 (Kif9) family	GO:0003777;GO:0005524;GO:0005871;GO:0007018;GO:0008017	AT1G59540.1	ZCF125	P-loop containing nucleoside triphosphate hydrolases superfamily protein							2	1	1	3.5	2.1	2.1	82.996	0	2.8796	21761000	6
					7518300							Cre02.g073850.t1.2	Cre02.g073850.t1.2	Predicted protein	GO:0010207	AT1G05385.1	LPA19;Psb27-H1	photosystem II 11 kDa protein-related							1	1	1	5.7	5.7	5.7	22.635	0.0059761	1.5845	35958000	6
15924000	20319000	21144000	19193000	19606000	18335000	17775000	14892000	21674000	21932000	21577000	24083000	Cre02.g074150.t2.1;Cre02.g074150.t1.1	Cre02.g074150.t2.1;Cre02.g074150.t1.1	{COP5}|Chlamoypsin, light-gated proton channel rhodopsin;{COP5}|Chlamoypsin, light-gated proton channel rhodopsin	GO:0000155;GO:0000160;GO:0007165;GO:0009190;GO:0016020;GO:0016849;GO:0035556	AT2G17820.1	AHK1;ATHK1;HK1	histidine kinase 1	0.963762	0.711207	0.158708	0.684656	0.0300948	0.1411	4	4	4	4.5	4.5	4.5	153.78	0	14.436	192670000	35
37291000	37364000	36329000	37847000	40404000	41620000	41512000	40208000	41920000		28062000	29160000	Cre02.g074511.t1.1	Cre02.g074511.t1.1		GO:0003723	AT2G25970.1		KH domain-containing protein	0.106543	0.00409769	0.00942467	0.385076	0.00379554	0.00112139	5	5	5	21.9	21.9	21.9	28.085	0	37.782	335350000	61
16942000	16598000	23422000	14738000	15162000	17527000	15155000	18818000	15999000	14352000	14700000	13939000	Cre02.g074650.t1.2	Cre02.g074650.t1.2		GO:0000062;GO:0005515	AT3G05420.2	ACBP4	acyl-CoA binding protein 4	0.287196	0.418189	0.169585	0.58079	0.226116	0.16607	7	7	7	14.4	14.4	14.4	70.448	0	32.354	158960000	52
79016000	71025000	115390000	99380000	107090000	82352000	62004000	81859000	89138000	44709000	47112000	44905000	Cre02.g075150.t1.2	Cre02.g075150.t1.2	{RPB2}|DNA-directed RNA polymerase II, 135 kDa polypeptide aka Cre02.g075150.t2.1|{RPB2}|DNA-directed	GO:0003677;GO:0003899;GO:0006351;GO:0032549	AT4G21710.1	EMB1989;NRPB2;RPB2	DNA-directed RNA polymerase family protein	0.64864	0.541318	0.0876303	0.164242	0.0192226	0.0571002	12	12	12	9.3	9.3	9.3	181.32	0	25.915	735150000	43
14739000	13950000	15477000	17336000	18748000	15951000	12040000	11702000	14269000	10063000	11319000	11002000	Cre02.g075650.t1.2	Cre02.g075650.t1.2		GO:0003676	AT1G07360.1		CCCH-type zinc fingerfamily protein with RNA-binding domain	0.0626906	0.108622	0.00270587	0.0148616	0.00630436	0.130628	3	3	3	8.6	8.6	8.6	44.363	0	5.107	133110000	21
1452800000	1270800000	1316200000	1374700000	1286900000	1419200000	1258900000	1386300000	1346800000	1577100000	1178800000	1219000000	Cre02.g075700.t1.2	Cre02.g075700.t1.2	Ribosomal protein L19, component of cytosolic 80S ribosome and 60S large subunit	GO:0003735;GO:0005622;GO:0005840;GO:0006412	AT3G16780.1		Ribosomal protein L19e family protein	0.84956	0.823576	0.886253	0.613495	0.811228	0.96897	15	15	15	55	55	55	23.427	0	204.14	15542000000	276
5038700		6889100				4726800		5874900	6508800		4434100	Cre02.g075850.t2.1;Cre02.g075850.t1.1	Cre02.g075850.t2.1;Cre02.g075850.t1.1	{STPK12}|Serine/threonine protein kinase;{STPK12}|Serine/threonine protein kinase	GO:0004672;GO:0006468	AT4G33950.1	ATOST1;OST1;P44;SNRK2.6;SNRK2-6;SRK2E	Protein kinase superfamily protein		0.614909	0.757382			0.901948	3	3	3	13	13	13	32.746	0.0048921	1.7073	49593000	7
					5164000							Cre02.g075900.t1.1;Cre11.g477000.t1.2	Cre02.g075900.t1.1;Cre11.g477000.t1.2	{STPK9}|Serine/threonine protein kinase;	GO:0004672;GO:0005524;GO:0006468	AT5G66880.1	SNRK2.3;SNRK2-3;SRK2I	sucrose nonfermenting 1(SNF1)-related protein kinase 2.3							1	1	1	2.5	2.5	2.5	45.601	0.0012457	2.444	28158000	10
976370000	941420000	881390000	1252500000	1108700000	1426100000	1375700000	1457800000	1424200000	1120100000	1141000000	1223300000	Cre02.g076250.t1.1	Cre02.g076250.t1.1	Chloroplast elongation factor G	GO:0005525	AT1G62750.1	ATSCO1;ATSCO1/CPEF-G;SCO1	Translation elongation factor EFG/EF2 protein	0.0592254	0.000211872	0.00579403	0.22509	0.389168	0.00363793	39	39	39	54	54	54	85.356	0	323.31	14019000000	619
					5668300							Cre02.g076300.t1.1	Cre02.g076300.t1.1	{UPD2}|Uroporphyrinogen decarboxylase	GO:0004853;GO:0006779	AT3G14930.2	HEME1	Uroporphyrinogen decarboxylase							1	1	1	6.1	6.1	6.1	37.669	0	12.852	38804000	6
1281200000	1223200000	1302300000	1344600000	1383400000	1323600000	1232800000	1218000000	1326600000	1580700000	1377100000	1293000000	Cre02.g076350.t1.2	Cre02.g076350.t1.2	{ATPvB}|Vacuolar ATP synthase subunit B	GO:0005524;GO:0015991;GO:0015992;GO:0016820;GO:0033178;GO:0046034	AT4G38510.5		subunit B protein;V1 complex;ATPase	0.0549308	0.826486	0.220091	0.0970189	0.520443	0.197703	27	27	27	66.5	66.5	66.5	55.798	0	323.31	13472000000	480
										4136000		Cre02.g076500.t1.2	Cre02.g076500.t1.2												1	1	1	3	3	3	48.52	0.0015281	2.2596	29022000	3
333750000	330730000	334950000	326980000	358240000	350640000	357840000	368870000	372840000	395750000	414380000	429900000	Cre02.g076900.t1.1	Cre02.g076900.t1.1	{CGK2}|cGMP-dependent protein kinase		AT3G08720.2	ATPK19;ATPK2;ATS6K2;S6K2	serine/threonine protein kinase 2	0.325535	0.0126328	0.0137043	0.138876	0.00759115	0.0264321	35	35	35	40.6	40.6	40.6	114.77	0	103.72	3648800000	256				126;127	857;859
102470000	92237000	87542000	114190000	94316000	109650000	95174000	110480000	112470000	105460000	101790000	110200000	Cre02.g077100.t1.2	Cre02.g077100.t1.2	{GSH1}|Glutathione synthetase	GO:0004357;GO:0042398	AT4G23100.1	ATECS1;CAD2;GSH1;GSHA;PAD2;RML1	glutamate-cysteine ligase	0.190025	0.166875	0.0988249	0.999016	0.973626	0.972585	14	14	14	39.9	39.9	39.9	54.031	0	36.306	1018200000	105
418710000	438010000	436500000	457860000	377190000	466380000	460800000	478970000	498450000	404940000	468850000	517030000	Cre02.g077300.t1.2	Cre02.g077300.t1.2	{NOP1}|Nucleolar protein, Component of C/D snoRNPs	GO:0003723;GO:0006364;GO:0008033;GO:0008168	AT4G25630.1	ATFIB2;FIB2	fibrillarin 2	0.932946	0.0277014	0.422624	0.245263	0.528406	0.682341	16	16	16	54	54	54	33.035	0	68.024	4730400000	196
70030000	78713000	73263000	86375000	94263000	103170000	94348000	101760000	93273000	90527000	88555000	92750000	Cre02.g077350.t1.2	Cre02.g077350.t1.2	{HDH1}|Histidinol dehydrogenase	GO:0000105;GO:0004399;GO:0008270;GO:0051287;GO:0055114	AT5G63890.1	ATHDH;HDH;HISN8	histidinol dehydrogenase	0.0325091	0.00367701	0.0109337	0.758601	0.500262	0.146631	9	9	9	28.6	28.6	28.6	46.124	0	36.146	864930000	52
	14583000	9290400		15646000	18607000			18014000	15608000	14456000	18453000	Cre02.g077650.t1.2	Cre02.g077650.t1.2		GO:0006470;GO:0008138				0.261855		0.327152		0.660334		2	2	2	19.9	19.9	19.9	18.411	0	5.6732	134220000	8
994040000	966230000	825490000	948780000	916330000	1070600000	1097200000	1006600000	1020300000	1378700000	1453300000	1398400000	Cre02.g077800.t1.2;Cre02.g077750.t1.2	Cre02.g077800.t1.2						0.516139	0.151066	0.00500947	0.328377	0.00437015	0.000660221	10	7	7	13.8	9	9	86.251	0	81.137	11266000000	104
731760000	692860000	669400000	699450000	618300000	755570000	692070000	644360000	656730000	619760000	639460000	687270000	Cre02.g077850.t1.2	Cre02.g077850.t1.2	Flagellar Associated Protein					0.885493	0.223567	0.144036	0.5807	0.414179	0.565177	14	14	11	17.8	17.8	12.8	83.459	0	181.07	8723100000	241
149750000	143150000	145000000	163060000	154080000	169230000	162050000	153780000	166510000	158280000	158670000	180920000	Cre02.g078100.t1.1	Cre02.g078100.t1.1	{EIF5Ba}|Eukaryotic initiation factor, eIF-5B	GO:0000049;GO:0005525	AT1G76810.1		eukaryotic translation initiation factor 2 (eIF-2) family protein	0.0494812	0.0384444	0.107901	0.827525	0.686614	0.580512	22	22	22	19.8	19.8	19.8	176.9	0	97.479	1565400000	158				128	1115
					2820100							Cre02.g078226.t2.1akaCre02.g078226.t1.1	Cre02.g078226.t2.1akaCre02.g078226.t1.1												1	1	1	6.4	6.4	6.4	18.279	0.0020796	2.0027	10870000	1
												Cre02.g078600.t1.2	Cre02.g078600.t1.2	Radial spoke protein 8											1	1	1	4.2	4.2	4.2	40.485	0	2.9245	0	1
										6548800		Cre02.g078885.t1.1	Cre02.g078885.t1.1		GO:0006886;GO:0008536	AT3G08960.1		ARM repeat superfamily protein							5	5	5	6.8	6.8	6.8	121.66	0	7.1209	28117000	6
									137090000			Cre02.g078966.t1.1	Cre02.g078966.t1.1		GO:0004222;GO:0005524;GO:0006508;GO:0016887	AT3G47060.1	ftsh7	FTSH protease 7							2	2	2	2.8	2.8	2.8	101.35	0.0023592	1.9417	1194700000	10
			15338000		18196000							Cre02.g079400.t1.2	Cre02.g079400.t1.2		GO:0003676	AT4G19610.1		nucleic acid binding;nucleotide binding;RNA binding							2	2	2	22.6	22.6	22.6	15.825	0	5.4159	48014000	10
159350000	164510000	156860000	182010000	178390000	181580000	179400000	177340000	168080000	142500000	143270000	147930000	Cre02.g079550.t1.2	Cre02.g079550.t1.2	{ROC110}|Dynamin-related GTPase, involved in circadian rhythms	GO:0003924;GO:0005525	AT1G59610.1	ADL3;CF1;DL3;DRP2B	dynamin-like 3	0.00413175	0.0308543	0.00635642	0.237046	0.000150579	0.00487242	15	15	15	23.4	23.4	23.4	91.229	0	111.87	1667500000	144
130980000	140410000	126620000	166410000	173520000	157370000	165090000	175330000	177600000	154580000	163360000	163870000	Cre02.g079600.t1.2	Cre02.g079600.t1.2	{TSF2}	GO:0000049;GO:0000287;GO:0004812;GO:0004826;GO:0005524;GO:0005737;GO:0006432;GO:0008033;GO:0043039	AT3G58140.1		phenylalanyl-tRNA synthetase class IIc family protein	0.00624158	0.00205656	0.00667135	0.319733	0.413965	0.0726159	13	13	13	45.2	45.2	45.2	48.86	0	126.71	1579500000	132
26103000	22692000	27557000	22077000	21270000	28320000	27205000	31686000	33406000		19042000	25088000	Cre02.g079700.t1.2	Cre02.g079700.t1.2	{PYR2}|Aspartate carbamoyltransferase	GO:0006520;GO:0016597;GO:0016743	AT3G20330.1	PYRB	PYRIMIDINE B	0.59277	0.0899279	0.449556	0.0785532	0.673626	0.149908	6	6	6	19.4	19.4	19.4	40.985	0	30.878	230350000	40
363040000	382980000	350670000	363650000	307660000	395610000	352180000	332210000	337120000	349800000	316410000	361920000	Cre02.g079800.t1.2	Cre02.g079800.t1.2	{ASA6}|Mitochondrial F1F0 ATP synthase associated 13.3 kDa protein					0.745099	0.10009	0.247604	0.619171	0.686369	0.892263	6	6	6	42.7	42.7	42.7	16.052	0	59.145	3659400000	88
6705900000	7224300000	6987900000	6782200000	6701800000	6548200000	6852500000	5877500000	7025300000	7169200000	6327700000	6779400000	Cre02.g080200.t1.2	Cre02.g080200.t1.2	Transketolase	GO:0003824;GO:0008152	AT3G60750.1		Transketolase	0.177483	0.398639	0.503259	0.821981	0.774191	0.710952	43	43	43	63.2	63.2	63.2	77.66	0	323.31	73526000000	1058
					14000000							Cre02.g080250.t1.2	Cre02.g080250.t1.2		GO:0016020	AT4G27990.1	ATYLMG1-2;YLMG1-2	YGGT family protein							1	1	1	5.9	5.9	5.9	21.166	0	9.1994	106470000	16
108430000	123130000	135520000	121650000	143500000	120260000	108020000	112390000	118970000	129250000	131750000	142130000	Cre02.g080350.t1.1	Cre02.g080350.t1.1		GO:0008270;GO:0016579;GO:0036459	AT3G20630.1	ATUBP14;PER1;TTN6;UBP14	ubiquitin-specific protease 14	0.603779	0.364086	0.265343	0.167428	0.53661	0.0150811	14	14	14	20.3	20.3	20.3	99.128	0	56.158	1227100000	76
											1553700	Cre02.g080500.t1.2	Cre02.g080500.t1.2		GO:0008152;GO:0016758										2	2	2	3.8	3.8	3.8	80.469	0	4.483	10487000	3
18087000	19345000		28102000	29760000	10991000	20614000	25519000	12994000	120160000	132270000	51182000	Cre02.g080600.t1.2	Cre02.g080600.t1.2	{BIP2}		AT5G42020.1	BIP;BIP2	Heat shock protein 70 (Hsp 70) family protein	0.553973	0.812204	0.0822315	0.67294	0.0830796	0.0811934	48	8	8	58.3	18.1	18.1	75.288	0	92.984	441230000	42
1461400000	1380400000	1354800000	1626700000	1445500000	1587400000	1912700000	2077300000	1886900000	3318800000	2877800000	2828600000	Cre02.g080650.t1.2	Cre02.g080650.t1.2	Endoplasmic reticulum associated heat shock protein 90B	GO:0005524;GO:0006457;GO:0006950;GO:0051082	AT2G04030.1	AtHsp90.5;CR88;EMB1956;Hsp88.1;HSP90.5	Chaperone protein htpG family protein	0.0881094	0.00339486	0.00728016	0.00761441	0.00614067	0.0126179	51	51	49	60.6	60.6	58.9	93.119	0	323.31	20879000000	549
602700000	620720000	525510000	648250000	660610000	644600000	717970000	791940000	680790000	1097800000	977910000	891180000	Cre02.g080700.t1.2	Cre02.g080700.t1.2	{BIP1}|Endoplasmic reticulum associated Hsp70 protein		AT5G42020.1	BIP;BIP2	Heat shock protein 70 (Hsp 70) family protein	0.141204	0.0288242	0.00979293	0.13366	0.0293503	0.0305076	50	50	10	59.6	59.6	17.8	72.492	0	323.31	7324300000	154
170910000	168390000	161890000	184630000	172790000	214000000	235920000	219570000	212250000	333970000	338510000	312980000	Cre02.g080900.t1.2	Cre02.g080900.t1.2	{PRX4}|Peroxiredoxin, type II	GO:0016491	AT3G06050.1	ATPRXIIF;PRXIIF	peroxiredoxin IIF	0.19169	0.00838457	0.000936209	0.102346	0.00144362	0.000586969	14	14	14	61.9	61.9	61.9	24.37	0	45.08	2362900000	117
2862100000	2599800000	2548400000	2832400000	2644800000	2577200000	2387300000	2094200000	2161800000	1967300000	1704500000	1664800000	Cre02.g081050.t1.2	Cre02.g081050.t1.2	Flagellar Associated Protein		AT1G65900.1			0.911328	0.0260329	0.00279459	0.0165364	0.00207887	0.0286536	21	21	21	53.5	53.5	53.5	55.891	0	323.31	23168000000	407
340350000	319530000	265910000	270370000	297960000	345210000	392250000	422790000	338150000	347030000	393930000	412890000	Cre02.g081250.t1.2	Cre02.g081250.t1.2			AT3G46780.1	PTAC16	plastid transcriptionally active 16	0.901978	0.085466	0.0628974	0.0737643	0.0531027	0.994787	22	22	22	36.7	36.7	36.7	78.425	0	86.906	3429700000	175				129	357
7863600	11537000					9194400		23541000		9687000		Cre02.g081550.t1.2	Cre02.g081550.t1.2			AT5G60340.1		P-loop containing nucleoside triphosphate hydrolases superfamily protein		0.518886					2	2	2	13.7	13.7	13.7	20.575	0.00093779	2.4843	94070000	6
8420300					8041700	7951400	8489100		8215700		8104400	Cre02.g081650.t1.2	Cre02.g081650.t1.2			AT3G28720.1								0.860365	3	3	3	6.1	6.1	6.1	77.164	0	3.0951	53569000	16
					3668700							Cre02.g082100.t1.1	Cre02.g082100.t1.1												1	1	1	6.5	6.5	6.5	19.414	0.0023454	1.9053	73321000	4
155430000	170810000	178200000	148840000	179670000	164040000	147350000	96295000	165560000	198810000	166150000	169030000	Cre02.g082250.t1.1;Cre02.g082200.t1.1;Cre02.g082150.t1.1	Cre02.g082250.t1.1;Cre02.g082200.t1.1	{HSK2};{HSK1}|Homoserine kinase	GO:0005524	AT2G17265.1	DMR1;HSK	homoserine kinase	0.741361	0.261759	0.478847	0.314153	0.372273	0.172499	9	9	9	34.6	34.6	34.6	36.271	0	36.384	1800200000	95
		7153800			6002400							Cre02.g082300.t1.2	Cre02.g082300.t1.2	{SUR6}		AT5G05210.1		Surfeit locus protein 6							2	2	2	9.8	9.8	9.8	44.689	0	8.2778	13944000	6
		4237900										Cre02.g082350.t2.1;Cre02.g082350.t1.1	Cre02.g082350.t2.1;Cre02.g082350.t1.1	{CUT1}|Copper-binding protein CutA;{CUT1}|Copper-binding protein CutA	GO:0010038	AT2G33740.2	CUTA	alpha/beta;Nitrogen regulatory PII-like							1	1	1	7.5	7.5	7.5	19.019	0.0012296	2.3225	9860700	3
542930000	680140000	876360000	913780000	918770000	865490000	745000000	681980000	829240000	316300000	435150000	498570000	Cre02.g082500.t1.1	Cre02.g082500.t1.1	Photosystem I reaction center subunit N, chloroplastic	GO:0005516;GO:0009522;GO:0015979;GO:0042651	AT5G64040.1	PSAN	chloroplast;putative (PSAN);putative / PSI-N;photosystem I reaction center subunit PSI-N	0.171869	0.65789	0.0800014	0.0592127	0.0073587	0.00904303	4	4	4	33.1	33.1	33.1	14.804	0	28.176	7532200000	77
55970000	59560000	60078000	77891000	82383000	69483000	127020000	134750000	108770000	119290000	114770000	125340000	Cre02.g082550.t1.2	Cre02.g082550.t1.2	{ZEP}|Zeaxanthin epoxidase	GO:0005515;GO:0071949	AT5G67030.1	ABA1;ATABA1;ATZEP;IBS3;LOS6;NPQ2;ZEP	zeaxanthin epoxidase (ZEP) (ABA1)	0.0305873	0.0119843	0.000656655	0.0129921	0.00107464	0.688587	16	16	16	28.4	28.4	28.4	80.959	0	63.586	962380000	84
22000000	20695000					18737000	25461000		14505000	17351000	19788000	Cre02.g082600.t1.1	Cre02.g082600.t1.1							0.860517	0.100704			0.359013	2	2	2	6.6	6.6	6.6	51.462	0	55.956	170590000	24
18556000		31255000	26879000	18368000	32160000	34899000	29370000	25589000	32009000	21313000	26766000	Cre02.g082877.t1.1;Cre02.g082825.t1.1	Cre02.g082877.t1.1	{TSS1}	GO:0000166;GO:0003677;GO:0004812;GO:0004828;GO:0005524;GO:0005737;GO:0006418;GO:0006434	AT1G11870.2	ATSRS;OVA7;SRS	Seryl-tRNA synthetase	0.916869	0.568906	0.830402	0.446061	0.869115	0.472609	8	8	8	16.3	16.3	16.3	72.063	0	22.368	245750000	38
					12294000							Cre02.g083050.t1.1	Cre02.g083050.t1.1			AT4G19150.1		Ankyrin repeat family protein							3	3	3	8.5	8.5	8.5	55.523	0	5.3212	56229000	5
96597000	100600000	100510000	93167000	111530000	115850000	89788000	101220000	101820000	72699000	87623000	86484000	Cre02.g083600.t2.1akaCre02.g083600.t1.2	Cre02.g083600.t2.1akaCre02.g083600.t1.2						0.388109	0.725509	0.0624617	0.327067	0.0504817	0.0708764	8	8	8	33	33	33	45.159	0	28.278	994120000	83
416580000	409330000	414340000	403450000	355970000	408670000	329800000	344560000	341380000	238320000	200170000	198660000	Cre02.g083800.t1.2	Cre02.g083800.t1.2	{SNE5}|dTDP-glucose 4,6-dehydratase aka Cre02.g083800.t2.1|{SNE5}|dTDP-glucose	GO:0003854;GO:0006694;GO:0016616;GO:0055114	AT1G78570.1	ATRHM1;RHM1;ROL1	rhamnose biosynthesis 1	0.286971	0.00080941	0.0033956	0.0851188	0.0014614	0.00569222	15	15	15	46.9	46.9	46.9	40.714	0	99.013	3256200000	165
									2328700			Cre02.g083850.t1.1akaCre02.g083850.t2.1	Cre02.g083850.t1.1akaCre02.g083850.t2.1												1	1	1	3.3	3.3	3.3	39.095	0.0012446	2.4348	7401500	3
374300000	385590000	385200000	380120000	338460000	367320000	385660000	415980000	368170000	382090000	441280000	342280000	Cre02.g083950.t1.1	Cre02.g083950.t1.1	Plastid-specific ribosomal protein 3	GO:0003735;GO:0005840;GO:0006412	AT5G15760.1		Ribosomal protein PSRP-3/Ycf65	0.246165	0.6197	0.834542	0.20863	0.46398	0.968224	14	14	14	57.4	57.4	57.4	33.366	0	156.92	3922900000	162
55172000	58819000	39429000	58446000	73809000	86670000	74105000	93912000	85750000	38304000	40736000	52729000	Cre02.g084000.t1.2	Cre02.g084000.t1.2						0.103004	0.0155941	0.390664	0.315922	0.0500803	0.00598955	2	2	2	25	25	25	12.964	0	29.653	709320000	52
					6185100	12838000	13299000		7514600	6891000		Cre02.g084050.t1.2	Cre02.g084050.t1.2	SEC62-subunit of ER-translocon	GO:0008565;GO:0015031;GO:0016021	AT3G20920.1		translocation protein-related						0.00605053	2	2	2	6.6	6.6	6.6	36.139	0	5.0283	57669000	9
						55179000						Cre02.g084350.t1.2	Cre02.g084350.t1.2	Predicted protein	GO:0016020	AT1G64150.1		Uncharacterized protein family (UPF0016)							1	1	1	8.5	8.5	8.5	25.205	0	36.043	219220000	13
27969000	29821000	23786000	34721000	26640000	31174000	32309000	36313000	27595000	35241000	32106000	34140000	Cre02.g084650.t1.2	Cre02.g084650.t1.2		GO:0006886;GO:0008536	AT3G08960.1		ARM repeat superfamily protein	0.286529	0.19683	0.0457503	0.739196	0.331979	0.567164	6	6	6	5.6	5.6	5.6	141.49	0	11.309	304690000	32
71336000	62288000	57958000	55404000	60580000	71283000	68363000	78745000	67043000	54672000	65407000	72831000	Cre02.g084750.t2.1;Cre02.g084750.t1.1	Cre02.g084750.t2.1;Cre02.g084750.t1.1	;	GO:0003676	AT3G13224.2		RNA-binding (RRM/RBD/RNP motifs) family protein	0.825907	0.236704	0.949848	0.210939	0.802873	0.339865	15	15	15	31.8	31.8	31.8	81.646	0	70.589	661030000	95
160960000	139090000	150820000	154900000	135800000	141380000	211520000	221840000	221800000	166630000	197160000	188050000	Cre02.g085450.t1.2	Cre02.g085450.t1.2	{CPX1}|Coproporphyrinogen III oxidase	GO:0004109;GO:0006779;GO:0055114	AT1G03475.1	ATCPO-I;HEMF1;LIN2	Coproporphyrinogen III oxidase	0.502063	0.00222065	0.0440752	0.000978733	0.0274285	0.048547	14	14	14	55.3	55.3	55.3	41.426	0	82.14	1842800000	118
				5506800						7961700		Cre02.g085650.t1.1	Cre02.g085650.t1.1		GO:0016888	AT3G52390.1		TatD related DNase							2	2	2	6.2	6.2	6.2	33.771	0.0021084	2.1426	26268000	5
64193000	56090000	51177000	45805000	45424000	47662000	51537000	61145000	52316000	51448000	43592000	42587000	Cre02.g085900.t1.2	Cre02.g085900.t1.2	{IPP1}	GO:0046854	AT1G31190.1	IMPL1	myo-inositol monophosphatase like 1	0.0990747	0.683135	0.0806848	0.0993534	0.895986	0.0941973	5	5	5	22.8	22.8	22.8	35.565	0	35.705	511540000	39
145050000	130200000	128890000	150890000	122870000	164620000	145630000	130400000	142810000	121860000	114020000	130780000	Cre02.g085950.t1.2	Cre02.g085950.t1.2			AT5G62440.1		Protein of unknown function (DUF3223)	0.461459	0.521827	0.153256	0.659507	0.181617	0.0611697	10	10	10	57.2	57.2	57.2	25.158	0	104.77	1422300000	90
					11744000							Cre02.g086100.t1.2	Cre02.g086100.t1.2	Predicted protein		AT1G49975.1									1	1	1	8.4	8.4	8.4	16.174	0	3.2908	71886000	11
23605000	23342000	24891000	21117000	22912000	26838000	29525000	30661000	33086000	24656000	24431000	26393000	Cre02.g086600.t1.2	Cre02.g086600.t1.2						0.868632	0.0104009	0.200516	0.0273173	0.466075	0.0138306	6	6	6	20.8	20.8	20.8	53.635	0	16.221	255440000	33
	8380100	9174000			7765300	7452200	7324400	8079900	6372000	8467300	6833600	Cre02.g086700.t1.2	Cre02.g086700.t1.2	{COG7}|Component of oligomeric golgi complex	GO:0006886;GO:0017119	AT5G51430.1	EYE	conserved oligomeric Golgi complex component-related / COG complex component-related		0.149125	0.13113			0.607929	3	3	3	7	7	7	82.352	0	9.4686	68327000	18
26444000	29739000	27756000	32574000	32410000	30648000	33484000	31672000	28217000	25943000	33506000	32227000	Cre02.g086887.t1.1;Cre02.g086887.t3.1;Cre02.g086887.t2.1	Cre02.g086887.t1.1;Cre02.g086887.t3.1	;	GO:0005643;GO:0006810	AT1G10390.2;AT1G80680.1	MOS3;NUP96;PRE;SAR3	Nucleoporin autopeptidase;SUPPRESSOR OF AUXIN RESISTANCE 3	0.0342326	0.172674	0.391142	0.685566	0.634144	0.851269	7	7	7	4.2	4.2	4.2	224.96	0	15.446	304120000	34
34346000	34190000	31127000	28194000	28440000	32470000	36245000	33410000	31854000	44238000	47180000	47945000	Cre02.g087150.t1.2	Cre02.g087150.t1.2						0.118002	0.730152	0.00103615	0.0943537	0.000872909	0.00192171	6	6	6	17.8	17.8	17.8	57.942	0	36.213	368220000	38
84675000	88705000	95904000	87638000	78783000	103690000	74679000	72531000	89689000	61216000	77899000	93973000	Cre02.g087600.t1.1	Cre02.g087600.t1.1	{SRH2}	GO:0005524	AT2G02090.1	CHA19;CHR19;ETL1	SNF2 domain-containing protein / helicase domain-containing protein	0.974819	0.177607	0.330616	0.294525	0.363222	0.914109	13	13	13	16.9	16.9	16.9	123.5	0	131.29	809800000	90
593490000	522870000	604550000	640650000	526340000	550640000	608140000	528270000	598590000	725420000	717980000	727820000	Cre02.g087700.t1.2	Cre02.g087700.t1.2	Ascorbate peroxidase	GO:0004601;GO:0006979;GO:0020037;GO:0055114	AT4G08390.1	SAPX	stromal ascorbate peroxidase	0.981108	0.902226	0.0265168	0.899829	0.0480948	0.0273227	21	21	21	72.8	72.8	72.8	35.663	0	171.81	6436300000	252
495060000	471120000	440160000	505850000	489530000	501710000	501270000	516400000	483750000	485480000	501450000	528350000	Cre02.g087950.t1.2	Cre02.g087950.t1.2	{TSM1}	GO:0000049;GO:0000166;GO:0004812;GO:0005524;GO:0006418	AT4G13780.1		putative;putative / methionyl-tRNA synthetase;putative / MetRS;methionine--tRNA ligase	0.190065	0.17768	0.150938	0.900575	0.686683	0.783805	31	31	31	48.4	48.4	48.4	104.3	0	227.17	5085200000	364
452000000	376430000	353340000	394120000	338760000	373880000	431320000	474140000	345160000	481180000	452430000	445990000	Cre02.g088000.t1.2	Cre02.g088000.t1.2	{PHB1}|Prohibitin	GO:0016020	AT4G28510.1	ATPHB1;PHB1	prohibitin 1	0.512887	0.660324	0.14614	0.337116	0.0130981	0.37571	14	14	14	52.4	52.4	52.4	33.562	0	143.14	4057800000	137
					14683000							Cre02.g088100.t1.2	Cre02.g088100.t1.2												3	3	3	6.4	6.4	6.4	57.022	0	4.1713	130720000	7
5690300000	5316000000	4909400000	5485200000	5070800000	5778700000	5690000000	6337900000	5430400000	8535300000	7982300000	7011700000	Cre02.g088200.t1.2	Cre02.g088200.t1.2	Protein disulfide isomerase 1	GO:0045454	AT5G60640.1	ATPDI2;ATPDIL1-4;PDI2;PDIL1-4	PDI-like 1-4	0.670955	0.219666	0.0151563	0.3354	0.0189573	0.0254749	38	38	38	70.9	70.9	70.9	58.236	0	323.31	63432000000	751
527440000	537970000	488490000	536080000	526810000	543360000	578370000	592890000	560690000	939520000	809450000	805980000	Cre02.g088600.t1.2	Cre02.g088600.t1.2	{ACLB1}|ATP citrate lyase, subunit B	GO:0003824;GO:0008152;GO:0046912;GO:0048037	AT3G06650.1	ACLB-1	ATP-citrate lyase B-1	0.367499	0.0374918	0.0103968	0.0281614	0.0178178	0.0208976	28	28	28	61.8	61.8	61.8	64.856	0	215.2	6356800000	337
21351000	23385000	20424000	16611000	21408000	21463000	16154000	15833000	21064000		20465000	21567000	Cre02.g088700.t1.2	Cre02.g088700.t1.2						0.375267	0.124458	0.545139	0.410642	0.545354	0.180837	5	5	5	12.7	12.7	12.7	48.189	0	8.8471	186980000	22
21352000	14484000	14540000	15924000	19131000	15909000	14366000	22210000	12573000	14514000	16811000	15451000	Cre02.g088750.t1.2	Cre02.g088750.t1.2	{ATR2}	GO:0005515;GO:0016773	AT4G36080.2		alcohol group as acceptor;binding;inositol or phosphatidylinositol kinases;phosphotransferases	0.943137	0.918415	0.657089	0.861996	0.34177	0.816654	6	6	6	1.6	1.6	1.6	517.22	0	11.791	200020000	26
					7331200							Cre02.g088800.t1.2	Cre02.g088800.t1.2		GO:0003676	AT3G04500.1		RNA-binding (RRM/RBD/RNP motifs) family protein							1	1	1	5.6	5.6	5.6	31.376	0	4.9008	4487500	3
249650000	237170000	215660000	217620000	201220000	206830000	212640000	185090000	191120000	169660000	226500000	174790000	Cre02.g088850.t1.2	Cre02.g088850.t1.2	{RFS2}	GO:0009231;GO:0009349	AT2G44050.1	COS1	6;7-dimethyl-8-ribityllumazine synthase / DMRL synthase / lumazine synthase / riboflavin synthase	0.106308	0.0448489	0.121416	0.288031	0.42289	0.78597	7	7	7	37.9	37.9	37.9	23.165	0	64.841	2389300000	141
1185400000	1168500000	1224100000	1307100000	1250300000	1372900000	1359900000	1301300000	1381300000	1438000000	1343300000	1457400000	Cre02.g088900.t1.2	Cre02.g088900.t1.2	Plastid ribosomal protein L1		AT3G63490.1		Ribosomal protein L1p/L10e family	0.0619315	0.00829004	0.0127227	0.437314	0.108806	0.208941	18	18	17	55.6	55.6	53.2	32.439	0	84.941	13431000000	227
72657000	71903000	52570000	59164000	66064000	67946000	80398000	77333000	60448000	70587000	76515000	76232000	Cre02.g089100.t1.2	Cre02.g089100.t1.2	{COPD1}|Delta subunit of COP-I complex		AT5G05010.2		clathrin adaptor complexes medium subunit family protein	0.865888	0.481044	0.314136	0.313121	0.0429349	0.81254	8	8	8	25	25	25	55.946	0	19.736	691760000	62
15310000	12451000					18245000	15477000		38172000	33174000	30737000	Cre02.g089450.t1.2;Cre02.g089400.t1.1;Cre02.g089500.t1.2	Cre02.g089450.t1.2;Cre02.g089400.t1.1	{HRP5};{HRP2}						0.272983	0.00462393			0.00721395	4	4	4	17.4	17.4	17.4	37.756	0	32.907	190880000	15
33757000	39962000	32286000	39421000	33776000	36889000	31728000	32496000	20405000	26728000	29976000	21871000	Cre02.g090050.t1.1	Cre02.g090050.t1.1	{FAP285}|Flagellar Associated Protein					0.662333	0.208517	0.0515331	0.149831	0.0262521	0.685856	3	3	3	6.2	6.2	6.2	86.543	0	30.406	311120000	57
31144000	33223000	33563000	34926000	34775000	29798000	32715000	31308000	31619000	35739000	33775000	35940000	Cre02.g090150.t1.2	Cre02.g090150.t1.2	{PANC}|Pantothenate synthetase	GO:0004592;GO:0015940	AT5G48840.1	ATPTS;PANC;PTS	homolog of bacterial PANC	0.79681	0.441426	0.0710198	0.528782	0.36462	0.0225064	6	6	6	46	46	46	23.602	0	32.756	327650000	35
9874800	9653700				14866000			13718000	16178000	10287000	12428000	Cre02.g090600.t1.2	Cre02.g090600.t1.2			AT4G30840.1		Transducin/WD40 repeat-like superfamily protein			0.203721				3	3	3	9.5	9.5	9.5	50.269	0	7.1481	103420000	12
361010000	358950000	340250000	376140000	374920000	400020000	440810000	461230000	391780000	471190000	489480000	472910000	Cre02.g090850.t1.1;Cre02.g091400.t1.1	Cre02.g090850.t1.1	ClpB chaperone, Hsp100 family	GO:0005524;GO:0016887;GO:0019538	AT2G25140.1;AT5G15450.1	APG6;CLPB3;CLPB4;CLPB-M;CLPB-P;HSP98.7	casein lytic proteinase B3;casein lytic proteinase B4	0.047242	0.0523109	0.000160362	0.134363	0.00114797	0.143913	36	36	35	41.7	41.7	41.7	109.71	0	99.987	4093700000	217
362670000	409220000	437190000	403860000	424370000	470210000	557650000	655430000	603330000	599080000	540600000	556940000	Cre02.g091050.t1.2	Cre02.g091050.t1.2	{HEM2}|Delta-aminolevulinic acid dehydratase	GO:0004655;GO:0033014;GO:0046872	AT1G69740.2	HEMB1	Aldolase superfamily protein	0.367026	0.00573339	0.00496012	0.00994102	0.00745059	0.307433	16	16	16	59	59	59	43.033	0	105.33	5305200000	238
1582900000	1627400000	1578800000	1672900000	1440900000	1626200000	1593500000	1133900000	1515800000	1438700000	1323100000	1593500000	Cre02.g091100.t1.2	Cre02.g091100.t1.2	Ribosomal protein L15, component of cytosolic 80S ribosome and 60S large subunit	GO:0003735;GO:0005840;GO:0006412	AT4G16720.1		Ribosomal protein L23/L15e family protein	0.840791	0.32826	0.202594	0.374943	0.292088	0.832113	10	10	10	38.8	38.8	38.8	27.157	0	73.726	15245000000	187
11282000	12084000				12379000	15569000	11343000	12454000		14400000		Cre02.g091150.t1.1	Cre02.g091150.t1.1	COP-II coat subunit	GO:0006886;GO:0006888;GO:0008270;GO:0030127	AT3G07100.1	ERMO2;SEC24A	Sec23/Sec24 protein transport family protein		0.375867					4	4	4	6.2	6.2	6.2	110.53	0	6.5732	81989000	12
88065000	84730000	83677000	79409000	69588000	72277000	77059000	62653000	75450000	96524000	104040000	96593000	Cre02.g091550.t1.2	Cre02.g091550.t1.2	{PBF2}		AT2G02740.2	ATWHY3;PTAC11;WHY3	ssDNA-binding transcriptional regulator	0.0401942	0.084331	0.0166225	0.729091	0.00302653	0.0123251	7	7	7	38.7	38.7	38.7	24.873	0	22.349	845750000	90
216280000	196550000	187410000	201570000	186890000	224600000	211970000	233860000	218530000	179010000	202710000	194740000	Cre02.g091700.t1.2	Cre02.g091700.t1.2	Protofilament ribbon protein of flagellar microtubules					0.774637	0.121603	0.512581	0.265945	0.409906	0.0372098	18	18	18	32.6	32.6	32.6	71.985	0	146.43	1972800000	134
8984000						9827900				18213000		Cre02.g091850.t1.2	Cre02.g091850.t1.2		GO:0003824;GO:0008152	AT4G16800.1		ATP-dependent caseinolytic (Clp) protease/crotonase family protein							4	4	4	13.5	13.5	13.5	37.69	0	6.888	93510000	11
								20083000				Cre02.g092050.t1.1	Cre02.g092050.t1.1	{MITC6}|Mitochondrial substrate carrier protein		AT5G15640.1		Mitochondrial substrate carrier family protein							2	2	2	10.3	10.3	10.3	37.398	0	10.191	20410000	2
4023400	5180000	3812600			4031600	4103200			5056400	6194900	5997200	Cre02.g092150.t1.2	Cre02.g092150.t1.2		GO:0005515	AT1G35710.1		Protein kinase family protein with leucine-rich repeat domain			0.064889				4	4	4	11.3	11.3	11.3	48.787	0	4.0109	40967000	13
							12656000		10941000			Cre02.g092250.t1.2	Cre02.g092250.t1.2	{FKB22}|Peptidyl-prolyl cis-trans isomerase, FKBP-type	GO:0006457	AT3G21640.1	ATFKBP42;FKBP42;TWD1;UCU2	FKBP-type peptidyl-prolyl cis-trans isomerase family protein							3	3	3	9.8	9.8	9.8	52.125	0	3.4346	44584000	6
38963000	28732000	42202000	37351000	36934000	43455000	32887000	34390000	48739000	30074000	24585000	18192000	Cre02.g092350.t1.2	Cre02.g092350.t1.2	{CYP6}|Cytochrome P450, CYP51 superfamily;sterol 14 desaturase	GO:0005506;GO:0016705;GO:0020037;GO:0055114	AT1G11680.1	CYP51;CYP51A2;CYP51G1;EMB1738	CYTOCHROME P450 51G1	0.607558	0.7694	0.0827084	0.923758	0.0285329	0.0868829	5	5	5	9.5	9.5	9.5	56.044	0	8.8418	335480000	24
26618000	21194000	23738000	25368000	23201000	27657000	25068000	24988000	24101000	20432000	23031000	25406000	Cre02.g092400.t1.1	Cre02.g092400.t1.1		GO:0005622;GO:0006810	AT5G48650.1		Nuclear transport factor 2 (NTF2) family protein with RNA binding (RRM-RBD-RNP motifs) domain	0.486384	0.637414	0.69592	0.649404	0.27313	0.344145	2	2	2	3.2	3.2	3.2	54.537	0	2.8946	233210000	13
			14692000						11743000	13560000	13828000	Cre02.g092500.t1.1	Cre02.g092500.t1.1	{UPF1}|UPF1-like RNA helicase, NMD protein	GO:0000184;GO:0003677;GO:0004386;GO:0005524;GO:0005737;GO:0008270	AT5G47010.1	ATUPF1;LBA1;UPF1	putative;RNA helicase							5	5	5	5.3	5.3	5.3	128.33	0	20.121	81589000	19
17771000	14720000	16092000	16007000	14871000	13075000	17510000	18093000	13518000	16913000	17286000	16551000	Cre02.g092600.t1.2	Cre02.g092600.t1.2	{CPX2}|Coproporphyrinogen III oxidase	GO:0004109;GO:0006779;GO:0055114	AT1G03475.1	ATCPO-I;HEMF1;LIN2	Coproporphyrinogen III oxidase	0.277127	0.921439	0.501893	0.373267	0.109877	0.743234	5	5	5	18.3	18.3	18.3	39.064	0	9.2326	158720000	25
					3280200							Cre02.g092650.t1.1	Cre02.g092650.t1.1												1	1	1	11.7	11.7	11.7	9.5441	0.0021103	2.1494	69469000	7
		10375000		7686800				13277000				Cre02.g092700.t1.2	Cre02.g092700.t1.2	Flagellar Associated Protein											3	3	3	6.6	6.6	6.6	58.929	0	3.1597	55050000	7
638370000	628090000	693920000	659640000	524740000	588690000	642670000	539050000	662830000	712920000	662320000	699630000	Cre02.g092900.t1.2	Cre02.g092900.t1.2	{GUA1}|GMP synthetase	GO:0003922;GO:0005524;GO:0006164;GO:0006177;GO:0006541;GO:0016787	AT1G63660.1		putative;putative / glutamine amidotransferase;GMP synthase (glutamine-hydrolyzing)	0.250258	0.438698	0.213902	0.685424	0.108866	0.173096	28	28	28	57.8	57.8	57.8	59.339	0	186.36	6406400000	323
16907000	16090000	19298000	17893000	16190000	18176000	19310000	15492000	18265000	12599000	12285000	14905000	Cre02.g093300.t1.1	Cre02.g093300.t1.1			AT3G02710.1		ARM repeat superfamily protein	0.992221	0.871605	0.0313458	0.848441	0.0183288	0.0393633	4	4	4	8.8	8.8	8.8	84.517	0	6.695	157430000	23
51610000	38752000	35465000	42305000	36192000	54329000	58292000	68449000	56933000	54819000	48536000	52561000	Cre02.g093450.t1.2	Cre02.g093450.t1.2	Fructose-1,6-bisphosphate aldolase	GO:0004332;GO:0006096	AT4G26530.2		Aldolase superfamily protein	0.764004	0.0387344	0.168658	0.0662647	0.2831	0.108866	7	7	7	24.6	24.6	24.6	39.138	0	44.34	492580000	52
680790000	739080000	696810000	623530000	630800000	654440000	611590000	575530000	600570000	937350000	788180000	933790000	Cre02.g093650.t1.2	Cre02.g093650.t1.2		GO:0016491;GO:0051537;GO:0055114	AT1G71500.1		Rieske (2Fe-2S) domain-containing protein	0.0378524	0.00967281	0.053553	0.0474758	0.0326743	0.0232232	13	13	13	77.9	77.9	77.9	15.009	0	83.226	7145900000	153
170100000	155170000	148930000	188820000	210360000	160650000	137940000	127840000	116920000	63086000	68809000	60588000	Cre02.g093750.t1.2	Cre02.g093750.t1.2	{NRX2}|Nucleoredoxin 2		AT1G60420.1		DC1 domain-containing protein	0.175544	0.025123	0.00166761	0.0391286	0.0117515	0.00396946	13	13	12	43	43	39.8	50.659	0	61.597	1262500000	101				12	25
75552000	78316000	81076000	87592000	74609000	80873000	64872000	70992000	73982000	70065000	66830000	67511000	Cre02.g094100.t1.2	Cre02.g094100.t1.2	{NRX1}|Nucleoredoxin 1		AT1G60420.1		DC1 domain-containing protein	0.558263	0.0685878	0.00928151	0.0808087	0.0667774	0.578201	11	10	10	33.3	30.1	30.1	50.497	0	36.847	720730000	75
77656000	83277000	82999000	56055000	63346000	58015000	56280000	51693000	56984000	50946000	47815000	47780000	Cre02.g094250.t1.1	Cre02.g094250.t1.1			AT2G39970.1		Mitochondrial substrate carrier family protein	0.00164796	0.00046067	0.000422971	0.208834	0.0257742	0.0443899	9	9	9	25.2	25.2	25.2	43.926	0	48.419	596660000	72
23506000	14808000		21770000		22386000	21499000	19024000	23724000	33544000	42868000	33150000	Cre02.g094300.t1.2	Cre02.g094300.t1.2	{FUO1}|Electron transfer flavoprotein-ubiquinone oxidoreductase	GO:0004174;GO:0055114	AT2G43400.1	ETFQO	electron-transfer flavoprotein:ubiquinone oxidoreductase	0.623309	0.695583	0.0810938	0.677301	0.0439487	0.0272524	6	6	6	14.9	14.9	14.9	59.716	0	19.349	239960000	24
8535200											7905600	Cre02.g094350.t1.1	Cre02.g094350.t1.1			AT1G02690.2	IMPA-6	importin alpha isoform 6							2	2	2	4.9	4.9	4.9	72.769	0	7.1338	56612000	4
49759000	49568000	47748000	59041000	36255000	56465000	48199000	43623000	42728000	24735000	30175000	34622000	Cre02.g094450.t1.2	Cre02.g094450.t1.2	{PHC21}|Cell wall protein pherophorin-C21					0.848769	0.119534	0.0176074	0.512263	0.0872303	0.0170649	5	5	5	9.3	9.3	9.3	86.36	0	16.845	417120000	37
			11035000		13442000	12345000						Cre02.g094700.t1.2	Cre02.g094700.t1.2												3	3	3	5.5	5.5	5.5	67.573	0	11.039	66449000	7
										17399000		Cre02.g095044.t1.1	Cre02.g095044.t1.1												1	1	1	3.6	3.6	3.6	33.117	0.0015263	2.2471	126330000	11				200;201	100;101
16410000	12427000	12908000		14080000	12878000	13577000		12914000	15304000	12988000	11804000	Cre02.g095070.t1.1	Cre02.g095070.t1.1	{SRP19}|Subunit of the Signal Recognition Particle	GO:0006614;GO:0008312;GO:0048500	AT1G48160.1		putative;putative / SRP19;signal recognition particle 19 kDa protein	0.776411	0.652014	0.752418	0.773966	0.930119	0.920296	2	2	2	19.3	19.3	19.3	15.944	0	15.983	125080000	18
8430100	7740700	12854000		10193000	7160800	5357400	9207300	6932900	5601700	6448600	4773600	Cre02.g095071.t1.1	Cre02.g095071.t1.1		GO:0005634	AT1G55870.1	AHG2;ATPARN	ribonuclease H-like superfamily protein;Polynucleotidyl transferase	0.684092	0.275871	0.116374	0.503912	0.269901	0.298838	4	4	4	5.5	5.5	5.5	98.884	0	5.4567	69125000	22
32494000	39857000	39480000	52048000	50853000	53310000	40028000	28664000	39624000	20856000	24595000	25730000	Cre02.g095077.t1.1	Cre02.g095077.t1.1			AT5G50100.1		Putative thiol-disulphide oxidoreductase DCC	0.0184834	0.806416	0.0133834	0.0459531	0.000527951	0.064399	7	7	7	25.6	25.6	25.6	42.929	0	15.802	356400000	33
23047000	23893000	26833000	21378000	17835000	24501000	25362000	31569000	20955000	25965000	23981000	23999000	Cre02.g095082.t1.1	Cre02.g095082.t1.1		GO:0005634;GO:0006334	AT2G19480.3	2;NAP1;NFA02;NFA2	2;nucleosome assembly protein 1	0.22447	0.709112	0.968001	0.275378	0.211885	0.713983	7	7	7	9.8	9.8	9.8	90.813	0	6.9507	236630000	38
						11651000			13673000	9770700	9466500	Cre02.g095089.t1.1	Cre02.g095089.t1.1		GO:0016787	AT4G13720.1		Inosine triphosphate pyrophosphatase family protein							5	5	5	42.3	42.3	42.3	21.409	0	6.8284	68644000	10
15176000		17119000	18481000		17009000	20608000	27575000	22868000				Cre02.g095092.t1.1	Cre02.g095092.t1.1	{PSY1}|Phytoene synthase	GO:0009058;GO:0016740	AT5G17230.2	PSY	PHYTOENE SYNTHASE	0.328259	0.0518955		0.0896652			4	4	4	15.7	15.7	15.7	43.527	0	9.1468	118330000	19
					3779300							Cre02.g095095.t1.1	Cre02.g095095.t1.1	{PHC12}|Cell wall protein pherophorin-C12											2	2	2	2.8	2.8	2.8	103.66	0	4.556	24102000	11
									3549700			Cre02.g095101.t1.1	Cre02.g095101.t1.1		GO:0003676	AT5G51300.3		splicing factor-related							1	1	1	0.7	0.7	0.7	187.01	0	2.8415	3859500	8
											1103100	Cre02.g095102.t1.1	Cre02.g095102.t1.1	{VPS5C}|Subunit of Retromer complex	GO:0035091	AT5G58440.1	SNX2a	sorting nexin 2A							1	1	1	2.8	2.8	2.8	82.814	0.0078409	1.4252	6367000	1
					22461000							Cre02.g095110.t2.1;Cre02.g095110.t1.1	Cre02.g095110.t2.1;Cre02.g095110.t1.1	{FAP255}|Flagellar Associated Protein;		AT2G31305.1	INH3	inhibitor-3							1	1	1	17.5	17.5	17.5	7.0479	0.0012338	2.3569	115060000	3
	9339000			11919000				11993000		15354000	13498000	Cre02.g095111.t1.1	Cre02.g095111.t1.1	{VSR1}|Vacuolar Sorting Receptor		AT2G14720.2	1;BP80-2;MTV4;VSR2;VSR4	vacuolar sorting receptor 4							4	4	4	7.6	7.6	7.6	91.621	0	15.566	86796000	17
					7078100							Cre02.g095121.t1.1	Cre02.g095121.t1.1		GO:0001522;GO:0003723;GO:0009451;GO:0009982	AT2G39140.1	SVR1	pseudouridine synthase family protein							2	2	2	4.5	4.5	4.5	48.137	0	3.6061	25137000	17
	15698000			22448000				14406000		8770400	14490000	Cre02.g095122.t1.1	Cre02.g095122.t1.1	Peptidyl-prolyl cis-trans isomerase, FKBP-type	GO:0006457	AT5G13410.1		FKBP-like peptidyl-prolyl cis-trans isomerase family protein							2	2	2	18.3	18.3	18.3	20.871	0	5.1931	105930000	13
114480000	112300000	101390000	111360000	101690000	126160000	123460000	125010000	127860000	134510000	149340000	137460000	Cre02.g095126.t1.1	Cre02.g095126.t1.1	{DPE2}|alpha-1,4-glucanotransferase	GO:0004134;GO:0005975;GO:2001070	AT2G40840.1	DPE2	disproportionating enzyme 2	0.68202	0.0473532	0.00717916	0.221461	0.0400071	0.070886	19	19	19	25.3	25.3	25.3	116.56	0	36.605	1205200000	113
							3680200					Cre02.g095127.t1.1	Cre02.g095127.t1.1			AT2G27680.1		NAD(P)-linked oxidoreductase superfamily protein							1	1	1	2.4	2.4	2.4	57.387	0	3.0537	13583000	4
						3664700						Cre02.g095133.t1.1	Cre02.g095133.t1.1			AT1G72640.1		NAD(P)-binding Rossmann-fold superfamily protein							1	1	1	6.7	6.7	6.7	31.334	0.0059558	1.5478	2831100	1
238460000	247550000	228550000	232990000	198730000	244500000	223640000	239670000	233680000	219820000	220830000	222320000	Cre02.g095146.t1.1	Cre02.g095146.t1.1						0.459608	0.463214	0.0860194	0.672608	0.778592	0.133025	10	10	10	38.2	38.2	38.2	31.339	0	40.591	2451500000	165
158230000	156180000	150480000	158710000	129890000	143610000	139930000	130570000	154600000	151560000	153770000	155420000	Cre02.g095150.t1.2	Cre02.g095150.t1.2						0.319775	0.190567	0.630469	0.838387	0.371301	0.229285	9	9	9	12.1	12.1	12.1	119.83	0	48.106	1527000000	123
		6414600		4520400	6172500	8790200						Cre02.g095200.t1.2	Cre02.g095200.t1.2		GO:0005524;GO:0016887	AT1G64550.1	ATGCN3;GCN3	general control non-repressible 3							3	3	3	4.8	4.8	4.8	86.673	0	9.2379	31503000	12
112910000	118380000	136030000	110370000	100270000	140180000	105060000	125250000	116500000	96492000	111890000	136110000	Cre02.g095400.t2.1;Cre02.g095400.t1.2	Cre02.g095400.t2.1;Cre02.g095400.t1.2	;		AT3G15460.1		Ribosomal RNA processing Brix domain protein	0.716437	0.49553	0.608548	0.926653	0.905185	0.956142	9	9	9	26.9	26.9	26.9	38.387	0	19.082	1141300000	51
9622700					11363000	9112100	12809000		17773000	12122000	10817000	Cre02.g095500.t1.1	Cre02.g095500.t1.1											0.425995	4	4	4	9.1	9.1	9.1	75.179	0	4.6249	78390000	14
										2999400		Cre02.g095650.t1.1	Cre02.g095650.t1.1		GO:0071949	AT5G11330.1		FAD/NAD(P)-binding oxidoreductase family protein							1	1	1	5.5	5.5	5.5	50.666	0.0093793	1.3411	2814100	2
257530000	297670000	269250000	257680000	239480000	238880000	253850000	249110000	223700000	193320000	276810000	292760000	Cre02.g096150.t1.2	Cre02.g096150.t1.2	Mn superoxide dismutase	GO:0004784;GO:0006801;GO:0046872;GO:0055114	AT3G10920.1	ATMSD1;MEE33;MSD1	manganese superoxide dismutase 1	0.115587	0.101711	0.585148	0.79617	0.800927	0.738816	7	7	7	36.2	36.2	36.2	23.9	0	11.859	2541300000	68
					12150000							Cre02.g096200.t1.2	Cre02.g096200.t1.2			AT2G25280.1									2	2	2	7.2	7.2	7.2	32.648	0.0021078	2.1375	127000000	12
						3086300			3731400	5566300		Cre02.g097000.t1.2	Cre02.g097000.t1.2	{DHP1}	GO:0016787	AT5G12200.1	PYD2	pyrimidine 2							2	2	2	6.5	6.5	6.5	57.436	0	3.5898	18725000	5
35881000	34740000	40695000	33254000	53196000	38108000	39696000	31006000	36057000	31895000	46086000	34606000	Cre02.g097250.t1.1	Cre02.g097250.t1.1		GO:0006886;GO:0008536	AT5G62600.1		ARM repeat superfamily protein	0.544628	0.653258	0.934706	0.436502	0.621588	0.723375	16	16	16	23.6	23.6	23.6	119.33	0	48.121	370570000	77
238270000	256730000	222680000	269620000	226510000	239380000	248850000	264020000	300660000	275700000	304900000	283550000	Cre02.g097400.t1.2	Cre02.g097400.t1.2	{EIF5A}|Eukaryotic initiation factor, eIF-5A	GO:0003723;GO:0003746;GO:0006452;GO:0043022;GO:0045901;GO:0045905	AT1G13950.1	ATELF5A-1;EIF5A;EIF-5A;ELF5A-1	eukaryotic elongation factor 5A-1	0.732313	0.167471	0.0211387	0.265389	0.0577843	0.406946	10	10	10	70.9	70.9	70.9	18.074	0	198.13	3920300000	164
24415000	23645000	20272000	23089000	18304000	22291000	22348000	27363000	21559000	18715000	17292000	15518000	Cre02.g097550.t1.2	Cre02.g097550.t1.2			AT2G25830.1		YebC-related	0.47266	0.684228	0.0273887	0.343678	0.0935759	0.0489841	3	3	3	13.9	13.9	13.9	31.224	0	9.6394	199950000	20
276280000	264920000	254040000	246710000	223590000	263940000	260920000	257300000	245040000	246610000	248950000	254010000	Cre02.g097650.t1.2	Cre02.g097650.t1.2	{RPN6}|26S proteasome regulatory subunit	GO:0005515	AT1G29150.1	ATS9;RPN6	non-ATPase subunit 9	0.221717	0.259695	0.129964	0.506236	0.706841	0.455127	18	18	18	48.7	48.7	48.7	45.912	0	208.74	2586900000	186
1405700000	1172800000	963370000	1192300000	963430000	767240000	3728000000	2879300000	3310400000	3873200000	4562600000	4237800000	Cre02.g097800.t1.1	Cre02.g097800.t1.1	{MRP1}|ABC transporter	GO:0005524;GO:0006810;GO:0016021;GO:0016887;GO:0042626;GO:0055085	AT2G34660.1	ATMRP2;EST4;MRP2	multidrug resistance-associated protein 2	0.309173	0.0044998	0.000522867	0.00365603	0.000460607	0.0459219	54	54	53	43.7	43.7	43.1	146.83	0	323.31	27335000000	789				13;14;131	668;676;677
931810000	1038700000	1216600000	935870000	1049300000	1081800000	1047700000	1079600000	1186900000	835050000	1047700000	1237900000	Cre02.g097900.t1.2	Cre02.g097900.t1.2	{AST3}|Aspartate aminotransferase	GO:0006520;GO:0008483;GO:0009058;GO:0030170	AT4G31990.2	AAT3;ASP5;ATAAT1	aspartate aminotransferase 5	0.698675	0.68041	0.885103	0.24866	0.896225	0.644449	27	26	26	64.5	62.4	62.4	47.075	0	140.12	10523000000	310
					6014800							Cre02.g098150.t1.2	Cre02.g098150.t1.2	{XYK1}	GO:0005975;GO:0016773	AT2G21370.1	XK1;XK-1	xylulose kinase-1							1	1	1	3.5	3.5	3.5	50.377	0.0012399	2.4127	39467000	9
237680000	240760000	239400000	257700000	250940000	271490000	246170000	260700000	249050000	242220000	231000000	265350000	Cre02.g098250.t1.2	Cre02.g098250.t1.2	{PPO3}		AT3G03890.1		FMN binding	0.0723718	0.0984188	0.565379	0.347658	0.318193	0.639869	11	11	11	43.8	43.8	43.8	36.091	0	52.968	2512100000	124
709030000	705850000	710710000	700580000	722770000	706340000	722070000	683460000	675980000	744040000	657840000	782740000	Cre02.g098450.t1.2	Cre02.g098450.t1.2	{EIF2G}|Putative eukaryotic translation initiation factor 2 subunit 3, eIF2 gamma subunit	GO:0005525	AT1G04170.1	EIF2 GAMMA	eukaryotic translation initiation factor 2 gamma subunit	0.857881	0.411798	0.647399	0.387108	0.671103	0.458261	23	23	23	53.7	53.7	53.7	50.068	0	148.81	7313400000	289
57499000	52013000	57461000	53957000	50192000	61239000	59315000	91246000	66177000	143850000	107280000	102510000	Cre02.g098800.t1.2	Cre02.g098800.t1.2		GO:0005783;GO:0005788;GO:0009306	AT2G47470.1	ATPDI11;ATPDIL2-1;MEE30;PDI11;UNE5	thioredoxin family protein	0.895649	0.226732	0.0390641	0.213331	0.0342913	0.0532113	9	9	9	29	29	29	32.898	0	30.882	773630000	80
	17391000	18393000		15446000					14856000			Cre02.g098850.t1.1	Cre02.g098850.t1.1	NADPH dependent thioredoxin reductase	GO:0016491;GO:0055114	AT2G17420.1	ATNTRA;NTR2;NTRA	NADPH-dependent thioredoxin reductase A							3	3	3	9.4	9.4	9.4	53.269	0	21.287	120500000	11
49946000	40088000	42774000	43922000	46063000	47243000	62223000	65565000	52918000	64380000	56166000	46420000	Cre02.g099150.t1.2	Cre02.g099150.t1.2	{SNAPA1}|Alpha-SNAP, SNARE complex protein	GO:0006886	AT3G56190.1	ALPHA-SNAP2;ASNAP	alpha-soluble NSF attachment protein 2	0.673822	0.0317766	0.147582	0.0541109	0.192948	0.518679	9	9	9	42.9	42.9	42.9	33.726	0	28.812	527440000	55
500280000	422530000	449260000	466100000	449090000	422750000	494070000	544080000	499760000	407730000	403400000	384920000	Cre02.g099850.t1.1	Cre02.g099850.t1.1	{PDC2}|Pyruvate dehydrogenase, E1 component, alpha subunit	GO:0003824;GO:0030976	AT1G01090.1	PDH-E1 ALPHA	pyruvate dehydrogenase E1 alpha	0.690911	0.125822	0.113342	0.0322593	0.0437874	0.00921097	22	22	22	43.6	43.6	43.6	51.705	0	67.19	4507400000	261
53610000	65143000	62627000	65378000	53393000	65124000	68780000	72910000	61892000	32091000	57730000	68278000	Cre02.g100200.t1.2	Cre02.g100200.t1.2	NADH:ubiquinone oxidoreductase 22 kDa subunit					0.881665	0.194922	0.552202	0.269865	0.516245	0.291595	3	3	3	13.7	13.7	13.7	22.321	0	19.483	583360000	29
2404600000	2200700000	2162100000	2380000000	2199300000	2238500000	2166300000	2302900000	2049200000	2145500000	2098500000	2031200000	Cre02.g101350.t1.2	Cre02.g101350.t1.2	{RPL10a}|Ribosomal protein L10a, component of cytosolic 80S ribosome and 60S large subunit		AT5G22440.1		Ribosomal protein L1p/L10e family	0.866374	0.473667	0.148234	0.34153	0.0599488	0.393031	13	13	13	51.4	51.4	51.4	23.944	0	48.188	22969000000	214
1800200000	1707800000	1739700000	1786300000	1692200000	1766400000	1774100000	1765300000	1749300000	1941700000	1966100000	1947400000	Cre02.g101400.t1.2	Cre02.g101400.t1.2	{NSG15}|Clathrin Heavy Chain	GO:0005198;GO:0006886;GO:0016192;GO:0030130;GO:0030132	AT3G08530.1		heavy chain;Clathrin	0.982248	0.668896	0.0127119	0.665098	0.0146436	5.30517e-05	81	81	81	51.3	51.3	51.3	189.75	0	323.31	18313000000	835
	11355000			8017000				9963900	20192000			Cre02.g101850.t1.2	Cre02.g101850.t1.2	{NAT11}	GO:0008080	AT5G11340.1		Acyl-CoA N-acyltransferases (NAT) superfamily protein							3	3	3	28.3	28.3	28.3	17.922	0	29.316	65423000	18
174570000	170480000	168800000	198220000	157860000	187540000	179340000	172630000	181510000	142440000	168660000	176060000	Cre02.g101950.t1.2	Cre02.g101950.t1.2	{TRM2B}|tRNA (uracil-5)-methyltransferase		AT2G28450.1		zinc finger (CCCH-type) family protein	0.498387	0.12044	0.476121	0.808192	0.301283	0.266267	17	17	17	29.6	29.6	29.6	85.44	0	94.341	1687600000	140
3460000000	3056400000	2992100000	3104500000	2715800000	3028600000	2782200000	3127600000	2772000000	2619800000	2736600000	2875500000	Cre02.g102250.t1.2	Cre02.g102250.t1.2	Ribosomal protein S3, component of cytosolic 80S ribosome and 40S small subunit	GO:0003723	AT2G31610.1		Ribosomal protein S3 family protein	0.311114	0.218668	0.0819738	0.75515	0.229183	0.349376	22	22	22	74.3	74.3	74.3	20.978	0	208.93	29979000000	382				133	3
9887200	10932000	9560700	9123900		10455000	10975000	8877000	13131000			8755800	Cre02.g102450.t1.2	Cre02.g102450.t1.2		GO:0005515	AT4G00090.1		Transducin/WD40 repeat-like superfamily protein	0.713216	0.560764		0.454724			3	3	3	9	9	9	48.95	0	7.3782	81593000	21
					2770300							Cre02.g102800.t1.2	Cre02.g102800.t1.2	{RPB8}|DNA-directed RNA polymerase II, 16.5 kDa polypeptide	GO:0006351	AT1G54250.1	ATRPABC16.5;NRPB8A;NRPE8A	RNA polymerase Rpb8							1	1	1	20	20	20	12.599	0.00031949	2.7362	27975000	1
50403000	43453000	35573000	41891000	38160000	47496000	42696000	47268000	29286000	42099000	38862000	37560000	Cre02.g103000.t1.2	Cre02.g103000.t1.2	{FKM3}		AT2G26680.1			0.908534	0.649442	0.490829	0.678622	0.395468	0.968727	8	8	8	19.1	19.1	19.1	58.197	0	24.27	400750000	41
						6021500		3739700	4551000	6125800	5079000	Cre02.g103050.t1.2	Cre02.g103050.t1.2											0.803092	2	2	2	11.4	11.4	11.4	40.501	0	5.8485	29309000	12
22168000	24233000	22463000	25182000	24620000		20344000		24026000	28045000	26489000	35498000	Cre02.g103100.t1.1	Cre02.g103100.t1.1	{SDR5}		AT3G03330.1		NAD(P)-binding Rossmann-fold superfamily protein	0.0804825	0.749861	0.119866	0.374909	0.20645	0.100908	4	4	4	13.7	13.7	13.7	35.758	0	9.7414	230280000	27
16811000	12528000	19055000	16927000			20328000	18091000	15871000	19130000	19344000	23409000	Cre02.g103350.t1.1	Cre02.g103350.t1.1		GO:0016884	AT5G64440.1	AtFAAH;FAAH	fatty acid amide hydrolase		0.448562	0.13707			0.253131	7	7	7	14.6	14.6	14.6	75.591	0	26.765	158350000	30
102390000	85279000	121320000	112130000	111380000	121830000	107160000	103030000	115550000	120430000	106880000	110220000	Cre02.g103550.t1.2	Cre02.g103550.t1.2	Eukaryotic translation initiation factor 1A, eIF-1A	GO:0003723;GO:0003743;GO:0006413	AT2G04520.1		OB-fold-like protein;Nucleic acid-binding	0.36608	0.654304	0.465904	0.261042	0.64902	0.514279	5	5	5	36.2	36.2	36.2	16.455	0	73.479	1092700000	56
61577000	50515000	59420000	57306000	57439000	52076000	56147000	49356000	52016000	53451000	46810000	51945000	Cre02.g104350.t2.1;Cre02.g104350.t1.2	Cre02.g104350.t2.1;Cre02.g104350.t1.2	{PDI5}|Protein disulfide isomerase;{PDI5}|Protein disulfide isomerase	GO:0045454	AT4G27080.1	ATPDI7;ATPDIL5-4;PDI7;PDIL5-4	PDI-like 5-4	0.709543	0.314347	0.193558	0.307661	0.143951	0.563887	4	4	4	8.2	8.2	8.2	53.367	0	7.1783	527270000	29
41371000	37890000	40130000	53564000	36287000	55219000	44128000	47242000	56354000	42260000	55892000	54008000	Cre02.g104650.t1.1;Cre02.g104650.t2.1	Cre02.g104650.t1.1;Cre02.g104650.t2.1	;	GO:0003676	AT2G21440.1		RNA-binding (RRM/RBD/RNP motifs) family protein	0.291715	0.114614	0.117626	0.907781	0.767294	0.805919	12	12	12	15.8	15.8	15.8	125.7	0	20.047	459170000	66
704420000	707030000	730210000	738900000	711490000	772490000	688500000	713720000	717300000	635910000	634350000	619780000	Cre02.g104900.t1.2	Cre02.g104900.t1.2	Flagellar Associated Protein	GO:0005525	AT1G30580.1		GTP binding	0.263425	0.578753	0.00205463	0.181118	0.0179406	0.00434236	30	30	30	81.1	81.1	81.1	43.725	0	110.49	7255500000	310
87330000	74774000	88029000	92415000	96110000	94139000	80829000	98083000	96680000	119560000	109160000	103650000	Cre02.g105500.t1.2	Cre02.g105500.t1.2	{AOD1}|Acetylornithine deacetylase	GO:0008152;GO:0016787	AT4G17830.1		Peptidase M20/M25/M40 family protein	0.120772	0.29644	0.0126418	0.713807	0.0643461	0.0607899	14	14	14	50.3	50.3	50.3	48.392	0	67.877	953100000	77
										7255200		Cre02.g105650.t1.2	Cre02.g105650.t1.2			AT5G51545.1	LPA2	low psii accumulation2							1	1	1	14.9	14.9	14.9	18.781	0	8.4785	19622000	3
17080000				13626000		18906000	19253000		20684000	16624000	14394000	Cre02.g105950.t1.2	Cre02.g105950.t1.2	Flagellar Associated Protein	GO:0003713;GO:0006355	AT2G14045.2								0.421889	2	2	2	28	28	28	10.327	0	6.8777	147800000	10
9463400		10184000	11091000	7958200	9070400	9967200	10498000	9911600	7845700	8709000	8519600	Cre02.g106300.t1.2	Cre02.g106300.t1.2			AT4G24330.1		Protein of unknown function (DUF1682)	0.68364	0.553017	0.0786091	0.500111	0.385068	0.00714225	3	3	3	10.4	10.4	10.4	37.146	0	8.3057	84551000	23
17896000	22005000	15684000	16370000	17891000	21006000	18248000	21208000	18134000	17566000	22902000	26016000	Cre02.g106400.t1.1	Cre02.g106400.t1.1	{LCA1}|Lecithin:cholesterol acyltransferase	GO:0006629;GO:0008374	AT5G13640.1	ATPDAT;PDAT;PDAT1	phospholipid:diacylglycerol acyltransferase	0.965637	0.77141	0.308906	0.673504	0.273545	0.356603	7	7	7	10.7	10.7	10.7	104.53	0	15.929	188440000	31
					3045700							Cre02.g106550.t1.2	Cre02.g106550.t1.2		GO:0003723;GO:0005634;GO:0005737;GO:0006397	AT2G02570.1		nucleic acid binding;RNA binding							1	1	1	6.6	6.6	6.6	35.652	0.00123	2.3241	22549000	9
1895700000	1726600000	1787200000	1682600000	1518300000	1671800000	1612800000	1454800000	1449800000	2184900000	1625200000	1476200000	Cre02.g106600.t1.2	Cre02.g106600.t1.2	Ribosomal protein S19, component of cytosolic 80S ribosome and 40S small subunit	GO:0003735;GO:0005840;GO:0006412	AT3G02080.1		Ribosomal protein S19e family protein	0.0694969	0.0152826	0.868458	0.191166	0.592127	0.356807	14	14	14	66	66	66	16.997	0	43.886	17271000000	233
48041000	54134000	51175000	60322000	43749000	57753000	47163000	43170000	56746000	47773000	46728000	57629000	Cre02.g106850.t1.2	Cre02.g106850.t1.2	{TPR6}		AT1G04190.1		Tetratricopeptide repeat (TPR)-like superfamily protein	0.646719	0.669755	0.923468	0.496289	0.633986	0.767729	7	7	7	26.4	26.4	26.4	33.541	0	20.165	502420000	36
14332000						10800000			12518000	15222000	14975000	Cre02.g107050.t1.1;Cre12.g555950.t1.2	Cre02.g107050.t1.1	Dynein heavy chain 5, inner arm dynein b (monomeric)	GO:0003777;GO:0005524;GO:0007018;GO:0016887;GO:0030286										12	9	8	3.7	2.9	2.7	463.9	0	13.399	86599000	29
												Cre02.g107150.t1.1	Cre02.g107150.t1.1												1	1	1	12.8	12.8	12.8	13.66	0.0070244	1.4513	0	1
193080000	171090000	192910000	191550000	196890000	188620000	183430000	199050000	212470000	207230000	211170000	203590000	Cre02.g107300.t1.2	Cre02.g107300.t1.2	{DPS1}|Dihydrodipicolinate synthase	GO:0008152;GO:0016829	AT2G45440.1	DHDPS2	dihydrodipicolinate synthase	0.463469	0.320949	0.0870487	0.556307	0.0103569	0.396467	9	9	9	36.4	36.4	36.4	37.906	0	40.874	2103600000	119
154640000	150180000	167070000	165460000	165730000	160270000	160920000	163050000	166200000	154710000	169400000	174680000	Cre02.g107450.t1.2	Cre02.g107450.t1.2	{ATS2}|ATP-sulfurylase	GO:0004781	AT1G19920.1	APS2;ASA1	Pseudouridine synthase/archaeosine transglycosylase-like family protein	0.326154	0.351781	0.317355	0.863728	0.727796	0.682382	17	16	16	50.3	47.1	47.1	47.574	0	74.034	1787100000	138
41143000	37479000	38279000	34086000	29841000	43549000	44073000	45492000	45100000	62630000	65398000	54200000	Cre02.g107550.t1.2akaCre02.g107550.t2.1;Cre02.g099500.t1.1akaCre02.g099500.t2.1	Cre02.g107550.t1.2akaCre02.g107550.t2.1;Cre02.g099500.t1.1akaCre02.g099500.t2.1	;					0.523586	0.0223575	0.0155818	0.153357	0.00986657	0.0404046	3	3	3	11.5	11.5	11.5	28.77	0	28.026	452420000	26
					25327000							Cre02.g107850.t1.2	Cre02.g107850.t1.2	{MOB1}|Cytokinesis-related protein		AT5G45550.1		Mob1/phocein family protein							2	2	2	8.5	8.5	8.5	25.452	0	3.0319	133530000	11
							10320000	10704000			17084000	Cre02.g107950.t1.2;Cre02.g107900.t1.2	Cre02.g107950.t1.2												3	3	3	23.3	23.3	23.3	21.713	0	5.0857	100740000	11
					7648000							Cre02.g108050.t1.2	Cre02.g108050.t1.2		GO:0005783;GO:0006886;GO:0016021	AT5G42570.1		B-cell receptor-associated 31-like							1	1	1	8.5	8.5	8.5	26.89	0	3.7425	102060000	9
	6161000						8464800					Cre02.g108100.t1.1	Cre02.g108100.t1.1			AT1G67420.2		Zn-dependent exopeptidases superfamily protein							2	2	2	3.8	3.8	3.8	105.66	0	3.7651	37038000	6
22095000	23036000	21101000	22944000	18592000	23261000	21830000	26504000	24560000	19460000	24539000	26241000	Cre02.g108300.t1.1	Cre02.g108300.t1.1						0.78855	0.238259	0.584199	0.254448	0.516631	0.738524	2	2	2	5.6	5.6	5.6	47.091	0	24.016	221910000	22
44294000	43312000	46013000	45680000	36333000	45006000	40882000	50156000	32357000	35119000	36640000	29984000	Cre02.g108400.t1.2	Cre02.g108400.t1.2	{DAD1}|Putative defender against death (DAD) protein	GO:0004579;GO:0008250;GO:0016021	AT1G32210.1	ATDAD1	Defender against death (DAD family) protein	0.544988	0.576861	0.0223913	0.851397	0.0901099	0.29466	4	4	4	29.6	29.6	29.6	12.001	0	4.7089	396120000	20
439610000	393990000	382230000	430540000	400510000	377230000	471120000	533520000	447340000	526970000	521070000	446190000	Cre02.g108850.t1.2	Cre02.g108850.t1.2	Plastid ribosomal protein L17	GO:0003735;GO:0005622;GO:0005840;GO:0006412	AT3G54210.1		Ribosomal protein L17 family protein	0.91937	0.0728334	0.0489984	0.0664517	0.0457824	0.719658	10	10	10	46.8	46.8	46.8	19.154	0	40.008	4632200000	122
36343000	33680000	34596000	34677000	52370000	34273000	30064000	28304000	28378000	31911000	39571000	36221000	Cre02.g108900.t1.2	Cre02.g108900.t1.2	{CAM6}					0.449741	0.0046804	0.696967	0.192108	0.535584	0.0793569	7	7	7	36.9	36.9	36.9	19.694	0	10.331	341920000	47
			3806900	3251500		2279400	2213900		2288000	2562900	3027500	Cre02.g109050.t1.2	Cre02.g109050.t1.2									0.131607	0.114099	0.218768	4	4	4	7	7	7	92.88	0	5.2631	22223000	9
11428000		14272000	12805000			11603000	14188000	15577000	21107000	15368000	13740000	Cre02.g109400.t1.2	Cre02.g109400.t1.2		GO:0005515	AT1G20540.1		Transducin/WD40 repeat-like superfamily protein		0.654564	0.239164			0.326038	4	4	4	14.3	14.3	14.3	39.889	0	15.836	126900000	17
20055000	20009000					20059000				19229000		Cre02.g109550.t1.2	Cre02.g109550.t1.2	{HSD1}|Homoserine dehydrogenase	GO:0006520;GO:0016491;GO:0050661;GO:0055114	AT4G19710.2	AK-HSDH;AK-HSDH II	aspartate kinase-homoserine dehydrogenase ii							3	2	2	7.1	7.1	7.1	40.338	0.0023433	1.8993	122450000	7
					15671000							Cre02.g109950.t1.2	Cre02.g109950.t1.2	{HLIP}|Single helix LHC light protein		AT5G02120.1	OHP	one helix protein							1	1	1	13.9	13.9	13.9	11.395	0.0023655	1.9541	137010000	5
141560000	141290000	161740000	138650000	145120000	124750000	130480000	99424000	133970000	86758000	100630000	108460000	Cre02.g110350.t1.2;Cre12.g485200.t1.1;Cre11.g467595.t1.1;Cre11.g467599.t1.1;Cre11.g467594.t1.1;Cre11.g467593.t1.1	Cre02.g110350.t1.2		GO:0005515	AT4G34150.1		Calcium-dependent lipid-binding (CaLB domain) family protein	0.255823	0.119287	0.00598584	0.31751	0.0127512	0.165903	10	10	10	30.2	30.2	30.2	28.974	0	47.796	1246000000	77
	5936300								5155200			Cre02.g110400.t1.2	Cre02.g110400.t1.2		GO:0005515	AT2G19560.1	EER5	proteasome family protein							2	2	2	6.6	6.6	6.6	45.257	0	6.8285	19021000	11
					10072000							Cre02.g110750.t1.2	Cre02.g110750.t1.2	Chlorophyll a/b binding protein	GO:0009765;GO:0016020	AT1G76570.1		Chlorophyll A-B binding family protein							1	1	1	4.4	4.4	4.4	41.322	0.0012388	2.4017	72487000	13
							44133000	52033000		50546000	37395000	Cre02.g110950.t1.1	Cre02.g110950.t1.1	{FAP133}|Flagellar Associated Protein		AT2G19520.1	ACG1;ATMSI4;FVE;MSI4;NFC04;NFC4	Transducin family protein / WD-40 repeat family protein						0.655603	4	4	4	9.3	9.3	9.3	61.151	0	4.667	239890000	15
									8785900			Cre02.g111300.t1.1;Cre02.g111300.t2.1;Cre12.g517750.t1.1	Cre02.g111300.t1.1;Cre02.g111300.t2.1;Cre12.g517750.t1.1	;;	GO:0004672;GO:0005524;GO:0006468										2	2	2	8.1	8.1	8.1	40.784	0	3.2222	54444000	2
21613000	20163000	19613000	23058000	15416000	21135000		24247000	25030000	28024000	32031000	33637000	Cre02.g111450.t1.2	Cre02.g111450.t1.2	{TEF4}|Rhodanese-like protein		AT4G27700.1		Rhodanese/Cell cycle control phosphatase superfamily protein	0.823283	0.0100772	0.0147933	0.170132	0.0192065	0.0522077	3	3	3	15.6	15.6	15.6	26.62	0	5.6503	248860000	40
26310000	30051000	23587000	28178000	23105000	31880000	35305000	38342000	30144000	33629000	30014000	30800000	Cre02.g111800.t1.2	Cre02.g111800.t1.2						0.752911	0.062548	0.106208	0.120569	0.276311	0.327082	8	8	8	28.5	28.5	28.5	45.549	0	47.7	291880000	54
25340000	30302000	23710000	30292000	26216000		25733000	25441000					Cre02.g112150.t1.2	Cre02.g112150.t1.2						0.576954	0.705906		0.41454			3	3	3	5.3	5.3	5.3	86.988	0	15.28	198640000	12
			21207000				22857000	21042000				Cre02.g112600.t1.2	Cre02.g112600.t1.2												4	4	4	14.5	14.5	14.5	45.617	0	6.4064	105820000	10				15	332
14453000	13389000		15339000			13100000		13544000				Cre02.g112750.t1.2	Cre02.g112750.t1.2		GO:0003677;GO:0005634	AT2G42200.1	SPL9	squamosa promoter binding protein-like 9		0.45052					2	2	2	1.7	1.7	1.7	190.77	0.0021046	2.1204	116170000	4
										2401700		Cre02.g112850.t1.1	Cre02.g112850.t1.1	{COQ6}|Flavin-dependent monoxygenase	GO:0071949	AT3G24200.2		FAD/NAD(P)-binding oxidoreductase family protein							2	2	2	5.2	5.2	5.2	46.881	0	2.9604	10662000	3
										5845200	5066200	Cre02.g113050.t1.2	Cre02.g113050.t1.2		GO:0006629;GO:0008081;GO:0008889										2	2	2	10.4	10.4	10.4	34.676	0	4.6384	20046000	5
24039000	27299000	27136000	37192000	27810000	32257000	32136000	36112000	34551000	38613000	43391000	46286000	Cre02.g113100.t1.2	Cre02.g113100.t1.2		GO:0005743;GO:0006850	AT5G20090.1		Uncharacterised protein family (UPF0041)	0.134292	0.00680109	0.00788368	0.579649	0.044112	0.0433312	3	3	3	27.6	27.6	27.6	13.235	0	7.6243	352040000	28
1227400000	1437700000	1376400000	1307500000	1415500000	1327500000	1398800000	1338200000	1394300000	1756500000	1673000000	1757300000	Cre02.g113200.t1.1	Cre02.g113200.t1.1	{NSG18}|Glutamine synthetase	GO:0004356;GO:0006542;GO:0006807	AT3G17820.1	3;ATGSKB6;GLN1;GLN1.3	glutamine synthetase 1.3	0.968786	0.685603	0.0139891	0.53096	0.00107636	0.000872778	27	27	27	54.5	54.5	54.5	54.5	0	285.78	16404000000	408				16;17;18;134	447;448;449;451
									17719000	11264000		Cre02.g113250.t1.1	Cre02.g113250.t1.1		GO:0005515	AT2G34260.1		transducin family protein / WD-40 repeat family protein							3	3	3	7.1	7.1	7.1	58.505	0	7.6931	55489000	11
83886000	76591000	63603000	66994000	52300000	76703000	81449000	66462000	76023000	62761000	64033000	78999000	Cre02.g113400.t1.2	Cre02.g113400.t1.2	{BUG21}					0.370285	0.995076	0.48392	0.338018	0.731087	0.426111	8	8	8	26.7	26.7	26.7	34.17	0	11.37	682910000	54
			5017700	7482400		5171100	5948000		6987500	6936500		Cre02.g113600.t1.2;Cre12.g498650.t1.2;Cre17.g719450.t1.1	Cre02.g113600.t1.2		GO:0004672;GO:0005524;GO:0006468	AT2G45490.1;AT4G32830.1	AtAUR1;AtAUR3;AUR1;AUR3	ataurora1;ataurora3				0.675287	0.666484	0.170687	4	4	4	7.2	7.2	7.2	89.914	0	9.0435	79348000	11
												Cre02.g113652.t1.1akaCre02.g113652.t2.1	Cre02.g113652.t1.1akaCre02.g113652.t2.1												1	1	1	4.1	4.1	4.1	33.527	0.00031908	2.7197	0	1
	15808000	14096000	9567900		9740200			9849200	11375000	11643000	13679000	Cre02.g113700.t1.2	Cre02.g113700.t1.2		GO:0003677;GO:0005515	AT2G03390.1		uvrB/uvrC motif-containing protein	0.0991429		0.117615		0.0692838		3	3	3	13.7	13.7	13.7	33.787	0	6.2244	100450000	11
						8372300	9115600			6686300	5070500	Cre02.g114100.t1.1;Cre11.g468100.t1.2	Cre02.g114100.t1.1;Cre11.g468100.t1.2	{PDE22}|3\,5\-cyclic-nucleotide phosphodiesterase;{PDE30}	GO:0004114;GO:0007165									0.131103	2	2	2	1.3	1.3	1.3	195.33	0.0020958	2.0709	37804000	10
									2873300			Cre02.g114200.t1.1	Cre02.g114200.t1.1	{CSK3}	GO:0004672;GO:0005524;GO:0006468	AT1G72710.1	CKL2	casein kinase 1-like protein 2							1	1	1	3.8	3.8	3.8	62.547	0.0091692	1.3831	17498000	3
	15863000								22571000	25096000	20828000	Cre02.g114250.t1.2	Cre02.g114250.t1.2	{MEN2}|Naphthoate synthase		AT1G60550.1	DHNS;ECHID	enoyl-CoA hydratase/isomerase D							4	4	4	15.1	15.1	15.1	38.781	0	17.733	162900000	10
3299200000	3342600000	3019400000	2942700000	2939300000	2815200000	3145700000	2922100000	3034100000	4941200000	4375400000	4154000000	Cre02.g114600.t1.2	Cre02.g114600.t1.2	2-cys peroxiredoxin	GO:0016491;GO:0051920;GO:0055114	AT5G06290.1	2CPB;2-Cys Prx B	2-cysteine peroxiredoxin B	0.0703908	0.2079	0.0196037	0.166288	0.0184359	0.0189833	15	15	15	69.2	69.2	69.2	21.642	0	220.3	35030000000	317
										11213000		Cre02.g115150.t2.1;Cre02.g115150.t1.1	Cre02.g115150.t2.1;Cre02.g115150.t1.1	;	GO:0016021	AT5G19750.1		Peroxisomal membrane 22 kDa (Mpv17/PMP22) family protein							2	2	2	7.5	7.5	7.5	30.321	0.0048655	1.6544	28538000	3
2167400000	2120000000	2027200000	2111700000	2076500000	2273800000	1924800000	1908500000	1978200000	2094700000	1781500000	1896200000	Cre02.g115200.t1.2	Cre02.g115200.t1.2	{RPL27a}|Ribosomal protein L27a, component of cytosolic 80S ribosome and 60S large subunit		AT1G70600.1		Ribosomal protein L18e/L15 superfamily protein	0.544562	0.0365081	0.176712	0.0576025	0.114874	0.901208	11	11	11	52.4	52.4	52.4	16.391	0	36.722	19586000000	127
24380000	31566000		29630000		31397000	39151000	30719000	34262000	32807000	41204000	52911000	Cre02.g116250.t1.1	Cre02.g116250.t1.1						0.606655	0.265347	0.12876	0.22363	0.177913	0.324761	2	2	2	10.4	10.4	10.4	20.144	0	4.6846	321250000	24
	20855000	19269000										Cre02.g116450.t1.2	Cre02.g116450.t1.2	{RPE2}|Ribulose phosphate-3-epimerase	GO:0005975;GO:0016857	AT3G01850.1		Aldolase-type TIM barrel family protein							2	2	2	14	14	14	27.028	0	6.3839	162700000	18
85481000	80272000	68781000	100020000	77092000	87403000	92630000	88702000	88353000	80571000	93196000	86112000	Cre02.g116500.t1.1	Cre02.g116500.t1.1	{CPY3}|Serine carboxypeptidase	GO:0004185;GO:0006508	AT1G15000.1	scpl50	serine carboxypeptidase-like 50	0.298187	0.132321	0.246426	0.821181	0.850869	0.47339	8	8	8	24.8	24.8	24.8	56.205	0	60.205	902730000	59
9774800000	9560100000	8849900000	9068600000	8221300000	9002700000	9105700000	8407600000	8656600000	9932400000	9231500000	9032400000	Cre02.g116750.t1.1	Cre02.g116750.t1.1	{ATP1A}|Mitochondrial F1F0 ATP synthase, alpha subunit aka Cre02.g116750.t2.1|{ATP1A}|Mitochondrial	GO:0005524;GO:0015986;GO:0015991;GO:0015992;GO:0016820;GO:0033178;GO:0045261;GO:0046034;GO:0046933;GO:0046961	AT2G07698.1		alpha subunit protein;F1 complex;ATPase	0.18124	0.130871	0.992641	0.910544	0.175013	0.124219	34	34	33	62.9	62.9	61.7	61.514	0	323.31	96720000000	834
11412000	7100600	4553800			10096000		15139000	16676000	16171000		7548900	Cre02.g116950.t1.2	Cre02.g116950.t1.2	{HDA1}		AT4G33470.1	ATHDA14;hda14	histone deacetylase 14		0.0422129	0.501661			0.517512	2	2	2	4.7	4.7	4.7	41.618	0.0012281	2.3029	89632000	12
32096000	29929000	33500000	39107000	32441000	32825000	34366000	36450000	33118000	38854000	43985000	41879000	Cre02.g117050.t3.1;Cre02.g117050.t2.1;Cre02.g117050.t1.1;Cre09.g393650.t1.2;Cre16.g681802.t1.1;Cre17.g710650.t1.1;Cre06.g268950.t1.2;Cre02.g141946.t3.1;Cre02.g141946.t1.1;Cre07.g319850.t1.2;Cre06.g267400.t1.2	Cre02.g117050.t3.1;Cre02.g117050.t2.1;Cre02.g117050.t1.1	;;	GO:0004672;GO:0005515;GO:0005524;GO:0006468	AT1G18160.1;AT1G67890.1;AT1G73660.1;AT1G79570.1;AT2G17700.1;AT3G46920.1;AT5G11850.1;AT5G49470.3		ACT-like protein tyrosine kinase family protein;PAS domain-containing protein tyrosine kinase family protein;Protein kinase superfamily protein;Protein kinase superfamily protein with octicosapeptide/Phox/Bem1p domain;protein tyrosine kinase family protein	0.309652	0.120411	0.00800009	0.954925	0.068755	0.023331	7	7	6	6.1	6.1	5.6	153.98	0	9.0245	352900000	25
22637000									19900000		17287000	Cre02.g117250.t2.1;Cre02.g117250.t1.1	Cre02.g117250.t2.1;Cre02.g117250.t1.1	;	GO:0004565;GO:0005975;GO:0009341										2	2	2	4.6	4.6	4.6	57.477	0	5.1182	114550000	16
38747000	25359000	25901000	35804000	29085000	32016000	32238000	37074000	33141000	27354000	26141000	26849000	Cre02.g117500.t1.2	Cre02.g117500.t1.2	{HXK1}|Hexokinase	GO:0001678;GO:0004396;GO:0005524;GO:0005536;GO:0005975;GO:0016773;GO:0046835	AT1G47840.1	HXK3	hexokinase 3	0.666518	0.448453	0.538566	0.494545	0.100529	0.0325179	8	8	8	15.2	15.2	15.2	67.267	0	19.913	291480000	29
						4059800						Cre02.g117850.t1.2	Cre02.g117850.t1.2		GO:0004843	AT4G10570.1	UBP9	ubiquitin-specific protease 9							2	2	2	2.3	2.3	2.3	151.71	0	3.1844	12441000	2
										3656100		Cre02.g117900.t1.1	Cre02.g117900.t1.1	{MTR4}|DEAD/DEAH box family ATP dependent helicase	GO:0003676;GO:0005524	AT1G59760.1		ATP-dependent;SK12/DOB1 protein;RNA helicase							2	2	2	2	2	2	119.44	0.0020846	2.0304	8518600	3
									7153200			Cre02.g118250.t1.1	Cre02.g118250.t1.1	{SWB1}|SWIB domain-containing protein	GO:0005515	AT1G49520.1		SWIB complex BAF60b domain-containing protein							2	2	2	9.3	9.3	9.3	28.408	0	3.4068	55395000	9
					10437000							Cre02.g118300.t1.2	Cre02.g118300.t1.2	{RHE}|DEAD box ATP-dependent RNA helicase	GO:0003676;GO:0003723;GO:0004386;GO:0005524;GO:0005634	AT5G62190.1	PRH75	DEAD box RNA helicase (PRH75)							4	3	3	7.2	5.7	5.7	77.43	0.0015249	2.2414	17647000	4
495610000	468050000	424090000	447420000	415350000	464020000	434230000	465840000	398130000	379440000	369310000	357020000	Cre02.g118500.t1.1	Cre02.g118500.t1.1	{COPB2}|Beta\ subunit of COP-I complex	GO:0005198;GO:0005515;GO:0006886;GO:0016192;GO:0030117	AT1G52360.1		beta\' subunit;Coatomer	0.471572	0.355335	0.0361214	0.715807	0.0214253	0.0696014	27	27	27	38.7	38.7	38.7	107.73	0	100.27	4269300000	247
19913000			19954000				21269000	19997000	22155000		18446000	Cre02.g118750.t1.1	Cre02.g118750.t1.1											0.888861	4	4	4	7.1	7.1	7.1	65.631	0	6.1581	163390000	7
122220000	169010000	170890000	137930000	158330000	149920000	154170000	136510000	143130000	167950000	175630000	226420000	Cre02.g118850.t1.2	Cre02.g118850.t1.2		GO:0000062	AT1G31812.1	ACBP;ACBP6	acyl-CoA-binding protein 6	0.778259	0.620809	0.214212	0.627522	0.143437	0.122922	6	6	6	80	80	80	9.9361	0	62.415	1594500000	77
231200000	197500000	206370000	223460000	204260000	208560000	222250000	221980000	207860000	220690000	231630000	194400000	Cre02.g118900.t1.2	Cre02.g118900.t1.2	{MYG1}|MYG1/GAMM1-like protein		AT5G41970.1		Metal-dependent protein hydrolase	0.974415	0.647653	0.808086	0.523061	0.798402	0.892035	12	12	12	45	45	45	36.532	0	30.584	2082500000	114
439840000	330740000	335800000	433490000	408390000	399260000	441350000	530370000	448930000	537690000	436670000	384010000	Cre02.g118950.t1.2	Cre02.g118950.t1.2	Plastid ribosomal protein S17	GO:0003735;GO:0005622;GO:0005840;GO:0006412	AT1G49400.1	emb1129	OB-fold-like protein;Nucleic acid-binding	0.333381	0.0861521	0.221068	0.160325	0.479761	0.720382	7	7	7	44.8	44.8	44.8	11.744	0	11.832	4323600000	115
204660000	196210000	214870000	161480000	157630000	125870000	166360000	159520000	160440000	287630000	249170000	198890000	Cre02.g119550.t1.2	Cre02.g119550.t1.2	{NIP1}|NaCl-inducible protein					0.0218726	0.00793185	0.257398	0.345965	0.046831	0.0827107	8	8	8	62.1	62.1	62.1	9.9474	0	27.605	1872800000	76
		140910000										Cre02.g120100.t1.2	Cre02.g120100.t1.2	Ribulose-1,5-bisphosphate carboxylase/oxygenase small subunit 1, chloroplast precursor		AT1G67090.1	RBCS1A	ribulose bisphosphate carboxylase small chain 1A							11	1	1	43.2	4.3	4.3	20.62	0.0093871	1.3439	388060000	3
2219600000	401230000	401250000						51018000	182120000		55663000	Cre02.g120150.t1.2	Cre02.g120150.t1.2	Ribulose-1,5-bisphosphate carboxylase/oxygenase small subunit 2		AT1G67090.1	RBCS1A	ribulose bisphosphate carboxylase small chain 1A			0.279722				12	12	2	43.2	43.2	4.3	20.647	0	56.688	3218800000	20
125220000	120230000	126830000	127220000	123210000	133390000	132930000	141860000	132250000	108280000	93089000	117930000	Cre02.g120250.t2.1;Cre02.g120250.t1.1	Cre02.g120250.t2.1;Cre02.g120250.t1.1	{STT7}|Calcium/calmodulin-dependent protein kinase;{STT7}|Calcium/calmodulin-dependent protein kinase	GO:0004672;GO:0005524;GO:0006468	AT1G68830.1	STN7	STT7 homolog STN7	0.349371	0.0430625	0.126099	0.145239	0.0809846	0.0401626	10	10	10	15.1	15.1	15.1	79.655	0	45.339	1194600000	84
110500000	98547000	99403000	100090000	104940000	97908000	95050000	94438000	96182000	78318000	84611000	77071000	Cre02.g141100.t1.2	Cre02.g141100.t1.2			AT5G22790.1	RER1	reticulata-related 1	0.702122	0.185368	0.0117728	0.101849	0.00268563	0.0188421	11	11	11	24	24	24	42.095	0	45.745	1041300000	105
50855000	53241000	39831000	53529000	52430000	44528000	52621000	51854000	53235000	53390000	49260000	48337000	Cre02.g141200.t1.2	Cre02.g141200.t1.2	{NIC2}	GO:0004514;GO:0009435;GO:0016763	AT2G01350.1	QPT	quinolinate phoshoribosyltransferase	0.68774	0.381732	0.636663	0.485955	0.962024	0.283598	6	6	6	33.8	33.8	33.8	33.539	0	33.854	499350000	43
		9224400			12855000			10140000		6412500	12849000	Cre02.g141250.t1.2	Cre02.g141250.t1.2	{PPP10}	GO:0003824;GO:0004722;GO:0006470	AT5G57050.1	ABI2;AtABI2	Protein phosphatase 2C family protein							5	5	5	10	10	10	48.087	0	3.8723	69469000	12
	32247000	37407000	33193000	29088000	33511000	31387000	32324000	31599000	36471000	37416000	36511000	Cre02.g141350.t1.2	Cre02.g141350.t1.2	{FAP84}|Flagellar Associated Protein					0.448944	0.444561	0.583767	0.921347	0.0699128	0.000287743	6	6	6	20.8	20.8	20.8	40.925	0	12.103	311080000	32
2469400000	2683400000	2565700000	2250500000	2492300000	2211500000	2098100000	2010100000	2188100000	3787700000	3031700000	2945600000	Cre02.g141400.t1.2	Cre02.g141400.t1.2	{PCK1}|Phosphoenolpyruvate carboxykinase	GO:0004612;GO:0005524;GO:0006094	AT4G37870.1	PCK1;PEPCK	phosphoenolpyruvate carboxykinase 1	0.0840834	0.00459706	0.118895	0.11376	0.0608996	0.0451921	37	37	37	76.7	76.7	76.7	67.536	0	323.31	29024000000	642
	3897700									5534300	4341800	Cre02.g141500.t1.2	Cre02.g141500.t1.2												1	1	1	19.1	19.1	19.1	10.365	0	3.3158	26820000	3
										6681300		Cre02.g141550.t1.2	Cre02.g141550.t1.2		GO:0004176;GO:0006508	AT1G19740.1		ATP-dependent protease La (LON) domain protein							1	1	1	9.6	9.6	9.6	25.417	0	2.8674	10449000	2
14475000	13908000		14557000	14044000	13664000	13622000	12453000		11569000	12660000	12762000	Cre02.g141606.t1.1	Cre02.g141606.t1.1	{DHC9}|Flagellar inner arm dynein heavy chain, dynein c (monomeric)	GO:0003777;GO:0007018;GO:0030286				0.808744	0.263194	0.0297665	0.290971	0.02392	0.424196	16	13	13	4.8	3.9	3.9	464.74	0	13.239	104340000	28
				4885900								Cre02.g141900.t1.2	Cre02.g141900.t1.2		GO:0006810;GO:0016021	AT3G22845.1		emp24/gp25L/p24 family/GOLD family protein							1	1	1	8	8	8	22.529	0.0091463	1.3692	6585300	1
	20665000	15900000	21101000	16092000	16472000	19572000	18705000	22656000	19121000	20589000	22944000	Cre02.g142126.t1.1	Cre02.g142126.t1.1	Flagellar Associated Protein					0.903976	0.547032	0.458613	0.299003	0.209244	0.743661	4	4	4	20	20	20	26.609	0	7.6567	178600000	17
323410000	306020000	287090000	397110000	386750000	402540000	407310000	428580000	421750000	294160000	301630000	301130000	Cre02.g142146.t1.1	Cre02.g142146.t1.1			AT4G35250.1		NAD(P)-binding Rossmann-fold superfamily protein	0.00583218	0.0018425	0.600299	0.0425365	0.000339086	0.000893572	16	16	16	51.1	51.1	51.1	40.863	0	84.043	3665800000	199
											23540000	Cre02.g142200.t1.2	Cre02.g142200.t1.2	{GST5}											3	3	3	13.1	13.1	13.1	26.471	0	7.3567	79723000	11
296800000	281890000	293850000	295940000	262820000	263220000	255000000	258310000	244760000	217830000	266930000	244560000	Cre02.g142206.t1.1	Cre02.g142206.t1.1						0.261616	0.00350431	0.0665927	0.182693	0.164761	0.574567	16	16	16	59.6	59.6	59.6	31.7	0	59.013	2608300000	131
					9884600							Cre02.g142246.t1.1	Cre02.g142246.t1.1												1	1	1	14.3	14.3	14.3	10.553	0	3.3239	158080000	10
194000000	182970000	186710000	191940000	199730000	192220000	202800000	194450000	212030000	261150000	250030000	237460000	Cre02.g142351.t1.1	Cre02.g142351.t1.1		GO:0045454	AT1G16540.1	ABA3;ACI2;ATABA3;LOS5;SIR3	molybdenum cofactor sulfurase (LOS5) (ABA3)	0.181481	0.0761101	0.0046453	0.23462	0.00840314	0.00692192	24	24	24	43.4	43.4	43.4	91.558	0	145.37	2202100000	179
177300000	155930000	153420000	176820000	179980000	189220000	159110000	179040000	173010000	168430000	154260000	165130000	Cre02.g142352.t1.1	Cre02.g142352.t1.1		GO:0005737	AT3G02760.1		Class II aaRS and biotin synthetases superfamily protein	0.103446	0.445512	0.966937	0.18419	0.0275845	0.351345	19	19	19	38.3	38.3	38.3	91.99	0	122.88	1679300000	202
27853000	30617000	37442000	27881000	35777000	36746000	30062000	30682000	33938000	38213000	36792000	37695000	Cre02.g142650.t1.1;Cre02.g142601.t1.1;Cre02.g142605.t1.1;Cre02.g142602.t1.1	Cre02.g142650.t1.1						0.727179	0.90382	0.186246	0.580877	0.280586	0.0274369	8	8	8	14	14	14	96.031	0	27.595	338190000	50
695970000	763430000	766090000	707420000	864960000	585020000	684130000	729550000	593940000	610120000	652480000	542950000	Cre02.g142687.t2.1akaCre02.g142687.t1.1akaCre12.g486250.t1.2	Cre02.g142687.t2.1akaCre02.g142687.t1.1akaCre12.g486250.t1.2	{ARL6}|ARF-like GTPase					0.809656	0.206893	0.0275972	0.619887	0.283174	0.260528	10	10	10	64.1	64.1	64.1	20.586	0	56.216	7881500000	215
43965000	65481000	58252000	52963000	44539000	49851000	53253000	35687000	50926000	31211000	36469000	39650000	Cre02.g142800.t1.2	Cre02.g142800.t1.2	{TRX13}|Thioredoxin-related protein	GO:0006662;GO:0015035;GO:0045454	AT3G06730.1	TRX P;TRX z	Thioredoxin z	0.401414	0.331676	0.0710336	0.709051	0.018541	0.177751	4	4	4	25.1	25.1	25.1	19.532	0	14.019	594280000	49
111620000	97066000	100740000	106510000	92768000	93336000	115080000	138470000	114880000	136620000	122410000	116460000	Cre02.g143000.t1.2	Cre02.g143000.t1.2	{GPA1}|Glycerol-3-phosphate acyltransferase	GO:0004366;GO:0008152;GO:0016746	AT1G32200.2	ACT1;ATS1	phospholipid/glycerol acyltransferase family protein	0.421623	0.112009	0.0458399	0.0633146	0.0238843	0.823729	8	8	8	23.7	23.7	23.7	45.526	0	38.509	1131300000	62
836450000	1154600000	1053200000	840750000	869500000	731990000	703390000	572400000	806260000	542700000	759670000	716030000	Cre02.g143050.t1.2	Cre02.g143050.t1.2	{RPP2}|Acidic ribosomal protein P2		AT2G27710.4		60S acidic ribosomal protein family	0.153565	0.0558555	0.0467202	0.219529	0.158887	0.833723	5	5	5	57.8	57.8	57.8	10.879	0	47.012	7872100000	58
1246400000	1148200000	1066400000	1285000000	1145500000	1206500000	1188000000	1261800000	1134900000	1268500000	1203500000	1165800000	Cre02.g143200.t1.1	Cre02.g143200.t1.1	{TSA1}	GO:0000166;GO:0003676;GO:0004813;GO:0005524;GO:0006419;GO:0016876;GO:0043039	AT1G50200.1	ACD;ALATS	Alanyl-tRNA synthetase	0.426277	0.556544	0.394765	0.765724	0.996044	0.728899	43	43	43	40.7	40.7	40.7	121.86	0	214.86	12208000000	547
1685000000	1748300000	1778500000	1732800000	1734100000	1629300000	1651300000	1518000000	1610200000	1816100000	1572400000	1689000000	Cre02.g143250.t1.2	Cre02.g143250.t1.2	Isocitrate dehydrogenase, NAD-dependent	GO:0000287;GO:0016616;GO:0051287;GO:0055114	AT3G09810.1	IDH-VI	isocitrate dehydrogenase VI	0.436037	0.0461995	0.601134	0.115929	0.941817	0.302257	20	20	20	54.8	54.8	54.8	36.841	0	246.84	16776000000	349
261300000	229410000	252420000	223820000	239430000	264660000	251460000	335700000	249620000	204390000	222140000	201650000	Cre02.g143307.t1.1	Cre02.g143307.t1.1	{CLPC1}|ClpC chaperone, Hsp100 family		AT3G48870.1	ATCLPC;ATHSP93-III;HSP93-III	Clp ATPase	0.756503	0.389162	0.0350718	0.332413	0.0889167	0.127813	6	6	6	96.3	96.3	96.3	5.7086	0	22.539	2516100000	75
86890000	76368000	71115000	94470000	92889000	95977000	108610000	96356000	99832000	78411000	83380000	73254000	Cre02.g143550.t1.2	Cre02.g143550.t1.2	{ELI4}|Early light-inducible protein					0.0672753	0.0182392	0.969709	0.183214	0.0235367	0.00858917	4	4	4	23.2	23.2	23.2	29.808	0	43.968	844650000	64
20021000	15948000	18252000	18154000	18655000	21453000	23915000	24029000	23630000	43305000	28018000	54262000	Cre02.g143567.t1.1	Cre02.g143567.t1.1						0.438338	0.0379521	0.0855837	0.0478726	0.0957725	0.141641	3	3	3	21.8	21.8	21.8	17.912	0	5.6535	262110000	5
					14532000							Cre02.g143650.t2.1;Cre02.g143650.t1.2	Cre02.g143650.t2.1;Cre02.g143650.t1.2	;											1	1	1	2.6	2.6	2.6	57.074	0	6.3007	155270000	6
					5998300	7147700				9977500	12892000	Cre02.g143667.t1.1	Cre02.g143667.t1.1	{PLP9}|Plastid lipid associated protein		AT3G23400.1	FIB4	Plastid-lipid associated protein PAP / fibrillin family protein							2	2	2	7.9	7.9	7.9	42.3	0	3.4845	50517000	5
20277000	18795000	16539000	20679000	19409000	22107000	20227000	21696000	17431000	22525000	20969000	18731000	Cre02.g144000.t1.2	Cre02.g144000.t1.2	{IND1}|Indigoidine synthase	GO:0016798	AT1G50510.1		indigoidine synthase A family protein	0.183388	0.494137	0.227283	0.561814	0.994477	0.59701	4	4	4	17.2	17.2	17.2	29.809	0	24.494	191550000	30
25852000	26800000	30331000	28185000	25126000	28806000	30539000	38172000	39034000	94032000	85644000	97019000	Cre02.g144005.t1.1	Cre02.g144005.t1.1			AT1G20132.1		GDSL-like Lipase/Acylhydrolase superfamily protein	0.878938	0.0731196	0.000848309	0.0704776	0.00116607	0.000275789	5	5	5	19.5	19.5	19.5	35.775	0	9.3072	494030000	32
					8001700							Cre02.g144450.t1.2	Cre02.g144450.t1.2	Flagellar Associated Protein											2	2	2	15.3	15.3	15.3	21.676	0.0023697	1.9707	44621000	10
35257000	25062000	34564000	29577000	31434000	26341000	27759000	32445000	32510000	34076000	32240000	27118000	Cre02.g144500.t1.1	Cre02.g144500.t1.1		GO:0003723	AT2G25970.1		KH domain-containing protein	0.540332	0.856011	0.908265	0.455638	0.476891	0.931451	5	5	5	6.1	6.1	6.1	86.645	0	9.8818	302320000	18
7160000			9881800						7962400		7447000	Cre02.g144850.t1.2	Cre02.g144850.t1.2	Predicted protein		AT4G24090.1									3	3	3	14.1	14.1	14.1	29.716	0	10.053	48832000	12
35468000	34590000	35045000	37026000	25822000	38407000	37217000	26397000	35060000	18881000	27045000	26521000	Cre02.g145050.t1.2	Cre02.g145050.t1.2	{CMK1}|4-diphosphocytidyl-2-C-methyl-D-erythritol kinase, chloroplast precursor	GO:0005524;GO:0016114;GO:0050515	AT2G26930.1	ATCDPMEK;CDPMEK;ISPE;PDE277	4-(cytidine 5\'-phospho)-2-C-methyl-D-erithritol kinase	0.778276	0.583696	0.0528169	0.876356	0.125569	0.111056	5	5	5	21.6	21.6	21.6	37.87	0	12.363	304580000	40
34260000	35269000	34346000	32321000			38031000	38362000	34935000	51007000	53358000	44016000	Cre02.g145250.t1.2	Cre02.g145250.t1.2	{RPS27-B}|Ribosomal protein S27e isoform 2, component of 80S ribosome and 40S small subunit	GO:0003735;GO:0005622;GO:0005840;GO:0006412	AT3G61110.1	ARS27A;RS27A	ribosomal protein S27		0.141646	0.0325108			0.034498	4	4	4	44.2	44.2	44.2	9.5952	0	30.477	374180000	16
872020000	842520000	774710000	870330000	828770000	903180000	955400000	910510000	904840000	1392900000	1253300000	1248500000	Cre02.g145800.t1.2	Cre02.g145800.t1.2	{MDH3}|NAD-dependent malate dehydrogenase	GO:0006108;GO:0016491;GO:0016615;GO:0016616;GO:0055114	AT5G43330.1		Lactate/malate dehydrogenase family protein	0.358313	0.0621436	0.00239583	0.11015	0.00478873	0.00954307	19	19	19	60.3	60.3	60.3	38.114	0	323.31	10079000000	319
					2236400							Cre02.g146050.t1.2	Cre02.g146050.t1.2	{ATO2}	GO:0008152;GO:0016747	AT5G48230.2	ACAT2;EMB1276	acetoacetyl-CoA thiolase 2							1	1	1	2	2	2	48.865	0.0043403	1.7678	26475000	3
134310000	134220000	121220000	133970000	115620000	126630000	144460000	120200000	152040000	178610000	176230000	193600000	Cre02.g146250.t1.2	Cre02.g146250.t1.2	{CSD1}|Cysteine desulfurase		AT5G65720.1	ATNFS1;ATNIFS1;NFS1;NIFS1	nitrogen fixation S (NIFS)-like 1	0.549315	0.461052	0.00194131	0.303653	0.00166119	0.0257306	17	17	17	50.4	50.4	50.4	50.199	0	124.48	1518100000	140
21106000	20882000			21501000	23860000		30571000		25423000	22270000	24100000	Cre02.g146600.t1.2	Cre02.g146600.t1.2	{AP4M4}|Mu4-Adaptin		AT4G24550.2		Clathrin adaptor complexes medium subunit family protein	0.386863		0.0826383		0.484174		6	6	6	17.5	17.5	17.5	53.451	0	11.346	220440000	22
										8198700		Cre02.g146950.t1.1	Cre02.g146950.t1.1	{DBR1}|RNA lariat debranching enzyme	GO:0006397;GO:0016787;GO:0016788	AT4G31770.1	ATDBR1;DBR1	debranching enzyme 1							2	2	2	4.7	4.7	4.7	59.664	0	5.7346	44568000	13
	14148000		14942000	13987000	14942000	14523000	15647000	20548000	24311000	16335000	17417000	Cre02.g147100.t1.1	Cre02.g147100.t1.1	Flagellar Associated Protein								0.342081	0.197065	0.478421	5	5	5	38.4	38.4	38.4	16.339	0	14.595	158090000	20
32225000	32629000	26473000	28558000	33485000	32838000	29589000	29199000	36999000	29587000	41338000	37138000	Cre02.g147302.t1.1	Cre02.g147302.t1.1			AT2G22250.3	AAT;ATAAT;MEE17	aspartate aminotransferase	0.663968	0.669923	0.249281	0.924901	0.334034	0.396824	7	7	7	22.4	22.4	22.4	44.588	0	16.54	350790000	47
43660000	58249000	62086000	65228000	95786000	80039000	76444000	102480000	81382000	84963000	85600000	103040000	Cre03.g143847.t2.1;Cre03.g143847.t1.1	Cre03.g143847.t2.1;Cre03.g143847.t1.1	;					0.0813484	0.0354796	0.0110819	0.618534	0.372562	0.680588	5	5	5	45	45	45	21.396	0	14.08	749990000	22
321460000	263440000	271810000	347360000	243120000	352120000	243010000	239960000	322720000	226280000	303290000	318260000	Cre03.g143887.t1.1	Cre03.g143887.t1.1		GO:0000166;GO:0004814;GO:0005524;GO:0005737;GO:0006420	AT4G26300.1	emb1027	class Ic;Arginyl-tRNA synthetase	0.525421	0.633092	0.935064	0.368859	0.52805	0.738998	21	21	21	45.9	45.9	45.9	65.212	0	113.32	2785500000	161
							6654800					Cre03.g143907.t1.1	Cre03.g143907.t1.1		GO:0006355;GO:0016747	AT5G64610.1	HAM1	histone acetyltransferase of the MYST family 1							2	2	2	4.9	4.9	4.9	58.255	0.0021027	2.1133	16159000	4
					9507400			11015000	20883000	14501000	12615000	Cre03.g143967.t1.1	Cre03.g143967.t1.1												2	2	2	16.7	16.7	16.7	15.113	0	3.71	84344000	8
											4506600	Cre03.g144164.t1.1	Cre03.g144164.t1.1	{RSE2}|Intramembrane metalloprotease	GO:0004222;GO:0006508	AT2G32480.1	ARASP	ARABIDOPSIS SERIN PROTEASE							1	1	1	6.3	6.3	6.3	51.598	0	10.619	12365000	2
10282000									16250000	13680000	14876000	Cre03.g144484.t1.1	Cre03.g144484.t1.1		GO:0004672;GO:0006468	AT5G23580.1	ATCDPK9;ATCPK12;CDPK9;CPK12	calmodulin-like domain protein kinase 9							4	4	4	8.8	8.8	8.8	61.477	0	15.183	80130000	13
121470000	109070000	109540000	126680000	110130000	140680000	124600000	123960000	117900000	160390000	164910000	159000000	Cre03.g144564.t1.1;Cre03.g201550.t1.2	Cre03.g144564.t1.1	{MMP13}|Matrix metalloproteinase					0.295017	0.150065	0.00247008	0.721181	0.0513447	0.0001774	16	16	16	30.8	30.8	30.8	80.821	0	56.327	1353500000	149
360180000	381470000	354980000	366640000	363190000	368200000	364000000	349290000	384060000	394380000	368620000	355480000	Cre03.g144627.t1.1	Cre03.g144627.t1.1	{CGS1}|Cystathionine gamma-synthase	GO:0030170	AT3G01120.1	ATCYS1;CGS;CGS1;MTO1	Pyridoxal phosphate (PLP)-dependent transferases superfamily protein	0.959687	0.98612	0.633347	0.984191	0.612305	0.668215	17	17	17	45.1	45.1	45.1	50.733	0	125.81	3708300000	223
49641000	45436000	44375000	42375000	35544000	50559000	35876000	26846000	46359000	36434000	34361000	45124000	Cre03.g144647.t1.1	Cre03.g144647.t1.1						0.49647	0.20863	0.125117	0.418027	0.488159	0.748659	4	4	4	30.6	30.6	30.6	20.08	0	16.976	415230000	47				19	27
24127000	28261000	25664000	28406000	34335000	28159000	25876000	24580000	29009000	27682000	26771000	34776000	Cre03.g144667.t1.1	Cre03.g144667.t1.1	{CLPS4}|ClpS-like protein					0.158584	0.804938	0.279746	0.200184	0.872121	0.336385	2	2	2	8.6	8.6	8.6	26.578	0	3.9316	273920000	7
											17476000	Cre03.g144707.t1.1	Cre03.g144707.t1.1		GO:0005975;GO:0016868	AT1G70820.1		putative;putative / glucose phosphomutase;phosphoglucomutase							4	4	4	6.4	6.4	6.4	74.96	0	7.0751	306870000	16
5929400000	5628500000	5770600000	5662400000	5192900000	5553000000	5775200000	5972400000	5804400000	7915800000	6718300000	7213700000	Cre03.g144807.t1.1;REV__Cre01.g020918.t1.1	Cre03.g144807.t1.1	{MAS1}|Malate synthase	GO:0004474;GO:0006097	AT5G03860.1	MLS	malate synthase	0.153541	0.52653	0.0423232	0.0989125	0.0223769	0.0502417	36	36	36	58.2	58.2	58.2	60.707	0	323.31	71318000000	904
135250000	139260000	134300000	153150000	144410000	136970000	113420000	120440000	127730000	133090000	109530000	121550000	Cre03.g144847.t1.1	Cre03.g144847.t1.1	{PYK4}|Pyruvate kinase	GO:0000287;GO:0004743;GO:0006096;GO:0030955	AT5G63680.1		Pyruvate kinase family protein	0.201139	0.0489942	0.154657	0.0180997	0.0538922	0.920185	30	30	29	16.2	16.2	15.9	270.25	0	56.35	1271600000	182				20;21;22;135	2481;2484;2485;2491
	14646000		16238000	14217000	15617000	14529000	13972000	17480000	13548000		17749000	Cre03.g144907.t1.1	Cre03.g144907.t1.1		GO:0006281;GO:0006338;GO:0035267;GO:0043967;GO:0043968	AT2G47210.1		myb-like transcription factor family protein				0.981997	0.913192	0.907399	3	3	3	10.7	10.7	10.7	51.185	0	6.5725	125280000	12
261910000	258830000	246090000	264680000	268670000	248740000	246680000	226570000	256350000	223230000	223760000	233400000	Cre03.g144967.t1.1	Cre03.g144967.t1.1		GO:0005524	AT3G03060.1		P-loop containing nucleoside triphosphate hydrolases superfamily protein	0.550569	0.300607	0.0108953	0.185244	0.0152952	0.194068	24	24	24	42	42	42	68.773	0	88.449	2476800000	244
10129000												Cre03.g145107.t1.1	Cre03.g145107.t1.1		GO:0003777;GO:0005524;GO:0005871;GO:0007018;GO:0008017	AT2G22610.1		Di-glucose binding protein with Kinesin motor domain							3	3	3	3.5	3.5	3.5	100.64	0.0012361	2.3701	38089000	11
300940000	273210000	290110000	292280000	273160000	304770000	281400000	251670000	301090000	210370000	186470000	209800000	Cre03.g145127.t1.1	Cre03.g145127.t1.1	{ODA11}|Flagellar outer arm dynein heavy chain alpha	GO:0003777;GO:0005515;GO:0005524;GO:0007018;GO:0016887;GO:0030286	AT1G18610.1		Galactose oxidase/kelch repeat superfamily protein	0.879167	0.583676	0.00159841	0.526231	0.00209098	0.0176214	63	63	62	18	18	17.8	504.37	0	215.92	2542100000	351
68651000	60665000	53732000	58241000	54521000	63951000	57441000	55862000	60254000	50547000	50753000	49756000	Cre03.g145247.t1.1	Cre03.g145247.t1.1	{TEF11}|S-isoprenylcysteine O-methyltransferase		AT5G08335.1	ATICMTB;ATSTE14B;ICMTB	Isoprenylcysteine carboxyl methyltransferase (ICMT) family	0.704126	0.544951	0.131134	0.752453	0.0875107	0.0231529	5	5	5	26.5	26.5	26.5	24.025	0	20.854	551930000	35
71259000	77500000	70842000	78937000	73048000	91120000	72843000	84573000	88368000	92654000	93684000	87631000	Cre03.g145507.t1.1	Cre03.g145507.t1.1						0.277054	0.194428	0.00335564	0.905835	0.184327	0.171789	4	4	4	18.4	18.4	18.4	27.943	0	16.811	794230000	46
149450000	160210000	154010000	170980000	137210000	164560000	147080000	123750000	162650000	114640000	114450000	128610000	Cre03.g145547.t1.1	Cre03.g145547.t1.1	{CBR1}|NADH-cytochrome b5 reductase	GO:0016491;GO:0055114	AT5G17770.1	ATCBR;CBR;CBR1	NADH:cytochrome B5 reductase 1	0.802224	0.470756	0.00518924	0.441606	0.0482939	0.142206	11	11	11	51.4	51.4	51.4	31.985	0	28.36	1393200000	82
7964900												Cre03.g145687.t1.1	Cre03.g145687.t1.1	DNA repair protein, XPGC/Rad2 homolog	GO:0004518;GO:0006281	AT5G26680.2		5\'-3\' exonuclease family protein							3	3	3	7.3	7.3	7.3	43.588	0	3.3791	11811000	4
198220000	190030000	174590000	189030000	181670000	229990000	209640000	220880000	212260000	258410000	239230000	229860000	Cre03.g145727.t1.1	Cre03.g145727.t1.1		GO:0000166;GO:0004812;GO:0005524;GO:0006418	AT2G33840.1		bacterial/mitochondrial;class Ib;Tyrosyl-tRNA synthetase	0.504681	0.0428179	0.00799715	0.450946	0.0875309	0.0625248	12	12	12	47.7	47.7	47.7	43.534	0	174.89	2214600000	173
127840000	151100000	163930000	140050000	128060000	137330000	130120000	130220000	127430000	189010000	174130000	185020000	Cre03.g145747.t1.1	Cre03.g145747.t1.1	{SHK7}|Chorismate synthase	GO:0004107;GO:0009073	AT1G48850.1	EMB1144	putative;putative / 5-enolpyruvylshikimate-3-phosphate phospholyase;chorismate synthase	0.360879	0.223491	0.0633457	0.24235	0.00136931	0.00526712	13	13	13	39.2	39.2	39.2	43.869	0	58.963	1503200000	116
13886000			11144000				9544500	10210000	11311000			Cre03.g145867.t1.1	Cre03.g145867.t1.1												4	4	4	5.9	5.9	5.9	89.596	0	2.8504	62530000	15
240410000	230710000	226480000	250300000	223730000	246680000	240210000	252580000	223220000	241640000	242680000	212370000	Cre03.g145967.t1.1	Cre03.g145967.t1.1		GO:0000049	AT2G40660.1		OB-fold-like protein;Nucleic acid-binding	0.468971	0.56425	0.979475	0.901628	0.571054	0.648877	17	17	17	53.5	53.5	53.5	45.601	0	139.98	2289500000	181
121680000	144490000	124230000	145850000	159910000	135490000	153070000	184530000	146960000	133100000	152170000	149950000	Cre03.g146167.t1.1	Cre03.g146167.t1.1	{TEF10a}|Predicted protein		AT1G67700.2			0.168854	0.0968002	0.189367	0.360537	0.83957	0.298363	7	7	7	52.9	52.9	52.9	24.851	0	64.742	1740000000	87
603590000	618790000	636060000	673550000	655160000	669610000	763670000	734390000	795360000	1073000000	1152600000	1052500000	Cre03.g146187.t1.1	Cre03.g146187.t1.1	N-acetyl-gamma-glutamyl-phosphate reductase	GO:0003942;GO:0005737;GO:0008652;GO:0016620;GO:0046983;GO:0051287;GO:0055114	AT2G19940.1		acting on the aldehyde or oxo group of donors;NAD or NADP as acceptor;copper ion binding;oxidoreductases	0.0198898	0.00507779	0.00214506	0.0222962	0.0040415	0.00201344	18	18	18	59	59	59	41.084	0	134.19	7867700000	177
313710000	322250000	304290000	310170000	316010000	362150000	342910000	345120000	331950000	361770000	357550000	362370000	Cre03.g146247.t1.1	Cre03.g146247.t1.1	{NUOS4}|NADH:ubiquinone oxidoreductase 18 kDa subunit	GO:0016651;GO:0022900	AT5G67590.1	FRO1	NADH-ubiquinone oxidoreductase-related	0.436453	0.017533	0.00778425	0.590759	0.197976	0.0256369	12	12	12	74.5	74.5	74.5	17.392	0	63.617	3475700000	166
	22344000	16124000					17457000					Cre03.g146447.t1.1;Cre03.g146307.t1.1	Cre03.g146447.t1.1			AT3G07720.1		Galactose oxidase/kelch repeat superfamily protein							3	3	3	14.5	14.5	14.5	37.396	0	5.3413	103210000	8
112850000	103350000	91500000	94005000	90619000	104610000	97069000	106330000	94914000	96399000	95901000	94812000	Cre03.g146487.t1.1	Cre03.g146487.t1.1	{XPO1}|Exportin 1 related protein	GO:0006886;GO:0008536	AT5G17020.1	ATCRM1;ATXPO1;HIT2;XPO1;XPO1A	exportin 1A	0.462297	0.687775	0.382128	0.611069	0.882527	0.398127	12	12	12	13.5	13.5	13.5	122.37	0	52.768	951020000	75
					12168000							Cre03.g146507.t1.1	Cre03.g146507.t1.1	{SPT2}|Serine palmitoyltransferase	GO:0009058;GO:0030170	AT4G36480.1	ATLCB1;EMB2779;FBR11;LCB1	long-chain base1							2	2	2	3.4	3.4	3.4	59.973	0	3.2015	58233000	14
116140000	95675000	94071000	128550000	127220000	129020000	128090000	146170000	124210000	128290000	134570000	142210000	Cre03.g146527.t1.1	Cre03.g146527.t1.1	{GSD1}|Glutamic-gamma-semialdehyde dehydrogenase	GO:0008152;GO:0016491;GO:0055114	AT3G55610.1	P5CS2	delta 1-pyrroline-5-carboxylate synthase 2	0.0650306	0.0347742	0.0245179	0.57018	0.233573	0.796728	11	11	11	24.1	24.1	24.1	68.737	0	38.99	1243900000	82
					2320700							Cre03.g148000.t1.2	Cre03.g148000.t1.2												1	1	1	2.8	2.8	2.8	48.583	0.0048753	1.6814	16649000	2
					3670700							Cre03.g148100.t1.2	Cre03.g148100.t1.2			AT4G14965.1	AtMAPR4;MAPR4	membrane-associated progesterone binding protein 4							1	1	1	7.2	7.2	7.2	32.64	0.0048697	1.6679	2246900	1
												Cre03.g148300.t1.2	Cre03.g148300.t1.2												1	1	1	2.1	2.1	2.1	96.431	0.0057029	1.6032	0	1
14277000	10592000	10596000	15536000	15410000	15838000	20594000	24260000	24759000	17182000	20305000	15762000	Cre03.g148950.t1.2	Cre03.g148950.t1.2	{PNT1}|Putative organellar polyribonucleotide phosphorylase/nucleotidyltransferase	GO:0003676	AT3G23700.1		Nucleic acid-binding proteins superfamily	0.0900277	0.00323285	0.031453	0.0275624	0.248807	0.0439039	4	4	4	14.2	14.2	14.2	38.479	0	4.6642	162390000	24
4967600000	4699100000	4430700000	4484200000	4272600000	4254800000	4127500000	4273800000	4049500000	4151300000	2965400000	2685100000	Cre03.g149100.t1.2	Cre03.g149100.t1.2	Citrate synthase	GO:0046912	AT3G58750.1	CSY2	citrate synthase 2	0.129905	0.0548115	0.0730912	0.132202	0.136784	0.186048	28	28	28	55.6	55.6	55.6	54.531	0	323.31	41030000000	559
79274000	74482000	52701000	77670000	61980000	82531000	74826000	63283000	69375000	86906000	72258000	71169000	Cre03.g149250.t1.2	Cre03.g149250.t1.2	{ICL2}	GO:0004451;GO:0019752	AT2G43180.1		Phosphoenolpyruvate carboxylase family protein	0.638275	0.97181	0.463158	0.535585	0.752192	0.287806	9	9	9	25.3	25.3	25.3	55.847	0	38.119	787150000	83
					3174600							Cre03.g149500.t1.1	Cre03.g149500.t1.1		GO:0005737	AT4G02220.1		zinc finger (MYND type) family protein / programmed cell death 2 C-terminal domain-containing protein							1	1	1	5.6	5.6	5.6	50.185	0	3.5828	26956000	4
76418000	73569000	70334000	88121000	99066000	87827000	116530000	133150000	121790000	135230000	157500000	153530000	Cre03.g149650.t1.1	Cre03.g149650.t1.1	Carotenoid cleavage dioxygenase		AT3G63520.1	ATCCD1;ATNCED1;CCD1;NCED1	carotenoid cleavage dioxygenase 1	0.0233094	0.00478273	0.00561135	0.00776431	0.00484348	0.0471917	11	11	11	26.4	26.4	26.4	65.747	0	43.941	1115200000	92
7848500						9129700	7926600	8024500	7819400	7895000	7222700	Cre03.g149800.t1.1	Cre03.g149800.t1.1	{TOG1}|Microtubule associated protein		AT2G35630.1	GEM1;MOR1	ARM repeat superfamily protein						0.199918	5	5	5	2.5	2.5	2.5	239.26	0.0059339	1.5103	51507000	10
												Cre03.g149950.t1.1	Cre03.g149950.t1.1												2	2	2	4.7	4.7	4.7	55.391	0.0018237	2.2167	0	2
40843000	64100000	70695000	53711000	65982000	45239000	44707000	50559000	51809000	18866000	32618000	44896000	Cre03.g150300.t1.2	Cre03.g150300.t1.2	{CAM8}		AT5G21274.1	ACAM-6;CAM6	calmodulin 6	0.761538	0.404483	0.0904052	0.433022	0.0797208	0.144991	10	10	10	66.2	66.2	66.2	16.263	0	11.431	460460000	28
194080000					183430000		178280000		173470000	159030000		Cre03.g150700.t1.1	Cre03.g150700.t1.1			AT1G12270.1		putative;stress-inducible protein							3	3	3	4.8	4.8	4.8	65.846	0	4.518	1519000000	13
					46713000							Cre03.g151200.t1.2	Cre03.g151200.t1.2	Predicted protein		AT4G13500.1									1	1	1	10	10	10	11.821	0	3.3548	304460000	16
24644000	27632000	31804000	26581000	22157000	31919000	32833000	21773000	23864000	24151000	20313000	23047000	Cre03.g151250.t1.1	Cre03.g151250.t1.1	{LANC1}|LanC lantibiotic synthetase component C-like protein		AT2G20770.1	GCL2	GCR2-like 2	0.762373	0.667466	0.0990234	0.877049	0.257358	0.39754	2	2	2	5.6	5.6	5.6	53.368	0.00032134	2.7924	248880000	10
								10112000	9189400	9825200	9282200	Cre03.g151500.t1.1	Cre03.g151500.t1.1	{ATA1}											4	4	4	19.9	19.9	19.9	38.175	0	4.7378	47068000	8
							11858000					Cre03.g151650.t1.1	Cre03.g151650.t1.1	{SMM7}		AT1G08125.2		S-adenosyl-L-methionine-dependent methyltransferases superfamily protein							2	2	2	8.3	8.3	8.3	28.92	0	3.8967	27184000	8
					10988000							Cre03.g151700.t2.1;Cre03.g151700.t1.2	Cre03.g151700.t2.1;Cre03.g151700.t1.2	Predicted protein;Predicted protein		AT4G29520.1									2	2	2	14.4	14.4	14.4	27.359	0	4.1896	51441000	12
15442000	19369000	15436000			14867000						15014000	Cre03.g151750.t1.2	Cre03.g151750.t1.2	{SMP6A}|Small nuclear ribonucleoprotein, LSm6 (SmF-like)		AT3G59810.1		Small nuclear ribonucleoprotein family protein							2	2	2	21.3	21.3	21.3	9.5509	0.0020902	2.0613	116150000	5
692700000	678100000	641240000	613210000	628080000	688020000	546580000	655230000	632470000	521870000	537140000	527110000	Cre03.g152150.t1.2	Cre03.g152150.t1.2						0.38055	0.208301	0.007435	0.480049	0.0336164	0.127102	17	17	17	63.4	63.4	63.4	41.014	0	323.31	5964500000	317
										15616000	12552000	Cre03.g152900.t1.1	Cre03.g152900.t1.1	{MPA5}	GO:0016787										5	5	5	16.8	16.8	16.8	51.083	0	6.3782	55919000	8
											19772000	Cre03.g152950.t1.1	Cre03.g152950.t1.1	{PUS12}	GO:0001522;GO:0003723;GO:0009451;GO:0009982	AT2G30320.1		Pseudouridine synthase family protein							3	3	3	9.2	9.2	9.2	75.563	0	6.342	47644000	8
215180000	203130000	205710000	226860000	209590000	197830000	222740000	261580000	226870000	393540000	278640000	250780000	Cre03.g154350.t1.2	Cre03.g154350.t1.2	{COX2A}|Cytochrome c oxidase subunit II, protein IIa of split subunit	GO:0016021;GO:0022900	ATMG00160.1		cytochrome oxidase 2	0.736828	0.132994	0.149193	0.170286	0.154199	0.243352	2	2	2	4.6	4.6	4.6	30.681	0	4.0479	2380100000	30
82885000	81900000	90261000	93192000	85101000	104160000	93743000	108130000	98229000	73594000	93829000	96167000	Cre03.g154550.t1.1	Cre03.g154550.t1.1	{PCR1}|Pyrroline-5-carboxylate reductase	GO:0004735;GO:0006561;GO:0055114	AT5G14800.1	AT-P5C1;AT-P5R;EMB2772;P5CR	pyrroline-5- carboxylate (P5C) reductase	0.236398	0.0501547	0.738171	0.448993	0.527668	0.233427	8	8	8	34	34	34	35.95	0	47.345	962760000	90
		12655000			16536000							Cre03.g154600.t1.2	Cre03.g154600.t1.2			AT5G52970.1		thylakoid lumen 15.0 kDa protein							2	2	2	9.3	9.3	9.3	34.558	0	7.3429	53432000	9
112480000	99997000	93895000	101740000	88600000	110390000	87873000	97232000	99143000	87306000	95403000	96024000	Cre03.g154950.t1.2	Cre03.g154950.t1.2	{GST6}	GO:0005515	AT4G19880.1		Glutathione S-transferase family protein	0.833435	0.329274	0.231362	0.500748	0.373761	0.703068	10	10	10	29	29	29	40.429	0	17.025	1142300000	110
29604000	24252000	23781000		29366000	29606000	42032000	42858000	45154000	36042000	31291000	42429000	Cre03.g155001.t1.1	Cre03.g155001.t1.1		GO:0003824;GO:0004553;GO:0005975;GO:0043169	AT2G39930.1	ATISA1;ISA1	isoamylase 1	0.192693	0.0038533	0.0590934	0.00401165	0.158547	0.163308	7	7	7	10.7	10.7	10.7	115.68	0	15.582	325530000	29
	9670300	10379000	6627300		4030000	6313000			12185000	6305800		Cre03.g155051.t1.1	Cre03.g155051.t1.1	{SPA1}	GO:0016831;GO:0019752;GO:0030170	AT1G27980.1	ATDPL1;DPL1	dihydrosphingosine phosphate lyase	0.151689		0.835219		0.391659		5	5	5	9.4	9.4	9.4	65.172	0	10.262	65333000	21
8934800		8692900	10904000				10761000	9871400	10640000	9726900	10002000	Cre03.g155200.t1.1	Cre03.g155200.t1.1	{CHM1}|Chorismate mutase	GO:0004106;GO:0009073	AT3G29200.1	ATCM1;CM1	chorismate mutase 1		0.163354	0.0273967			0.750415	3	3	3	13.8	13.8	13.8	37.356	0.00063633	2.6815	83519000	8
					7911200							Cre03.g155300.t1.1	Cre03.g155300.t1.1												1	1	1	2	2	2	84	0	3.4836	76736000	9
88186000	89095000	76081000	84757000	74691000	96731000	85671000	109290000	86799000	93358000	86948000	100370000	Cre03.g155650.t1.2	Cre03.g155650.t1.2	{CLC1}|Clathrin light chain	GO:0005198;GO:0006886;GO:0016192;GO:0030130;GO:0030132				0.908832	0.356912	0.186564	0.442897	0.346859	0.969212	6	6	6	25	25	25	23.845	0	23.601	952750000	69
98421000	84886000	76614000	81142000	72202000	94315000	74975000	76288000	82246000	65767000	77153000	74846000	Cre03.g155750.t1.1	Cre03.g155750.t1.1						0.674465	0.299016	0.144842	0.547293	0.263576	0.283823	7	7	7	10.8	10.8	10.8	65.208	0	34.643	821570000	67
												Cre03.g155850.t1.1	Cre03.g155850.t1.1												2	2	2	5.5	5.5	5.5	63.553	0.0003201	2.7594	0	2
184680000	166820000	169050000	205460000	164010000	203550000	197970000	222130000	209580000	218990000	182310000	186890000	Cre03.g156050.t1.2	Cre03.g156050.t1.2		GO:0006412	AT3G63190.1	AtcpRRF;cpRRF;HFP108;RRF	chloroplast precursor;ribosome recycling factor	0.327192	0.0167622	0.180443	0.302537	0.790397	0.374471	10	10	10	39.4	39.4	39.4	28.631	0	85.543	1944000000	100
											6861900	Cre03.g156150.t1.1	Cre03.g156150.t1.1	{HEL13}	GO:0003677;GO:0005524;GO:0016787	AT5G54910.1		DEA(D/H)-box RNA helicase family protein							3	3	3	5.4	5.4	5.4	98.54	0	11.243	31470000	9
322730000	267170000	251690000	273180000	233080000	301870000	295230000	355540000	306620000	254280000	344140000	303580000	Cre03.g156250.t1.2	Cre03.g156250.t1.2			AT3G43230.1		RING/FYVE/PHD-type zinc finger family protein	0.723623	0.247424	0.584079	0.141841	0.396895	0.596815	10	10	10	62.9	62.9	62.9	22.76	0	111.51	2812700000	59
					935800							Cre03.g156400.t1.2	Cre03.g156400.t1.2	{SMM8}	GO:0008152;GO:0008168	AT2G41380.1		S-adenosyl-L-methionine-dependent methyltransferases superfamily protein							1	1	1	3.7	3.7	3.7	40.035	0	2.879	8528400	1
17624000			16179000	14794000	19162000	24138000	26415000	31562000	18734000	16966000	16633000	Cre03.g156600.t1.2	Cre03.g156600.t1.2			AT3G21200.1	PGR7	proton gradient regulation 7				0.0214328	0.64732	0.0366632	2	2	2	6.4	6.4	6.4	31.64	0	31.104	171660000	8
315940000	316640000	323170000	317510000	299630000	320700000	294620000	299030000	302100000	260980000	281630000	314780000	Cre03.g156750.t1.2	Cre03.g156750.t1.2	{CCT5}|T-complex protein 1, epsilon subunit	GO:0005524	AT1G24510.1		TCP-1/cpn60 chaperonin family protein	0.465106	0.00324307	0.168989	0.15612	0.223113	0.501059	24	24	24	55	55	55	59.049	0	66.612	3061200000	189
3087500000	2925500000	3253600000	2831100000	3447100000	2554500000	2475000000	1953500000	2632100000	2190900000	2432400000	2167200000	Cre03.g156900.t1.2	Cre03.g156900.t1.2	Chlorophyll a/b binding protein of LHCII	GO:0009765;GO:0016020	AT2G05070.1	LHCB2;LHCB2.2	photosystem II light harvesting complex gene 2.2	0.647837	0.051761	0.00302407	0.156179	0.112008	0.7153	11	9	9	57.1	53.4	53.4	28.687	0	242.58	26170000000	220				137	33
138990000	103590000	85503000	105660000	110540000	90182000	125610000	130020000	89288000	131280000	123990000	96290000	Cre03.g156950.t1.1	Cre03.g156950.t1.1	Ubiquinol:cytochrome c oxidoreductase 9 kDa subunit	GO:0005743;GO:0022900;GO:0070469				0.701012	0.796681	0.704	0.437873	0.303328	0.901368	3	3	3	46.6	46.6	46.6	8.6669	0	59.391	1083500000	40
18976000	18589000	17395000	21307000	17045000	20416000	17697000	15774000		23503000	18100000	17749000	Cre03.g157300.t1.2	Cre03.g157300.t1.2	{CAF1}|CCR4-associated factor	GO:0005634	AT2G32070.1		ribonuclease H-like superfamily protein;Polynucleotidyl transferase	0.437476	0.314605	0.517742	0.175612	0.936246	0.247642	2	2	2	13.3	13.3	13.3	29.524	0	9.4907	181690000	24
325070000	242780000	251010000	276100000	197690000	286910000	307180000	312940000	235880000	394170000	289850000	279440000	Cre03.g157700.t1.2	Cre03.g157700.t1.2	{COX5C}|Cytochrome c oxidase 11 kD subunit					0.640375	0.748559	0.350449	0.445075	0.221702	0.469254	7	7	7	50	50	50	10.869	0	11.823	3383800000	105
					3970900							Cre03.g157900.t1.1	Cre03.g157900.t1.1												2	2	2	2.1	2.1	2.1	134.28	0.0020809	2.0178	41780000	6
						11641000						Cre03.g158000.t1.2	Cre03.g158000.t1.2	{GSA1}|Glutamate-1-semialdehyde aminotransferase	GO:0008483;GO:0030170	AT3G48730.1	GSA2	1-aminomutase 2;glutamate-1-semialdehyde 2							3	3	3	9.3	9.3	9.3	49.227	0	29.78	33455000	6
						12832000	13476000		16155000	14256000	19364000	Cre03.g158500.t1.1	Cre03.g158500.t1.1			AT1G79600.1		Protein kinase superfamily protein						0.142288	4	4	4	6.7	6.7	6.7	83.928	0	7.4896	84593000	8
379190000	385610000	392640000	384440000	343340000	429090000	394910000	391260000	383690000	404790000	439490000	449400000	Cre03.g158750.t1.1	Cre03.g158750.t1.1	{HEL14}	GO:0003677;GO:0005524;GO:0016787	AT5G63120.2		P-loop containing nucleoside triphosphate hydrolases superfamily protein	0.994611	0.463508	0.0686544	0.877856	0.201636	0.0851442	20	20	20	40.4	40.4	40.4	61.557	0	104.34	4049000000	199
108850000	99784000	99430000	103900000	96457000	116610000	106660000	114310000	107540000	134600000	142480000	137030000	Cre03.g158800.t3.1;Cre03.g158800.t1.1;Cre03.g158800.t2.1	Cre03.g158800.t3.1;Cre03.g158800.t1.1;Cre03.g158800.t2.1	;;	GO:0018738;GO:0046294	AT2G41530.1	ATSFGH;SFGH	S-formylglutathione hydrolase	0.685115	0.160925	0.00110265	0.592951	0.0200881	0.00105679	10	10	10	46.5	46.5	46.5	31.316	0	25.819	1113300000	82
1353200000	1254800000	1261400000	1386800000	1288000000	1365800000	1430500000	1434800000	1455700000	1255200000	1279200000	1446200000	Cre03.g158900.t1.2	Cre03.g158900.t1.2	Dihydrolipoamide acetyltransferase	GO:0008152;GO:0016746	AT1G34430.1	EMB3003	2-oxoacid dehydrogenases acyltransferase family protein	0.26203	0.0354263	0.622906	0.0813714	0.785662	0.197754	21	21	21	44.3	44.3	44.3	49.796	0	173.66	13501000000	290
				9195400								Cre03.g158950.t1.1	Cre03.g158950.t1.1		GO:0003676	AT5G12190.1		RNA-binding (RRM/RBD/RNP motifs) family protein							1	1	1	10.9	10.9	10.9	14.784	0	5.4867	23125000	2
										6514900		Cre03.g159950.t1.1	Cre03.g159950.t1.1		GO:0005634	AT3G56990.1	EDA7	embryo sac development arrest 7							1	1	1	2.9	2.9	2.9	84.119	0.00062834	2.5389	39919000	4
20455000	17230000		16344000	17358000	20794000		19900000	19662000			20295000	Cre03.g160050.t1.2	Cre03.g160050.t1.2	Flagellar Associated Protein					0.773999	0.664352		0.35291			2	2	2	5.7	5.7	5.7	55.076	0	6.0873	150560000	9
12225000	13475000	13536000	13915000	10738000	8745500	13247000	11391000	11891000	11097000	14004000	10618000	Cre03.g160100.t1.2	Cre03.g160100.t1.2			AT5G20520.1	WAV2	alpha/beta-Hydrolases superfamily protein	0.324565	0.271005	0.389086	0.569485	0.698124	0.835587	4	4	4	13.2	13.2	13.2	33.98	0	7.1674	116050000	18
8219500	13452000	12613000		10813000	7718200					14281000	19831000	Cre03.g160200.t1.2;Cre03.g160200.t2.1	Cre03.g160200.t1.2;Cre03.g160200.t2.1	{PHX7};{PHX7}	GO:0016491;GO:0055114	AT1G20270.1;AT3G28480.1		2-oxoglutarate (2OG) and Fe(II)-dependent oxygenase superfamily protein;Oxoglutarate/iron-dependent oxygenase	0.411805		0.243532		0.167372		2	2	2	7.1	7.1	7.1	32.754	0	3.6719	109700000	17
1080600000	1010700000	949320000	1076100000	994230000	1095400000	1007800000	1099600000	1025800000	1051200000	1017600000	1026100000	Cre03.g160500.t1.2	Cre03.g160500.t1.2	{TSK1}	GO:0000166;GO:0003676;GO:0004812;GO:0005524;GO:0006418	AT3G11710.1	ATKRS-1	lysyl-tRNA synthetase 1	0.444339	0.551684	0.685026	0.808413	0.532693	0.7028	30	30	30	60.1	60.1	60.1	66.807	0	318.72	10682000000	408
111900000	98124000	104830000	129220000	112020000	142090000	153160000	168520000	161150000	159290000	172730000	188170000	Cre03.g161400.t1.2	Cre03.g161400.t1.2	{WSN2}|Tryptophan synthase beta subunit		AT4G27070.1	TSB2	tryptophan synthase beta-subunit 2	0.103491	0.000755176	0.00595595	0.0432885	0.0194645	0.277861	10	10	10	27	27	27	48.555	0	26.241	1383000000	59
							7792200	6204700		4702500		Cre03.g161750.t1.1	Cre03.g161750.t1.1			AT4G31080.1		Protein of unknown function (DUF2296)							2	2	2	8.2	8.2	8.2	32.315	0	4.309	22061000	10
137540000	103590000	118420000	86644000	119370000	85570000	115590000	106100000	64236000	114380000	55406000	64425000	Cre03.g161800.t1.2	Cre03.g161800.t1.2		GO:0005524;GO:0016887	AT1G67120.1		ATP binding;ATPases;nucleoside-triphosphatases;nucleotide binding;transcription factor binding	0.20205	0.269693	0.136437	0.927308	0.432677	0.516304	7	7	7	1.3	1.3	1.3	713.62	0	9.8696	988240000	22
											1592100	Cre03.g162150.t1.1	Cre03.g162150.t1.1												2	2	2	1.8	1.8	1.8	207.68	0.0018204	2.1994	10631000	5
23638000	23769000	23004000	18483000	19558000	19249000	23209000	14166000	24041000	19157000	21323000	32127000	Cre03.g162550.t1.1	Cre03.g162550.t1.1	{MSN1}	GO:0003824;GO:0009116	AT4G38800.1	ATMTAN1;ATMTN1;MTAN1;MTN1	methylthioadenosine nucleosidase 1	0.000597112	0.443233	0.872142	0.706655	0.330841	0.507737	3	3	3	21	21	21	24.124	0	3.1509	217650000	29
438750000	488830000	459330000	428630000	487820000	419280000	638840000	1050900000	644040000	183220000	177180000	171880000	Cre03.g162800.t1.2	Cre03.g162800.t1.2	Low-CO2-inducible membrane protein					0.550956	0.145411	0.0017189	0.131827	0.00547284	0.047904	5	5	5	15.1	15.1	15.1	21.359	0	156.55	4227400000	61
4598300		8649600		9217900				7188400			5482900	Cre03.g162950.t1.2	Cre03.g162950.t1.2												2	2	2	2.6	2.6	2.6	87.989	0	3.0443	34103000	10
19204000	17432000	20845000	22683000	20774000	24062000	20671000	18304000	22632000	18844000	15410000	21933000	Cre03.g163700.t1.2	Cre03.g163700.t1.2						0.071249	0.439046	0.852139	0.282942	0.172755	0.475357	9	9	9	18.2	18.2	18.2	86.173	0	19.779	197660000	22
104660000	162090000	175520000	130540000	177140000	199290000	311840000	342580000	280660000	131240000	286030000	371740000	Cre03.g164000.t1.2	Cre03.g164000.t1.2	{TEF7}|Predicted protein					0.508279	0.00480342	0.237409	0.00643286	0.312064	0.564584	9	9	9	39.1	39.1	39.1	24.228	0	25.705	2150500000	78
				6745200								Cre03.g164050.t2.1;Cre03.g164050.t1.1;Cre01.g036800.t1.1;Cre12.g546100.t2.1;Cre12.g546100.t1.1	Cre03.g164050.t2.1;Cre03.g164050.t1.1	{KIN15-1};{KIN15-1}	GO:0003777;GO:0005524;GO:0005871;GO:0007018;GO:0008017	AT2G28620.1;AT3G17360.1;AT3G44050.1	POK1	phragmoplast orienting kinesin 1;P-loop containing nucleoside triphosphate hydrolases superfamily protein							6	5	5	7	6.1	6.1	133.93	0	18.527	19333000	16
					3663600							Cre03.g164101.t1.1	Cre03.g164101.t1.1	{LSM7}		AT2G03870.2		Small nuclear ribonucleoprotein family protein							1	1	1	9.2	9.2	9.2	11.646	0.0040698	1.8092	30800000	6
					20086000							Cre03.g164300.t1.2	Cre03.g164300.t1.2												1	1	1	6.9	6.9	6.9	13.326	0.0048851	1.6967	171970000	7
32197000	33209000	29146000	28004000	27865000	31313000	27305000	23806000	30101000	26288000	23999000	27962000	Cre03.g164350.t1.1	Cre03.g164350.t1.1			AT4G22300.1	SOBER1	carboxylesterases	0.213804	0.122526	0.0317972	0.414967	0.13793	0.674378	6	6	6	28.1	28.1	28.1	24.243	0	12.498	277860000	36
56130000	49398000	43410000	56998000	52995000	50199000	43751000	51696000	50540000	27469000	38490000	30592000	Cre03.g164600.t1.2;Cre03.g165050.t1.2	Cre03.g164600.t1.2	{PMH1}|P-type ATPase/cation transporter, plasma membrane	GO:0000166;GO:0046872	AT1G80660.1;AT3G47950.1	AHA4;AHA9;HA4;HA9	H(+)-ATPase 4;H(+)-ATPase 9	0.433382	0.836656	0.0243976	0.21276	0.00910403	0.0184406	11	10	10	13	12.2	12.2	117.89	0	42.709	480510000	60
	14893000	11182000		12057000	16728000	13177000			19575000	15439000	14986000	Cre03.g164650.t1.2	Cre03.g164650.t1.2	{MOT1}|Putative methyltransferase	GO:0005515	AT3G56570.1		SET domain-containing protein	0.696171		0.253008		0.504124		4	4	4	11.5	11.5	11.5	79.629	0	17.678	131030000	17
124150000	117730000	119880000	113680000	103690000	104830000	108910000	113960000	115140000	76396000	81072000	78755000	Cre03.g164700.t1.2	Cre03.g164700.t1.2						0.032317	0.0420476	0.000111595	0.24087	0.00523921	0.000253686	8	8	8	24.9	24.9	24.9	35.584	0	36.394	1003600000	75
	9591100				14825000	13682000					13901000	Cre03.g164900.t2.1;Cre03.g164900.t1.1	Cre03.g164900.t2.1;Cre03.g164900.t1.1	;	GO:0004672;GO:0005524;GO:0006468	AT1G79640.1;AT5G14720.1		Protein kinase superfamily protein							2	2	2	2.4	2.4	2.4	95.015	0	2.911	65694000	10
					6860500							Cre03.g165000.t1.2	Cre03.g165000.t1.2	{EFG10}|Translation elongation factor EFG/EF2, LepA-related	GO:0005525	AT5G08650.1		Small GTP-binding protein							3	3	3	6.2	6.2	6.2	69.807	0	4.7765	48187000	12
		2771500										Cre03.g165350.t1.1	Cre03.g165350.t1.1			AT4G33380.1									1	1	1	4.7	4.7	4.7	25.812	0.0021142	2.1578	6416800	1
115580000	101720000	104210000	115770000	98719000	114990000	106630000	102440000	110650000	139580000	117430000	130780000	Cre03.g165700.t1.1	Cre03.g165700.t1.1	{PDC3}|Pyruvate decarboxylase	GO:0000287;GO:0003824;GO:0030976	AT5G54960.1	PDC2	pyruvate decarboxylase-2	0.725085	0.910128	0.0542811	0.631455	0.0857309	0.0580724	12	12	12	23.1	23.1	23.1	62.873	0	72.5	1117600000	92
172130000	164560000	144840000	169960000	158580000	180630000	193690000	199490000	173790000	364740000	354370000	331030000	Cre03.g166050.t1.2	Cre03.g166050.t1.2	{SBD1}|Selenium binding protein	GO:0008430	AT4G14040.1	EDA38;SBP2	selenium-binding protein 2	0.425524	0.0647901	0.000159128	0.130619	0.000300393	0.000305663	15	15	15	37.9	37.9	37.9	52.069	0	70.95	2259300000	149
108720000	115900000	105460000	123270000	115070000	107300000	115690000	109840000	116170000	115990000	116550000	114890000	Cre03.g167250.t1.2	Cre03.g167250.t1.2						0.409812	0.362026	0.199098	0.812678	0.909147	0.449042	12	12	12	32.9	32.9	32.9	52.433	0	93.114	1108500000	131
								10681000		9664300		Cre03.g167600.t1.2	Cre03.g167600.t1.2	Flagellar Associated Protein											3	3	3	2.8	2.8	2.8	121.32	0	5.0714	42554000	18
11651000	14854000	15037000	14885000	15317000	11456000	15635000	13152000	16744000	13745000	14943000	16612000	Cre03.g167924.t1.1	Cre03.g167924.t1.1			AT5G10480.1	PAS2;PEP	PTPLA;Protein-tyrosine phosphatase-like	0.982367	0.433499	0.418398	0.470542	0.463171	0.957357	4	4	4	20.6	20.6	20.6	27.442	0	5.3252	142010000	23
												Cre03.g168200.t1.2	Cre03.g168200.t1.2	Flagellar Associated Protein											1	1	1	1.6	1.6	1.6	114.24	0	3.4704	0	2
459960000	443940000	408990000	456250000	421850000	518610000	402610000	441850000	428270000	394800000	424450000	448850000	Cre03.g168450.t1.2	Cre03.g168450.t1.2	{CCT8}|T-complex protein 1, theta subunit	GO:0005524	AT3G03960.1		TCP-1/cpn60 chaperonin family protein	0.446841	0.521254	0.52922	0.280421	0.273861	0.94075	23	23	23	53.3	53.3	53.3	57.53	0	116.41	4273000000	236
39227000	37364000	34599000	38643000	41151000	41511000	38459000	45302000	37908000	29703000	33848000	31634000	Cre03.g168550.t1.1	Cre03.g168550.t1.1	{AOT3}|Amino acid transporter		AT2G41190.1		Transmembrane amino acid transporter family protein	0.115678	0.286857	0.0421106	0.965418	0.00547227	0.046262	3	3	3	11.2	11.2	11.2	48.572	0	34.125	402980000	73
32437000	31999000	38288000	30880000	31655000	26962000	31829000	30601000	32007000	40870000	36428000	33384000	Cre03.g168700.t1.2	Cre03.g168700.t1.2	{PGP1}|Phosphoglycolate phosphatase/4-nitrophenylphosphatase		AT5G36700.1	ATPGLP1;PGLP1	2-phosphoglycolate phosphatase 1	0.159179	0.304739	0.422801	0.376094	0.0625695	0.12514	4	4	4	17.5	17.5	17.5	33.42	0	11.327	334540000	37
33690000	36256000	43016000	30890000	38699000	33031000	31031000	27560000	40041000	25029000	29023000	36085000	Cre03.g169150.t2.1;Cre03.g169150.t1.2	Cre03.g169150.t2.1;Cre03.g169150.t1.2	;	GO:0003676	AT4G00830.2		RNA-binding (RRM/RBD/RNP motifs) family protein	0.397376	0.366131	0.150546	0.779769	0.360719	0.596864	6	6	6	9.9	9.9	9.9	80.383	0	12.608	337400000	34
539650000	594840000	573100000	573250000	558470000	560100000	522880000	493760000	517080000	429770000	397510000	443470000	Cre03.g169400.t1.2	Cre03.g169400.t1.2	{GAD1}|UDP-D-glucuronic acid decarboxylase	GO:0003854;GO:0006694;GO:0016616;GO:0055114	AT3G53520.1	ATUXS1;UXS1	UDP-glucuronic acid decarboxylase 1	0.779102	0.0482167	0.00252266	0.0132142	0.00498694	0.00870511	13	13	13	53.4	53.4	53.4	36.841	0	110.78	5363600000	153
79157000	85257000	87121000	84898000	83733000	79924000	76085000	84643000	86119000	72083000	69158000	65927000	Cre03.g169850.t1.2	Cre03.g169850.t1.2	{TSC1}	GO:0000166;GO:0004817;GO:0005524;GO:0005737;GO:0006423	AT2G31170.1	SYCO ARATH	class Ia family protein;Cysteinyl-tRNA synthetase	0.746959	0.71354	0.00961487	0.880514	0.00442568	0.031756	19	19	19	25.9	25.9	25.9	93.52	0	45.354	774200000	103
348310000	270410000	328580000	377150000	379130000	302860000	313220000	343850000	332120000	314830000	248740000	238900000	Cre03.g169900.t1.2	Cre03.g169900.t1.2						0.338531	0.621743	0.221809	0.457398	0.0690006	0.107147	11	11	11	46.7	46.7	46.7	32.849	0	29.051	3002000000	53
6899400	8488300											Cre03.g170150.t1.1	Cre03.g170150.t1.1		GO:0005515	AT5G61910.4		DCD (Development and Cell Death) domain protein							3	3	3	6.4	6.4	6.4	68.064	0	3.4092	58938000	7
15973000	12795000	20026000	16077000	21083000	17552000	14958000	13267000		18199000	17278000	16300000	Cre03.g170200.t2.1;Cre03.g170200.t1.1	Cre03.g170200.t2.1;Cre03.g170200.t1.1	;	GO:0005515	AT1G08860.1	BON3	Calcium-dependent phospholipid-binding Copine family protein	0.489251	0.421136	0.686021	0.0977436	0.587605	0.0979564	6	6	6	13.2	13.2	13.2	66.383	0	12.092	166150000	27
75464000	77507000	70563000	81243000	79067000	78902000	65831000	78936000	75706000	89406000	81360000	86791000	Cre03.g170350.t1.2	Cre03.g170350.t1.2	Regulator of COP-II vesicle coat		AT5G50550.1		Transducin/WD40 repeat-like superfamily protein	0.113621	0.833232	0.0232686	0.251581	0.112131	0.0677637	7	7	7	25.4	25.4	25.4	47.493	0	20.047	764270000	64
15673000	14626000	14806000	12608000	12404000	13492000	12780000	13485000	13531000			12632000	Cre03.g170450.t1.2	Cre03.g170450.t1.2						0.00909478	0.0140253		0.361036			3	3	3	21	21	21	17.421	0	2.9184	121790000	8
					13838000							Cre03.g170750.t1.2	Cre03.g170750.t1.2	{RNP3}|Small nucleolar ribonucleoprotein U3 component	GO:0003723;GO:0005622;GO:0019843	AT5G15750.1		Alpha-L RNA-binding motif/Ribosomal protein S4 family protein							1	1	1	8.2	8.2	8.2	21.489	0.0099092	1.325	104390000	12
29831000			34805000	27948000		29382000	29962000	29528000	36630000	36630000	45745000	Cre03.g170850.t1.1	Cre03.g170850.t1.1	{MMP19}								0.699159	0.188851	0.0801175	7	7	7	14.9	14.9	14.9	69.085	0	51.755	237010000	33
89827000	83359000	67242000	85758000	61713000	90439000	75884000	82597000	78223000	61337000	60533000	70784000	Cre03.g171050.t1.1	Cre03.g171050.t1.1	{GHL1}|Glycosyl hydrolase	GO:0004553;GO:0005975	AT2G44470.3	BGLU29	beta glucosidase 29	0.943856	0.873387	0.125916	0.968504	0.226152	0.0269505	8	8	8	17.3	17.3	17.3	57.132	0	12.474	722950000	59
	21614000						28578000		19719000	29933000	30359000	Cre03.g171100.t1.1	Cre03.g171100.t1.1			AT1G08640.1	CJD1	Chloroplast J-like domain 1							3	3	3	20.3	20.3	20.3	28.079	0	10.188	216460000	16
6305000		6965200	7118300					7661200	10798000	7358600		Cre03.g171300.t1.2	Cre03.g171300.t1.2	{GYX1}|Glycolate oxidase	GO:0016491	AT4G18360.1		Aldolase-type TIM barrel family protein			0.384173				2	2	2	7.3	7.3	7.3	41.307	0	4.5406	72883000	6
397840000	336650000	311520000	327140000	310070000	353360000	338690000	371980000	335670000	278760000	348000000	304110000	Cre03.g171350.t1.2	Cre03.g171350.t1.2	SEC61-alpha subunit of ER-translocon	GO:0015031;GO:0016020	AT2G34250.2		SecY protein transport family protein	0.564942	0.997144	0.308258	0.339476	0.458982	0.192066	14	14	14	30.7	30.7	30.7	52.503	0	50.725	3476700000	118
									8585800	7817900	8061700	Cre03.g171550.t1.1	Cre03.g171550.t1.1	{SSA13}|Predicted protein											3	3	3	16.9	16.9	16.9	30.08	0.00032062	2.7766	45315000	4
32660000	20474000	26015000	18202000	21811000	27801000	22580000	23625000	27496000		18610000	20790000	Cre03.g171900.t1.1	Cre03.g171900.t1.1	Flagellar Associated Protein					0.45056	0.67084	0.192047	0.579396	0.416506	0.0783745	8	8	8	15.3	15.3	15.3	63.126	0	9.6417	204150000	33
362310000	327400000	343410000	386240000	326160000	397330000	408340000	447440000	411580000	526890000	483120000	447010000	Cre03.g171950.t1.1	Cre03.g171950.t1.1	{PPC2}|Phosphoenolpyruvate carboxylase	GO:0006099;GO:0008964;GO:0015977	AT1G68750.1	ATPPC4;PPC4	phosphoenolpyruvate carboxylase 4	0.375495	0.00929694	0.0142744	0.125783	0.0224119	0.0930164	40	39	39	39.1	39.1	39.1	131.19	0	159.17	4368300000	334
695470000	624370000	693970000	607930000	531020000	666850000	671480000	752010000	715850000	695570000	661470000	707540000	Cre03.g172000.t1.2	Cre03.g172000.t1.2	{OAR1}		AT1G24360.1		NAD(P)-binding Rossmann-fold superfamily protein	0.219998	0.274224	0.575095	0.0865462	0.148888	0.420371	14	14	14	61.8	61.8	61.8	33.122	0	76.581	6870800000	182
2087400000	2156000000	2241900000	2222400000	2157200000	2169300000	2113200000	1998300000	2161900000	2050600000	2133900000	2261400000	Cre03.g172300.t1.2	Cre03.g172300.t1.2	{MPC1}|Mitochondrial phosphate carrier protein		AT5G14040.1	1;PHT3	1;phosphate transporter 3	0.696548	0.344869	0.871705	0.189875	0.639313	0.504776	21	21	21	48.1	48.1	48.1	37.439	0	81.499	22581000000	290
16973000	15130000	11183000		12489000	13315000	9811400		11637000	19297000	16219000	19797000	Cre03.g172500.t1.1	Cre03.g172500.t1.1	{PTO2}|Plastid terminal oxidase	GO:0009916;GO:0055114	AT4G22260.1	IM;IM1	Alternative oxidase family protein	0.468396	0.156764	0.132281	0.214472	0.0280751	0.0134803	5	5	5	17.3	17.3	17.3	46.77	0	12.918	135010000	19
11700000	14608000	12662000	15861000		13481000	14343000	9722800	15172000	10261000		11419000	Cre03.g172550.t1.2	Cre03.g172550.t1.2	{PRM1}|Protein-/Histone-arginine N-methyltransferase	GO:0006479;GO:0008168	AT4G29510.1	ATPRMT11;ATPRMT1B;PRMT11;PRMT1B	arginine methyltransferase 11	0.368608	0.965498	0.12896	0.498143	0.145478	0.318253	5	5	5	19.7	19.7	19.7	38.836	0	19.54	112580000	26
41525000	36237000	40169000	48404000	40969000	50376000	45693000	58533000	53603000	61130000	55837000	61845000	Cre03.g172850.t1.2	Cre03.g172850.t1.2	{OASTL3}|O-acetylserine (Thiol)-lyase/cysteine synthase		AT2G43750.2	ACS1;ATCS-B;CPACS1;OASB	O-acetylserine (thiol) lyase B	0.109433	0.0542987	0.00136413	0.274254	0.0248987	0.194959	9	7	7	31.6	25	25	41.824	0	16.515	479960000	42
402340000	416510000	398240000	409620000	401790000	432890000	406680000	409250000	428280000	417560000	474370000	465150000	Cre03.g172950.t1.2	Cre03.g172950.t1.2	{CBF5}|Centromere/microtubule binding protein	GO:0003723;GO:0006396	AT3G57150.1	AtCBF5;AtNAP57;CBF5;NAP57	homologue of NAP57	0.460423	0.363496	0.106817	0.998065	0.154365	0.154738	24	24	24	52.6	52.6	52.6	58.331	0	183.1	4652800000	262				23;24;25	488;490;494
31404000	26964000	25014000	25130000	20621000		20700000	23315000		17204000	21426000		Cre03.g173000.t1.1	Cre03.g173000.t1.1						0.218846	0.0864263	0.0745616	0.777453	0.368603	0.410088	4	4	4	18.7	18.7	18.7	21.433	0	6.5	192040000	30
19036000	20030000	20349000	23693000	18952000	21286000	21887000	29968000	22441000	8411900	21735000	20377000	Cre03.g173350.t2.1;Cre03.g173350.t1.2	Cre03.g173350.t2.1;Cre03.g173350.t1.2	{ANK22}|Predicted protein with ankrin repeats;{ANK22}|Predicted protein with ankrin repeats		AT4G35450.1	AFT;AKR2;AKR2A	ankyrin repeat-containing protein 2	0.387716	0.194985	0.556778	0.324591	0.40497	0.20028	4	4	4	13.9	13.9	13.9	38.471	0	28.135	196760000	30
							10964000					Cre03.g173600.t1.2	Cre03.g173600.t1.2		GO:0005515	AT5G42220.1		Ubiquitin-like superfamily protein							3	3	3	3.2	3.2	3.2	133.93	0	6.2459	101920000	8
		5160700						8333600				Cre03.g173800.t2.1;Cre03.g173800.t1.2	Cre03.g173800.t2.1;Cre03.g173800.t1.2	{PDXK1}|Pyridoxal kinase;{PDXK1}|Pyridoxal kinase	GO:0008478;GO:0009443	AT5G37850.2	ATSOS4;SOS4	pfkB-like carbohydrate kinase family protein							2	2	2	4.9	4.9	4.9	46.825	0.0009375	2.4839	30437000	5
35515000	29463000	26885000	39812000	26268000	32686000	35044000	38488000	35504000	37103000	38995000	39391000	Cre03.g173900.t1.2	Cre03.g173900.t1.2			AT3G53410.1		RING/U-box superfamily protein	0.652167	0.141646	0.0820436	0.47741	0.288758	0.18207	5	5	5	20.9	20.9	20.9	39.724	0	23.1	326680000	32
11635000	11561000	12471000	11109000	12968000	15589000	13765000	10951000		24434000	19905000	21543000	Cre03.g174200.t1.1	Cre03.g174200.t1.1		GO:0005515				0.41396	0.79573	0.013575	0.687869	0.00924423	0.0226752	4	4	4	8.4	8.4	8.4	79.924	0	4.4853	141450000	11
9387800	9538200		7759300	12382000	8492600	7403900	11903000	9794800	8492700	9845600	7228400	Cre03.g174500.t1.1	Cre03.g174500.t1.1	{HDZ1}	GO:0003677;GO:0006351;GO:0006355	AT5G44180.1		Homeodomain-like transcriptional regulator	0.95982	0.871922	0.339007	0.939696	0.572637	0.486849	4	4	4	3.5	3.5	3.5	188.9	0	9.1212	86963000	18
					3269300							Cre03.g174750.t1.2	Cre03.g174750.t1.2	Peptidyl-prolyl cis-trans isomerase, cyclophilin-type	GO:0000413;GO:0003755;GO:0006457	AT1G74070.1		Cyclophilin-like peptidyl-prolyl cis-trans isomerase family protein							2	2	2	12.1	12.1	12.1	33.072	0	11.038	27742000	16
363340000	320450000	321670000	328100000	301330000	334680000	300950000	309060000	306040000	269070000	299590000	258160000	Cre03.g175200.t1.2	Cre03.g175200.t1.2	Translocon at the outer envelope membrane of chloroplasts, 75 kD	GO:0019867	AT3G46740.1	MAR1;TOC75-III	translocon at the outer envelope membrane of chloroplasts 75-III	0.476642	0.165591	0.0345741	0.253805	0.0483981	0.133994	25	25	25	36.6	36.6	36.6	87.233	0	103.49	3148900000	203				26;27;28;139	145;147;339;344
27516000	22333000	13860000	27635000	17266000		28259000	49735000	17118000	22650000	18223000	16183000	Cre03.g175250.t1.2akaCre03.g175250.t2.1	Cre03.g175250.t1.2akaCre03.g175250.t2.1						0.86868	0.395151	0.651344	0.460646	0.626795	0.315143	3	3	3	9.8	9.8	9.8	52.035	0	19.461	217730000	31
1050300000	1056700000	982130000	1015400000	1011200000	1094200000	1095200000	1052500000	1150300000	1168800000	1152100000	1177700000	Cre03.g175400.t2.1;Cre03.g175400.t1.2	Cre03.g175400.t2.1;Cre03.g175400.t1.2	Phosphoglucose isomerase;Phosphoglucose isomerase	GO:0004347;GO:0006094;GO:0006096	AT5G42740.1		Sugar isomerase (SIS) family protein	0.784295	0.135242	0.0212624	0.205699	0.0351335	0.13419	27	27	27	50	50	50	71.611	0	139.43	11402000000	325
											9157100	Cre03.g175500.t1.2	Cre03.g175500.t1.2		GO:0016021										1	1	1	6.5	6.5	6.5	18.516	0.0020896	2.0586	31829000	4
22938000	22443000	18619000	16657000	23106000	21243000	23518000	14408000	18659000	21308000	26683000	22666000	Cre03.g175750.t1.2	Cre03.g175750.t1.2			AT3G45880.1		2-oxoglutarate (2OG) and Fe(II)-dependent oxygenase superfamily protein	0.695414	0.465546	0.354486	0.676334	0.270274	0.217415	6	6	6	22.9	22.9	22.9	53.514	0	32.039	227240000	42
											4248800	Cre03.g175850.t1.1	Cre03.g175850.t1.1	{EEP1}	GO:0004518;GO:0006281	AT2G41460.1	ARP	apurinic endonuclease-redox protein							2	2	2	6.2	6.2	6.2	57.142	0	3.3094	11453000	7
100170000	79352000	90847000	100570000	88099000	84454000	75097000	81322000	92051000	87956000	68817000	77734000	Cre03.g176100.t1.2	Cre03.g176100.t1.2			AT5G02770.1			0.911647	0.403897	0.217951	0.302639	0.156936	0.565007	8	8	8	29.9	29.9	29.9	27.463	0	12.795	823530000	43
239960000	240000000	247200000	251790000	208720000	252120000	224820000	210980000	231240000	178160000	212080000	207280000	Cre03.g176250.t1.2	Cre03.g176250.t1.2	{ATPvD1}|Vacuolar ATP synthase subunit D	GO:0015078;GO:0015991;GO:0033179	AT3G28715.1		subunit C/D;V0/A0 complex;ATPase	0.770317	0.0629462	0.0490918	0.409881	0.104641	0.148391	14	14	14	55.8	55.8	55.8	40.499	0	35.963	2406200000	144
					1103500							Cre03.g176350.t2.1;Cre03.g176350.t1.2	Cre03.g176350.t2.1;Cre03.g176350.t1.2	{PLP5}|Plastid lipid associated protein;{PLP5}|Plastid lipid associated protein		AT1G51110.1		Plastid-lipid associated protein PAP / fibrillin family protein							1	1	1	3.4	3.4	3.4	47.127	0.00031898	2.7196	4015800	1
										8641400		Cre03.g176400.t1.1	Cre03.g176400.t1.1		GO:0004672;GO:0006468	AT1G67890.1		PAS domain-containing protein tyrosine kinase family protein							3	3	3	5.2	5.2	5.2	76.908	0	2.8711	80974000	16
					5189400							Cre03.g176500.t1.2	Cre03.g176500.t1.2			AT1G71730.1									1	1	1	7.9	7.9	7.9	17.491	0	3.6019	61132000	15
20798000	22004000	18913000	17708000	19682000	20340000	19916000	18818000	18919000	24659000	20843000	17770000	Cre03.g176550.t1.1	Cre03.g176550.t1.1	{PRM5}	GO:0006479;GO:0008168;GO:0035246	AT4G31120.1	ATPRMT5;PRMT5;SKB1	SHK1 binding protein 1	0.330516	0.268456	0.828735	0.978343	0.46058	0.447359	4	4	4	10.8	10.8	10.8	76.157	0	11.439	197340000	22
24654000	28802000	32707000	24821000	24831000	27273000	25018000	19458000	29477000	20905000	24474000	25328000	Cre03.g176651.t1.1	Cre03.g176651.t1.1		GO:0005515	AT1G01060.3	LHY;LHY1	Homeodomain-like superfamily protein	0.316182	0.337533	0.145193	0.769548	0.274115	0.758683	4	4	4	4.2	4.2	4.2	111.55	0	8.2576	252090000	34
										1787600		Cre03.g176700.t1.1	Cre03.g176700.t1.1	{MRPS29}|Putative mitochondrial ribosomal protein S29, imported to mitochondria, hypothetical protein;was CPL4		AT1G16870.1		mitochondrial 28S ribosomal protein S29-related							2	2	2	5.4	5.4	5.4	49.583	0.0046216	1.7562	7961500	3
284560000	272740000	271350000	305900000	277200000	292410000	279730000	283660000	290020000	326710000	342830000	379730000	Cre03.g177053.t1.1;REV__Cre16.g679781.t1.1	Cre03.g177053.t1.1			AT2G02560.2	ATCAND1;CAND1;ETA2;HVE;TIP120	cullin-associated and neddylation dissociated	0.192489	0.191812	0.0352933	0.475264	0.0462174	0.0487587	36	36	36	33	33	33	136.68	0	122.23	2980800000	240
198040000	211360000	226610000	206940000	213920000	214320000	199540000	228100000	210490000	146700000	161450000	192050000	Cre03.g177200.t1.2	Cre03.g177200.t1.2	{CRB3}|RNA-binding protein C3, CELF family, subunit of CHLAMY1	GO:0003676	AT1G03457.2		RNA-binding (RRM/RBD/RNP motifs) family protein	0.976865	0.954808	0.0558235	0.918616	0.0736243	0.0536507	14	14	14	41.5	41.5	41.5	44.633	0	44.594	2095400000	121
47313000	74992000	77098000	85642000	77683000	72306000	74766000	74143000	85651000	74350000	75537000	91540000	Cre03.g177350.t1.1	Cre03.g177350.t1.1			AT5G12470.1		Protein of unknown function (DUF3411)	0.337944	0.349299	0.290439	0.950302	0.790872	0.751549	6	6	6	18.1	18.1	18.1	41.282	0	10.187	744740000	52
	40970000	56887000	29269000	40065000	41659000		22293000	43229000		39483000	47946000	Cre03.g177500.t1.1	Cre03.g177500.t1.1			AT5G50720.1	ATHVA22E;HVA22E	HVA22 homologue E	0.346572	0.351404	0.636757	0.757626	0.341615	0.476149	4	4	4	21.3	21.3	21.3	19.866	0	14.353	337970000	26
16174000	14758000	21697000	14764000	23905000	14995000	15807000	18155000	17811000	16766000	14336000	18035000	Cre03.g177900.t1.2	Cre03.g177900.t1.2	{TOB38}|Complex of the outer membrane that mediates the topogenesis of beta-barrel proteins.		AT2G19080.1		metaxin-related	0.930288	0.908266	0.658331	0.855767	0.675014	0.54366	4	4	4	20.5	20.5	20.5	36.688	0	7.9106	167660000	37
540690000	590230000	583970000	617910000	656770000	745670000	675670000	657020000	663010000	529830000	585850000	617400000	Cre03.g178150.t1.1	Cre03.g178150.t1.1	{RSP20}|Calmodulin, radial spoke protein		AT5G21274.1	ACAM-6;CAM6	calmodulin 6	0.099315	0.0176552	0.851512	0.848952	0.11355	0.0699921	14	14	14	95.7	95.7	95.7	18.296	0	323.31	6644800000	235
116630000	124650000	108800000	131420000	118450000	121310000	135490000	142770000	136300000	116720000	121430000	129160000	Cre03.g178250.t1.2	Cre03.g178250.t1.2	NADH:ubiquinone oxidoreductase 16.3 kDa subunit		AT3G03070.1		NADH-ubiquinone oxidoreductase-related	0.309913	0.025484	0.383634	0.0455835	0.821408	0.0285784	6	6	6	39	39	39	16.284	0	7.9052	1190900000	50
18739000			24450000		22788000	22683000	26164000	24635000			24445000	Cre03.g178350.t1.1	Cre03.g178350.t1.1	Flagellar Associated Protein similar to calmodulin		AT1G66410.1	ACAM-4;CAM4	calmodulin 4				0.551806			3	3	3	29.3	29.3	29.3	18.21	0	16.103	167580000	27
									6527400			Cre03.g178400.t1.1	Cre03.g178400.t1.1												2	2	2	8.3	8.3	8.3	53.397	0	3.7882	18199000	8
192730000	229570000	217810000	230510000	246110000	270390000	284680000	242540000	247570000	207750000	186120000	251180000	Cre03.g178450.t1.2	Cre03.g178450.t1.2	{CPN10}|Chaperonin 10	GO:0005737;GO:0006457	AT1G23100.1		GroES-like family protein	0.0887371	0.0614333	0.944811	0.627863	0.21803	0.145578	6	6	6	61.6	61.6	61.6	10.766	0	51.008	2265600000	78
17586000										11328000		Cre03.g178500.t1.2	Cre03.g178500.t1.2	{RIB43A}|Flagellar protofilament ribbon protein											3	3	3	9.5	9.5	9.5	39.676	0	3.8821	61606000	14
458660000	427240000	549890000	491810000	429710000	572170000	399830000	494700000	549390000	425050000	452880000	468590000	Cre03.g178600.t1.1	Cre03.g178600.t1.1	{TOP1}|DNA topoisomerase I	GO:0003677;GO:0003917;GO:0003918;GO:0005694;GO:0006265	AT5G55310.1	TOP1;TOP1BETA	DNA topoisomerase 1 beta	0.744715	0.964492	0.510843	0.796163	0.357181	0.540107	12	12	12	22.5	22.5	22.5	77.011	0	21.901	5035500000	40
50692000	44314000	43047000	41920000	41742000	49635000	33566000	36860000	32125000	45282000	37931000	40623000	Cre03.g179800.t1.2	Cre03.g179800.t1.2	Low-CO2-inducible membrane protein					0.675671	0.0195937	0.212777	0.0389752	0.404561	0.059731	3	3	3	12.5	12.5	12.5	18.096	0	5.056	405460000	24
158340000	144550000	136360000	154020000	157510000	157880000	144590000	120540000	135960000	133610000	131080000	122980000	Cre03.g179860.t1.1	Cre03.g179860.t1.1		GO:0008168	AT2G22400.1		S-adenosyl-L-methionine-dependent methyltransferases superfamily protein	0.255244	0.25297	0.0977881	0.0794669	0.00707542	0.606104	21	21	21	37.8	37.8	37.8	97.215	0	70.306	1393000000	138
16091000	16465000	21103000			19266000	17234000	18601000	17805000	18303000	18122000	17688000	Cre03.g179901.t1.1	Cre03.g179901.t1.1							0.997269	0.933991			0.743301	4	4	4	12.1	12.1	12.1	52.965	0	5.0264	173370000	9
					1723200							Cre03.g180151.t1.1	Cre03.g180151.t1.1			AT5G67340.1		ARM repeat superfamily protein							1	1	1	4.2	4.2	4.2	30.27	0.0023564	1.9361	7703000	3
												Cre03.g180200.t1.2	Cre03.g180200.t1.2		GO:0005515	AT2G19430.1	AtTHO6;DWA1;THO6	DWD (DDB1-binding WD40 protein) hypersensitive to ABA 1							1	1	1	2.5	2.5	2.5	44.75	0.005949	1.5382	0	7
19302000	16916000	24667000	52241000	48404000	48693000	29893000	33513000	21105000	22869000	29210000	16169000	Cre03.g180250.t1.2	Cre03.g180250.t1.2	{IPS1}	GO:0004512;GO:0006021;GO:0008654	AT2G22240.1	ATIPS2;ATMIPS2;MIPS2	myo-inositol-1-phosphate synthase 2	0.00132747	0.157534	0.613178	0.0193426	0.0122909	0.361606	6	6	6	16.8	16.8	16.8	55.668	0	29.33	311350000	42
	19601000					17471000		14031000				Cre03.g180300.t1.2	Cre03.g180300.t1.2	{SIR3}|Sulfite reductase	GO:0010181;GO:0016491;GO:0055114	AT4G30210.2	AR2;ATR2	P450 reductase 2							4	4	4	10.1	10.1	10.1	76.609	0	6.8135	106590000	16
7863700000	7412600000	7244300000	7749700000	6897500000	7015300000	5522700000	5072300000	5645000000	2460300000	2045100000	2128000000	Cre03.g180750.t1.2	Cre03.g180750.t1.2	{MEtH}|Cobalamin-independent methionine synthase	GO:0003871;GO:0008270;GO:0008652;GO:0009086	AT5G20980.1	ATMS3;MS3	methionine synthase 3	0.433457	0.00120007	5.04184e-05	0.00738131	0.000583769	0.000210853	47	47	47	72.4	72.4	72.4	86.772	0	323.31	57297000000	978
145100000	150510000	147830000	153690000	146010000	151650000	159270000	149330000	163050000	155160000	137790000	152570000	Cre03.g180800.t1.1	Cre03.g180800.t1.1	{HDA16}	GO:0006355	AT1G70060.1	SNL4	SIN3-like 4	0.402919	0.135967	0.911823	0.240887	0.764904	0.273186	23	23	23	26.2	26.2	26.2	133.36	0	66.906	1479700000	165				202	160
99121000	93535000	94226000	101030000	95089000	107160000	106350000	120560000	101500000	99919000	106220000	96750000	Cre03.g180850.t1.2	Cre03.g180850.t1.2	COP-II coat subunit	GO:0006886;GO:0006888;GO:0008270;GO:0030127	AT4G14160.1		Sec23/Sec24 protein transport family protein	0.257182	0.126616	0.19331	0.292216	0.978206	0.276363	16	16	16	30.4	30.4	30.4	84.976	0	75.323	1037500000	115
153600000	161880000	127690000	187620000	161940000	152030000	170060000	181140000	182440000	251520000	176590000	209810000	Cre03.g181150.t1.1	Cre03.g181150.t1.1	{RSP22}|Dynein arm light chain 8, LC8	GO:0005875;GO:0007017	AT4G15930.1		Dynein light chain type 1 family protein	0.258165	0.0849302	0.0774246	0.425786	0.159195	0.247783	3	3	3	37.4	37.4	37.4	10.322	0	98.145	2126700000	98
169830000	162480000	148230000	174010000	187490000	146440000	217880000	220040000	217560000	354610000	348440000	356780000	Cre03.g181200.t1.2	Cre03.g181200.t1.2			AT4G34030.1	MCCB	3-methylcrotonyl-CoA carboxylase	0.550782	0.0107251	0.000256259	0.0548176	0.00315847	0.000108537	19	19	19	48	48	48	63.807	0	161.1	2471000000	202
17745000	17086000	17331000	22967000	15160000	17438000	21262000	21002000	19595000	9405800	8934500	10585000	Cre03.g181250.t1.1	Cre03.g181250.t1.1	{SNE18}|NAD-dependent sugar epimerase/dehydratase		AT4G31530.1		NAD(P)-binding Rossmann-fold superfamily protein	0.673406	0.0155403	0.0014237	0.462868	0.0562972	0.000106095	2	2	2	14	14	14	31.99	0	32.799	161810000	29
89217000	80905000	95942000	101840000	115830000	92004000	81417000	80676000	96698000	82465000	85526000	83271000	Cre03.g181300.t1.2	Cre03.g181300.t1.2	{SHKG1}|5-enolpyruvylshikimate-3-phosphate synthase	GO:0016765	AT2G45300.1		alpha/beta;RNA 3\'-terminal phosphate cyclase/enolpyruvate transferase	0.162983	0.739853	0.374407	0.127142	0.103857	0.680165	12	12	12	29.1	29.1	29.1	53.814	0	30.281	873060000	59
147630000	150320000	132270000	151650000	144530000	168940000	156850000	158930000	140760000	190480000	180970000	179520000	Cre03.g181500.t1.2	Cre03.g181500.t1.2	{STA11}|alpha-1,4-glucanotransferase	GO:0004134;GO:0005975	AT5G64860.1	DPE1	disproportionating enzyme	0.277412	0.336306	0.00658024	0.773289	0.040699	0.0149482	14	14	14	30.7	30.7	30.7	65.753	0	65.882	1676400000	126
406300000	354550000	379610000	436480000	380680000	375840000	406060000	394720000	360950000	414040000	405740000	375580000	Cre03.g182050.t1.2	Cre03.g182050.t1.2		GO:0003824;GO:0008152	AT4G23850.1	LACS4	AMP-dependent synthetase and ligase family protein	0.517193	0.74309	0.392229	0.685484	0.974355	0.565614	22	22	22	47.1	47.1	47.1	72.25	0	191.32	3998800000	245
					4804600							Cre03.g182100.t1.1	Cre03.g182100.t1.1	{IPK}	GO:0000287;GO:0005524;GO:0005622;GO:0032957;GO:0047325;GO:0052725;GO:0052726	AT2G43980.1	AtITPK4;ITPK4	3;4-trisphosphate 5/6-kinase 4;inositol 1							2	2	2	7.3	7.3	7.3	60.357	0	8.1157	35667000	12
285010000	274060000	287010000	268200000	251110000	233600000	311130000	334860000	352890000	348150000	422600000	389480000	Cre03.g182150.t1.2	Cre03.g182150.t1.2	Predicted protein		AT1G54780.1	TLP18.3	thylakoid lumen 18.3 kDa protein	0.0740191	0.040869	0.0359458	0.00703881	0.0125003	0.113406	9	9	9	31.6	31.6	31.6	28.313	0	22.779	3119700000	92
13489000	9939400											Cre03.g182350.t1.2	Cre03.g182350.t1.2		GO:0000445;GO:0006397	AT3G02950.1	AtTHO7;THO7	Tho complex subunit 7/Mft1p							3	3	3	16.8	16.8	16.8	23.958	0	9.3496	53235000	12
322320000	306270000	317120000	334230000	326890000	345260000	335620000	323620000	333710000	366080000	330930000	343690000	Cre03.g182450.t1.2	Cre03.g182450.t1.2		GO:0003824;GO:0004488;GO:0009396;GO:0055114	AT4G00620.1		Amino acid dehydrogenase family protein	0.0478619	0.0622929	0.0731199	0.533583	0.39579	0.257632	13	13	13	46.5	46.5	46.5	35.861	0	52.027	3432300000	175
42537000	43566000	50539000	50785000	48969000	33575000	42225000	39954000	41908000	43260000	42993000	38002000	Cre03.g182500.t1.2	Cre03.g182500.t1.2	{SRP72}|Subunit of the Signal Recognition Particle	GO:0006614;GO:0008312;GO:0048500	AT1G67680.1		SRP72 RNA-binding domain	0.866656	0.233181	0.254801	0.630442	0.642089	0.977987	13	13	13	27.9	27.9	27.9	76.878	0	70.316	431490000	68
3204700000	3176500000	2900500000	2663100000	2389700000	2790100000	2895000000	3022200000	2860200000	2746000000	3525100000	3405000000	Cre03.g182551.t1.2	Cre03.g182551.t1.2	{PC6-2}|Pre-apoplastocyanin		AT1G76100.1	PETE1	plastocyanin 1	0.0367668	0.221134	0.653517	0.103414	0.111168	0.3411	5	5	5	57.9	57.9	57.9	14.875	0	192.54	29632000000	186				29	57
39179000	36571000	33301000	37973000	30795000	44043000	43084000	44427000	35268000	33305000	42291000	33961000	Cre03.g182600.t1.1	Cre03.g182600.t1.1	Predicted protein		AT5G08450.1			0.785912	0.255513	0.96285	0.52787	0.83303	0.339195	11	11	11	43.4	43.4	43.4	35.375	0	15.115	370490000	49
49458000	34990000	35272000	35844000	26156000	24644000	57800000	40728000	39363000	49550000	49094000	48362000	Cre03.g182800.t1.1	Cre03.g182800.t1.1	{AGT2}|Alanine-glyoxylate transaminase	GO:0008483;GO:0030170	AT4G39660.1	AGT2	alanine:glyoxylate aminotransferase 2	0.142714	0.472821	0.19661	0.0829231	0.0280948	0.659642	7	7	7	24	24	24	47.38	0	17.448	417470000	35
15997000	10816000	12568000	10956000		12495000	12287000			11350000	14196000	15558000	Cre03.g182900.t1.2	Cre03.g182900.t1.2		GO:0016020	AT5G06660.1		transmembrane;Protein of unknown function DUF106	0.475456		0.784914		0.269805		4	4	4	26	26	26	21.334	0	6.1642	115890000	13
87413000	85765000	88593000	73517000	70212000	75500000	69660000	76639000	74924000	66610000	65132000	63420000	Cre03.g182950.t1.2;Cre12.g520150.t1.1	Cre03.g182950.t1.2	DEAH-box helicase, possibly nuclear pre-mRNA splicing factor	GO:0003676;GO:0004386;GO:0005524	AT1G27900.1;AT3G62310.1		RNA helicase family protein	0.00368902	0.0138465	6.17597e-05	0.812274	0.0174375	0.0376399	9	9	9	15.5	15.5	15.5	79.426	0	26.648	747360000	68
					13509000							Cre03.g183050.t1.2	Cre03.g183050.t1.2			AT5G03345.1									1	1	1	8.4	8.4	8.4	11.369	0.0035006	1.8484	125720000	16
67596000	55933000	54778000	50663000	40602000	38169000	35878000	44571000	27102000	41520000	30907000	24107000	Cre03.g183100.t1.2	Cre03.g183100.t1.2	Mitochondrial inner membrane translocase		AT5G24650.1		Mitochondrial import inner membrane translocase subunit Tim17/Tim22/Tim23 family protein	0.0440105	0.0237653	0.0151735	0.317595	0.164487	0.634527	3	3	3	9.8	9.8	9.8	27.809	0	4.175	474730000	22
14796000									13199000			Cre03.g183200.t1.2	Cre03.g183200.t1.2	{CPC1}|Protein associated with central pair microtubule complex		AT5G47840.1	AMK2	adenosine monophosphate kinase							5	5	5	3.7	3.7	3.7	205.13	0	6.0549	59437000	14
15250000	13617000	12438000	18289000	16726000	14587000	16179000	15604000	17314000	12819000	16407000	13152000	Cre03.g183400.t1.1	Cre03.g183400.t1.1			AT3G55250.1			0.114412	0.0652133	0.812905	0.896501	0.199894	0.179616	3	3	3	21.5	21.5	21.5	25.239	0	7.0675	146570000	40
	10512000				11510000	12445000	12200000		12134000	12082000	13716000	Cre03.g184550.t1.2	Cre03.g184550.t1.2	Predicted protein		AT1G73060.1	LPA3	Low PSII Accumulation 3						0.613202	4	4	4	18.5	18.5	18.5	33.775	0	21.118	92597000	24
						62049000						Cre03.g185050.t1.1	Cre03.g185050.t1.1	Flagellar Associated Protein											3	3	3	6.2	6.2	6.2	56.548	0	2.9227	169350000	9
												Cre03.g185100.t1.1	Cre03.g185100.t1.1												1	1	1	3.7	3.7	3.7	42.064	0	5.1395	0	2
										4135400		Cre03.g185200.t1.2	Cre03.g185200.t1.2	{MPA6}|Metallophosphoesterase/metallo-dependent phosphatase	GO:0016787	AT1G07010.1		Calcineurin-like metallo-phosphoesterase superfamily protein							1	1	1	5.3	5.3	5.3	44.482	0	5.7686	22209000	7
						8629700	9863800					Cre03.g185250.t1.2	Cre03.g185250.t1.2	Soluble starch synthase II		AT3G01180.1	AtSS2;SS2	starch synthase 2							2	2	2	4.4	4.4	4.4	77.006	0.0023578	1.9397	25155000	2
										2723400		Cre03.g185300.t1.2	Cre03.g185300.t1.2	{GAK1}	GO:0005524	AT4G16130.1	ARA1;ATISA1;ISA1	arabinose kinase							1	1	1	3.5	3.5	3.5	52.74	0.0021015	2.1111	3176600	2
24310000	31740000	35139000	35536000	32437000	31798000	31642000	30226000	34970000	25989000	32122000	31422000	Cre03.g185500.t1.1	Cre03.g185500.t1.1	Flagellar Associated Protein, acid phosphatase	GO:0003993	AT3G01310.2		Phosphoglycerate mutase-like family protein	0.472561	0.630442	0.891212	0.620504	0.220435	0.371816	10	10	10	7.1	7.1	7.1	168.38	0	11.615	309820000	37
706300000	641420000	705130000	653070000	665160000	693410000	755180000	806320000	744710000	812600000	795290000	797090000	Cre03.g185550.t1.2	Cre03.g185550.t1.2	{SBP1}|Sedoheptulose-1,7-bisphosphatase	GO:0005975;GO:0042132;GO:0042578	AT3G55800.1	SBPASE	sedoheptulose-bisphosphatase	0.613188	0.0428596	0.0257481	0.0174366	0.00282613	0.22049	18	18	18	50.9	50.9	50.9	41.446	0	86.295	8428000000	314				30;31;140;141	108;110;114;119
11060000	10301000	11537000	10907000	11622000	12561000	13249000	12075000	15287000	11604000	12655000	9076100	Cre03.g185650.t1.2	Cre03.g185650.t1.2	Flagellar Associated Protein	GO:0005515				0.294362	0.0970518	0.906517	0.179732	0.652633	0.163273	6	6	6	8.1	8.1	8.1	97.381	0	10.374	118990000	20
60606000	45306000	48136000	45780000	45588000	53654000	46036000	49407000	53844000	48342000	52221000	54913000	Cre03.g186000.t1.2	Cre03.g186000.t1.2						0.614402	0.78157	0.931887	0.705031	0.352402	0.524959	7	7	7	35.1	35.1	35.1	36.107	0	25.635	505970000	46
					13901000							Cre03.g187200.t1.2	Cre03.g187200.t1.2	{LC6}|Flagellar outer arm dynein light chain 6, LC6	GO:0005875;GO:0007017	AT4G15930.1		Dynein light chain type 1 family protein							1	1	1	17.5	17.5	17.5	13.856	0	5.9084	83819000	15
					9263200							Cre03.g187250.t1.2	Cre03.g187250.t1.2			AT5G43460.1		HR-like lesion-inducing protein-related							1	1	1	6.2	6.2	6.2	17.409	0.0046176	1.744	69690000	3
151380000	145390000	158060000	149850000	152210000	118380000	157060000	151070000	142660000	174410000	161820000	151970000	Cre03.g187450.t1.2	Cre03.g187450.t1.2	{RPI1}|Ribose-5-phosphate isomerase	GO:0004751;GO:0009052	AT3G04790.1		type A protein;Ribose 5-phosphate isomerase	0.407144	0.8205	0.228142	0.459455	0.165807	0.193662	9	9	9	40.5	40.5	40.5	28.819	0	68.054	1481700000	122
9028900												Cre03.g188200.t1.2	Cre03.g188200.t1.2	{RPH2}|3\-5\ Exoribonuclease PH component of the Exosome		AT3G07750.2		3\'-5\'-exoribonuclease family protein							2	2	2	9.1	9.1	9.1	28.801	0	2.8897	40183000	8
343550000	370560000	354390000	339890000	346450000	354720000	359070000	354850000	392700000	417860000	398570000	451970000	Cre03.g188250.t1.2	Cre03.g188250.t1.2	{AGP4}|ADP-glucose pyrophosphorylase small subunit	GO:0009058;GO:0016779	AT5G48300.1	ADG1;APS1	ADP glucose pyrophosphorylase 1	0.379582	0.432334	0.0326606	0.20205	0.0324256	0.0557055	17	17	17	46.5	46.5	46.5	55.344	0	89.475	3936100000	211
					4895000							Cre03.g188500.t1.2	Cre03.g188500.t1.2	{VPS46}|Subunit of the ESCRT-III complex	GO:0007034	AT1G17730.1	CHMP1B;VPS46.1	vacuolar protein sorting 46.1							1	1	1	4.5	4.5	4.5	21.778	0.0037868	1.8363	32338000	2
8282900	6395600	5339000	5993200						8159200			Cre03.g188650.t1.2	Cre03.g188650.t1.2	{PLP2}|Plastid lipid associated protein		AT3G26070.1		Plastid-lipid associated protein PAP / fibrillin family protein							2	2	2	11.9	11.9	11.9	24.626	0	7.2392	37054000	13
64209000	60320000	77553000	73055000	69948000	72840000	72820000	72847000	78258000	65515000	52580000	67984000	Cre03.g188800.t1.1	Cre03.g188800.t1.1						0.473556	0.296175	0.493094	0.280274	0.16872	0.104586	9	9	9	23.6	23.6	23.6	59.099	0	21.755	708550000	67
291830000	246700000	259550000	284440000	246050000	306070000	251950000	252270000	288590000	288300000	228300000	240160000	Cre03.g189250.t1.2	Cre03.g189250.t1.2	{RABA1}|Small Rab-related GTPase	GO:0005525	AT1G09630.1	ATRAB11C;ATRABA2A;ATRAB-A2A;RAB11c;RAB-A2A	RAB GTPase 11C	0.594712	0.927448	0.5801	0.536424	0.354004	0.618236	12	12	12	58.8	58.8	58.8	24.185	0	137.78	2577500000	113
					13113000							Cre03.g189300.t1.1	Cre03.g189300.t1.1	{PLP10}|Plastid lipid associated protein		AT4G04020.1	FIB	fibrillin							1	1	1	4.1	4.1	4.1	32.993	0	15.147	169620000	10
524450000	488270000	481750000	531850000	465720000	502690000	488740000	528900000	456600000	492530000	486250000	463390000	Cre03.g189400.t1.2	Cre03.g189400.t1.2	{TSS2}|Seryl-tRNA(Sec) synthetase	GO:0000166;GO:0004812;GO:0004828;GO:0005524;GO:0005737;GO:0006418;GO:0006434	AT5G27470.1		seryl-tRNA synthetase / serine--tRNA ligase	0.938402	0.801241	0.344441	0.775	0.43006	0.673303	19	19	19	51.3	51.3	51.3	52.777	0	123.43	4906600000	205
8325900	9479700					8985500				10816000	9267100	Cre03.g189450.t1.2	Cre03.g189450.t1.2		GO:0016787						0.367928				4	3	3	46.6	38.6	38.6	20.223	0	13.36	76141000	14
58699000	44452000	39966000	58667000	63408000	52478000	65357000	60553000	54113000	63634000	69252000	68715000	Cre03.g189500.t1.2	Cre03.g189500.t1.2		GO:0016787	AT1G68760.1	ATNUDT1;ATNUDX1;NUDX1	nudix hydrolase 1	0.199801	0.149883	0.0633593	0.708595	0.0849645	0.145234	5	5	4	48.6	48.6	41.7	22.986	0	44.876	771330000	71
	7104700											Cre03.g189605.t1.2	Cre03.g189605.t1.2		GO:0006355;GO:0016570;GO:0016593	AT2G06210.1	ELF8;VIP6	binding							4	4	4	3.4	3.4	3.4	137.98	0.0040721	1.8186	34879000	4
927420000	1003300000	980780000	907400000	910590000	771990000	882840000	903740000	851330000	876840000	884180000	830910000	Cre03.g189800.t1.2	Cre03.g189800.t1.2	{CYN38}|Peptidyl-prolyl cis-trans isomerase, cyclophilin-type	GO:0000413;GO:0003755;GO:0006457	AT3G01480.1	ATCYP38;CYP38	cyclophilin 38	0.128576	0.0345668	0.0220875	0.766434	0.990319	0.534812	20	20	20	66.3	66.3	66.3	44.694	0	154.01	9503400000	307
251200000	258700000	246430000	262590000	262730000	298590000	276210000	318280000	312180000	320570000	304410000	313330000	Cre03.g189950.t1.2	Cre03.g189950.t1.2	{HOP1}|HSP70-HSP90 organizing protein	GO:0005515	AT4G12400.2		putative;stress-inducible protein	0.193957	0.0536832	0.000697769	0.196067	0.0709517	0.513986	31	31	31	61	61	61	63.853	0	125.25	2934600000	233
898420000	879530000	834010000	954700000	881680000	980730000	862810000	893080000	856890000	811750000	837130000	804890000	Cre03.g190100.t1.1	Cre03.g190100.t1.1	{EIF3B}|Eukaryotic translation initiation factor 3, subunit B	GO:0003676;GO:0003723;GO:0003743;GO:0005852;GO:0006413;GO:0031369	AT5G25780.1	ATEIF3B-2;EIF3B;EIF3B-2	eukaryotic translation initiation factor 3B-2	0.136593	0.990881	0.0917712	0.136178	0.0437862	0.0242997	36	36	36	59.6	59.6	59.6	82.761	0	210.38	8936800000	394
					3614600							Cre03.g190150.t1.1	Cre03.g190150.t1.1	Predicted protein		AT2G20920.1		Protein of unknown function (DUF3353)							1	1	1	6.3	6.3	6.3	28.392	0	3.496	37941000	4
										11172000		Cre03.g190281.t1.1;Cre01.g039702.t1.1	Cre03.g190281.t1.1												4	1	1	26.8	8.8	8.8	20.375	0	10.593	45149000	9
					6838900							Cre03.g190400.t1.1;Cre03.g190311.t1.1akaCre03.g190311.t2.1;Cre03.g190311.t3.1	Cre03.g190400.t1.1												5	5	1	35.4	35.4	8.9	19.846	0	17.357	62549000	9
364170000	377100000	319410000	362400000	361190000	329530000	365760000	368000000	363160000	419120000	377240000	376990000	Cre03.g190500.t1.2	Cre03.g190500.t1.2	{GLH1}|Glycoside-hydrolase-like protein	GO:0004553;GO:0005975	AT5G63840.1	PSL5;RSW3	Glycosyl hydrolases family 31 protein	0.909335	0.561261	0.172237	0.307026	0.0901956	0.209449	26	26	26	37.2	37.2	37.2	100.69	0	103.77	3655300000	254
15204000	14522000	14840000		15576000		13411000	14496000		22869000	14390000	15346000	Cre03.g190850.t1.2	Cre03.g190850.t1.2	{ECH1}|EnoylCoA hydratase/isomerase		AT4G16800.1		ATP-dependent caseinolytic (Clp) protease/crotonase family protein		0.322162	0.422951			0.312368	2	2	2	8.9	8.9	8.9	30.018	0	3.5788	135780000	17
8671700000	8400100000	8212500000	7911500000	8092700000	7989400000	8561800000	7721300000	7982300000	8029800000	8292800000	8167100000	Cre03.g190950.t1.2	Cre03.g190950.t1.2	Alpha tubulin 1 aka Cre04.g216850.t1.2|Alpha	GO:0003924;GO:0005874;GO:0007017	AT1G50010.1	TUA2	tubulin alpha-2 chain	0.0687569	0.313001	0.177657	0.752811	0.15662	0.796707	30	30	30	77.2	77.2	77.2	49.586	0	323.31	89894000000	816				142	349
969660000	933930000	913370000	995870000	1023100000	1054300000	1030900000	1109000000	982200000	773810000	914640000	952270000	Cre03.g191050.t1.2	Cre03.g191050.t1.2	{RAN1}|Ran-like small GTPase	GO:0005525	AT5G55190.1	ATRAN3;RAN3	RAN GTPase 3	0.0222777	0.0936843	0.394692	0.717133	0.106715	0.079566	13	13	13	61	61	61	25.436	0	96.782	9439700000	182
												Cre03.g191150.t1.2	Cre03.g191150.t1.2		GO:0005515	AT1G14570.2		UBX domain-containing protein							1	1	1	2.7	2.7	2.7	52.567	0	4.073	0	3
22971000	24400000	20581000	29752000	20801000	25348000	26379000	26234000	26686000	32561000	30625000	24699000	Cre03.g191850.t1.1	Cre03.g191850.t1.1	{SDR8}		AT4G05530.1	IBR1;SDRA	indole-3-butyric acid response 1	0.422306	0.0748725	0.0890841	0.704106	0.318232	0.349769	5	5	5	29.5	29.5	29.5	27.079	0	16.691	258550000	33
	8542900		9813700		6904500	7976000		8852300	10306000	13031000	8421600	Cre03.g191900.t1.2	Cre03.g191900.t1.2			AT3G11910.1	UBP13	ubiquitin-specific protease 13				0.976233	0.355933	0.242394	7	7	7	2.8	2.8	2.8	345.04	0	9.293	74582000	16
												Cre03.g192250.t1.1	Cre03.g192250.t1.1												1	1	1	0.5	0.5	0.5	333.05	0.00094044	2.5049	0	1
49727000	32776000	40189000	49564000	49507000	52588000	41892000	43243000	45602000	31237000	26565000	22632000	Cre03.g192350.t1.1	Cre03.g192350.t1.1		GO:0005515	AT5G01660.1			0.18364	0.642696	0.0841547	0.00946607	0.004871	0.0111399	4	4	4	11.4	11.4	11.4	48.878	0	9.2779	369580000	33
									2808700			Cre03.g192450.t1.1	Cre03.g192450.t1.1		GO:0009190;GO:0016849;GO:0035556										2	2	2	0.5	0.5	0.5	415.6	0.0062007	1.4917	17800000	6
108250000	109960000	118560000	119180000	119300000	121680000	112310000	123290000	116990000	102920000	115260000	116840000	Cre03.g192850.t1.2	Cre03.g192850.t1.2		GO:0008080	AT1G10490.1		Domain of unknown function (DUF1726);Putative ATPase (DUF699)	0.126903	0.306772	0.92017	0.514381	0.193817	0.346956	24	24	24	29.7	29.7	29.7	118.2	0	117.45	1116000000	189
					5776300							Cre03.g193250.t1.2	Cre03.g193250.t1.2		GO:0006388;GO:0016772	AT2G45330.2	emb1067	Tpt1 / KptA family;RNA 2\'-phosphotransferase							1	1	1	7.9	7.9	7.9	26.508	0.0080983	1.4113	21873000	3
					4244100							Cre03.g193550.t1.1	Cre03.g193550.t1.1	{MRPL46}|Putative mitochondrial ribosomal protein L46, imported to mitochondria, Mitochondrial ribosomal protein L17		AT1G14620.1	DECOY	decoy							1	1	1	5	5	5	27.295	0	6.626	14723000	7
41591000	41270000	45902000	39154000	45295000	46594000	37632000	47100000	40181000	55920000	54758000	49518000	Cre03.g193700.t1.1	Cre03.g193700.t1.1			AT3G61540.1		alpha/beta-Hydrolases superfamily protein	0.797185	0.714843	0.0153916	0.605915	0.0335339	0.0322016	9	9	9	29.1	29.1	29.1	53.759	0	32.068	442150000	57
1117700000	1163100000	1146500000	1156600000	1139000000	1155600000	1259600000	1079100000	1262100000	1739600000	1476600000	1636900000	Cre03.g193750.t1.1	Cre03.g193750.t1.1	{GCST}|Glycine cleavage system, T protein		AT1G11860.2		Glycine cleavage T-protein family	0.623225	0.442066	0.022283	0.497357	0.0252447	0.0143781	30	30	30	71.8	71.8	71.8	44.631	0	234.94	14540000000	507
1169800000	1113700000	1094800000	1180800000	1083300000	1205300000	1166000000	1182000000	1170700000	1036300000	1103100000	1045900000	Cre03.g193800.t1.1	Cre03.g193800.t1.1	{TSN1}	GO:0000166;GO:0004812;GO:0005524;GO:0006418	AT5G56680.1	EMB2755;SYNC1;SYNC1 ARATH	Class II aminoacyl-tRNA and biotin synthetases superfamily protein	0.531617	0.168546	0.104519	0.703271	0.109261	0.0283994	31	31	31	55.8	55.8	55.8	55.567	0	124.68	11756000000	344
583830000	684180000	674960000	597870000	623770000	655690000	647620000	625310000	700060000	718920000	724440000	789550000	Cre03.g193850.t1.2	Cre03.g193850.t1.2	{SUCLG1}|Succinyl-CoA ligase alpha chain	GO:0003824;GO:0008152;GO:0048037	AT5G08300.1		alpha subunit;Succinyl-CoA ligase	0.587303	0.811366	0.0764372	0.319104	0.0162342	0.0523284	13	13	13	54.4	54.4	54.4	34.323	0	96.84	7449500000	239
30493000	31097000	23541000	26391000	26544000	29716000	32599000		34404000	44831000	41889000		Cre03.g193950.t1.2	Cre03.g193950.t1.2	{FTR3}	GO:0016730;GO:0055114	AT2G04700.1		ferredoxin thioredoxin reductase catalytic beta chain family protein	0.777518	0.160135	0.013848	0.0255982	0.0116962	0.0439676	2	2	2	18.6	18.6	18.6	16.076	0	3.5049	517500000	20
					8800700							Cre03.g194150.t1.1	Cre03.g194150.t1.1			AT5G30495.1		Fcf2 pre-rRNA processing protein							2	2	2	7.7	7.7	7.7	43.061	0.00062972	2.5739	76715000	6
245150000	251010000	228480000	261770000	220880000	261940000	248000000	255880000	258300000	260360000	215330000	231610000	Cre03.g194200.t1.2	Cre03.g194200.t1.2	{PDH2}|Pyruvate dehydrogenase E1 beta subunit	GO:0003824;GO:0008152	AT1G30120.1	PDH-E1 BETA	pyruvate dehydrogenase E1 beta	0.692711	0.196805	0.722234	0.712789	0.548119	0.297384	13	13	13	51.9	51.9	51.9	40.247	0	64.674	2979900000	194
						6744800						Cre03.g194250.t1.2	Cre03.g194250.t1.2		GO:0004843;GO:0005622;GO:0006511	AT4G17510.1	UCH3	ubiquitin C-terminal hydrolase 3							3	3	3	16.3	16.3	16.3	25.193	0	3.2754	43763000	16
									11401000	11202000	10022000	Cre03.g194300.t1.2	Cre03.g194300.t1.2		GO:0009058;GO:0016740	AT1G62730.1		Terpenoid synthases superfamily protein							3	3	3	12.6	12.6	12.6	42.148	0	15.108	52146000	13
564550000	553900000	562080000	509030000	487360000	571850000	523060000	617510000	518580000	585500000	595430000	534460000	Cre03.g194350.t1.2	Cre03.g194350.t1.2			AT4G27500.1	PPI1	proton pump interactor 1	0.276703	0.846034	0.602877	0.503182	0.201272	0.648229	29	29	29	44.3	44.3	44.3	71.74	0	108.64	5539500000	271
366950000	382290000	395220000	424370000	355340000	423720000	369260000	365210000	365680000	375400000	332340000	367420000	Cre03.g194400.t1.2	Cre03.g194400.t1.2	{EIF3I}|Eukaryotic translation initiation factor 3, subunit I	GO:0005515	AT2G46290.1		Transducin/WD40 repeat-like superfamily protein	0.488598	0.210118	0.225145	0.271461	0.198677	0.593706	15	15	15	72.8	72.8	72.8	36.575	0	78.162	3989600000	219
17504000	18011000	17791000	18265000	20876000	20678000	18819000	18802000	24477000	19966000	22115000	19547000	Cre03.g194800.t1.2	Cre03.g194800.t1.2		GO:0031124	AT3G04680.2	CLPS3	CLP-similar protein 3	0.118526	0.260507	0.0687855	0.73957	0.629648	0.944395	4	4	4	16.5	16.5	16.5	45.452	0	14.013	194980000	32
4911200000	5235900000	5584800000	4906200000	5078100000	5014800000	4670600000	4746900000	4727300000	5121100000	5389400000	4884500000	Cre03.g194850.t1.2	Cre03.g194850.t1.2	{MDH1}|NAD-dependent malate dehydrogenase, chloroplastic	GO:0016491;GO:0016616;GO:0019752;GO:0055114	AT3G47520.1	MDH	malate dehydrogenase	0.335436	0.110806	0.669906	0.0167265	0.46723	0.100372	22	22	22	84.5	84.5	84.5	36.601	0	323.31	51542000000	580
25079000	27696000	23089000	28118000	31505000	28632000	35386000	33647000	26373000	29102000	35028000	27083000	Cre03.g195200.t1.2	Cre03.g195200.t1.2	{HLD1}|Haloalkane dehalogenase-like hydrolase		AT1G52510.1		alpha/beta-Hydrolases superfamily protein	0.0754314	0.127211	0.153695	0.487713	0.732502	0.721473	5	5	5	16.6	16.6	16.6	39.541	0	7.8927	281050000	36
36616000		29996000	24241000									Cre03.g195388.t1.1	Cre03.g195388.t1.1												2	2	2	18.4	18.4	18.4	9.293	0.002079	1.9992	130890000	13
					3633900							Cre03.g195500.t1.2;Cre03.g195500.t2.1	Cre03.g195500.t1.2;Cre03.g195500.t2.1	{TGL9};{TGL9}	GO:0006629	AT1G33270.1		Acyl transferase/acyl hydrolase/lysophospholipase superfamily protein							2	2	2	8.2	8.2	8.2	40.878	0	4.1261	18660000	5
21893000	31162000	21483000	32964000	24261000	23785000	31018000	24320000	28289000	34374000	39653000	32364000	Cre03.g195650.t1.2	Cre03.g195650.t1.2	Plastid ribosomal protein S10	GO:0003735;GO:0005840;GO:0006412	AT3G13120.1		Ribosomal protein S10p/S20e family protein	0.645742	0.468644	0.0577018	0.820398	0.0899057	0.0606715	3	3	3	36.7	36.7	36.7	18.71	0	36.635	403490000	68
24358000	23362000	22983000	23527000	19798000	28789000	27121000	30038000	24298000	14748000	15419000		Cre03.g195850.t1.2	Cre03.g195850.t1.2		GO:0006979;GO:0016671;GO:0030091;GO:0033743;GO:0055114	AT1G53670.1	ATMSRB1;MSRB1	methionine sulfoxide reductase B 1	0.874326	0.156535	0.000593472	0.379959	0.0730904	0.0154352	3	3	3	18.6	18.6	18.6	26.041	0	6.8555	209400000	39
	7969700	8585800	14901000		11743000	13499000		11774000	14704000	11463000	7700500	Cre03.g196850.t1.2	Cre03.g196850.t1.2		GO:0005515;GO:0005730;GO:0006364	AT2G47990.1	EDA13;EDA19;SWA1	transducin family protein / WD-40 repeat family protein	0.182209	0.0945649	0.273875	0.748963	0.486698	0.589226	5	5	5	10.3	10.3	10.3	57.015	0	7.9484	98814000	26
120640000	109010000	108190000	110260000	123470000	122250000	121680000	141690000	127780000	110950000	108650000	125920000	Cre03.g196900.t1.2	Cre03.g196900.t1.2		GO:0005789	AT3G60600.1	(AT)VAP;VAP;VAP27;VAP27-1	vesicle associated protein	0.35797	0.0765532	0.725047	0.189593	0.639599	0.131453	11	11	11	52.1	52.1	52.1	27.98	0	180.27	1268300000	127				32	133
43617000	40577000	47435000	40798000	48520000	42324000	36749000	39156000	44410000	23596000	41443000	39287000	Cre03.g197000.t1.2	Cre03.g197000.t1.2			AT3G23620.1		Ribosomal RNA processing Brix domain protein	0.998948	0.27937	0.242204	0.312594	0.242565	0.452182	7	7	7	25.8	25.8	25.8	36.888	0	15.604	402450000	39
25618000	30076000	20681000	23874000	27451000	32062000	26343000	23905000	22307000	19614000	15476000	18560000	Cre03.g197350.t1.2	Cre03.g197350.t1.2			AT1G09770.1	ATCDC5;ATMYBCDC5;CDC5	cell division cycle 5	0.55244	0.698449	0.0906749	0.26767	0.0337631	0.0211589	6	6	6	7.2	7.2	7.2	91.688	0	3.4275	228060000	19
138970000	155930000	134860000	143710000	140640000	168670000	149780000	136120000	147190000	166630000	186080000	175640000	Cre03.g197500.t2.1	Cre03.g197500.t2.1	{MOT6}|Predicted protein aka Cre03.g197500.t1.2|{MOT6}|Predicted		AT1G24620.1		EF hand calcium-binding protein family	0.522225	0.893291	0.0190728	0.549363	0.0869754	0.0126651	10	10	10	36.8	36.8	36.8	47.484	0	98.85	1596000000	110
					4869900							Cre03.g197750.t1.2	Cre03.g197750.t1.2	Glutathione peroxidase	GO:0004602;GO:0006979;GO:0016209;GO:0016491;GO:0055114	AT2G25080.1	ATGPX1;GPX1	glutathione peroxidase 1							1	1	1	8	8	8	21.904	0	6.0148	7099500	2
139290000	174500000	213630000	159630000	172340000	178230000	181120000	161660000	202080000	176160000	196220000	242680000	Cre03.g198850.t1.2;Cre03.g198863.t1.1	Cre03.g198850.t1.2		GO:0005509;GO:0009523;GO:0009654;GO:0015979;GO:0019898	AT3G63540.1		Mog1/PsbP/DUF1795-like photosystem II reaction center PsbP family protein	0.817335	0.826886	0.373191	0.439649	0.212567	0.376764	8	8	8	30.6	30.6	30.6	26.612	0	62.689	1871500000	61
182380000	154260000	168920000	163660000	167530000	157220000	145330000	159400000	157480000	129020000	152700000	116830000	Cre03.g198950.t1.2	Cre03.g198950.t1.2	Predicted protein	GO:0005509;GO:0009523;GO:0009654;GO:0015979;GO:0019898	AT1G77090.1		Mog1/PsbP/DUF1795-like photosystem II reaction center PsbP family protein	0.564038	0.213301	0.0588647	0.186233	0.0949206	0.170899	8	8	8	44.3	44.3	44.3	28.84	0	39.29	1540500000	124
313000000	297980000	310060000	279110000	233250000	274580000	242650000	255530000	317370000	283060000	280410000	292120000	Cre03.g199000.t1.2	Cre03.g199000.t1.2	{PHOT}|Phototropin	GO:0004672;GO:0006468	AT5G58140.1	NPL1;PHOT2	phototropin 2	0.0807578	0.264629	0.0221493	0.747402	0.254156	0.622736	19	19	19	30	30	30	81.394	0	164.63	2935100000	188
	20318000	18591000	15005000		16979000			15915000	17384000	23109000	19008000	Cre03.g199150.t1.2	Cre03.g199150.t1.2		GO:0003824;GO:0050662	AT5G10730.1		NAD(P)-binding Rossmann-fold superfamily protein	0.120636		0.856195		0.148854		4	4	4	24.9	24.9	24.9	29.735	0	9.7141	155860000	24
28831000	29975000	26162000	31291000	32850000	33546000	30970000	36418000	35862000	29247000	35014000	40632000	Cre03.g199300.t1.2	Cre03.g199300.t1.2		GO:0001671;GO:0006950;GO:0051087	AT3G12050.1		Aha1 domain-containing protein	0.0431162	0.0506599	0.171551	0.401743	0.543217	0.892051	7	7	7	28.2	28.2	28.2	38.491	0	28.596	321140000	47
123920000	128890000	110940000	130030000	111170000	125700000	139100000	143280000	135510000	166560000	159360000	164500000	Cre03.g199423.t1.1	Cre03.g199423.t1.1	{PYR4}|Dihydroorotase dehydrogenase	GO:0005737;GO:0016627;GO:0055114	AT5G23300.1	PYRD	pyrimidine d	0.899708	0.061355	0.00814091	0.0813779	0.0108261	0.001476	10	10	10	34.9	34.9	34.9	43.733	0	48.422	1392300000	106
103710000	100170000	173720000	111750000	147150000	133240000	280150000	275800000	213750000	210260000	215560000	227570000	Cre03.g199535.t1.1	Cre03.g199535.t1.1	Low molecular mass early light-induced protein		AT4G17600.1	LIL3:1	Chlorophyll A-B binding family protein	0.865515	0.0156507	0.0559819	0.0146519	0.00516943	0.20776	10	10	10	44.5	44.5	44.5	27.233	0	50.138	1919300000	61
393330000	418380000	422850000	421910000	391260000	438130000	409940000	390570000	393010000	376360000	358490000	413570000	Cre03.g199647.t1.1	Cre03.g199647.t1.1	{EIF4A}|Eukaryotic translation initiation factor 4A	GO:0003676;GO:0005524	AT3G19760.1	EIF4A-III	eukaryotic initiation factor 4A-III	0.754994	0.291763	0.216572	0.297244	0.183973	0.459486	26	24	24	66.4	63.9	63.9	45.594	0	77.362	4581400000	253
104190000	114780000	102790000	125230000	113830000	123460000	112470000	116570000	110370000	102950000	95802000	111230000	Cre03.g199759.t1.1akaCre03.g199759.t2.1	Cre03.g199759.t1.1akaCre03.g199759.t2.1						0.0590007	0.259389	0.539677	0.148917	0.0396199	0.146399	11	11	11	34.6	34.6	34.6	52.165	0	42.764	1156300000	100
296640000	282640000	258330000	246580000	225660000	266710000	280660000	270910000	223460000	256490000	254460000	235470000	Cre03.g199900.t1.2	Cre03.g199900.t1.2	{EIF4E}|Eukaryotic translation initiation factor 4E	GO:0003723;GO:0003743;GO:0005737;GO:0006413	AT1G29550.1		Eukaryotic initiation factor 4E protein	0.114045	0.38446	0.0948731	0.606125	0.865961	0.653866	11	11	11	48.5	48.5	48.5	23.097	0	97.336	2524100000	93
									3481500			Cre03.g199950.t1.1	Cre03.g199950.t1.1												2	2	2	3.1	3.1	3.1	71.159	0.0020827	2.0277	24423000	4
27832000	26770000	29338000	23747000	31489000	22800000	24758000	34860000		19867000	20819000	26784000	Cre03.g199983.t1.1	Cre03.g199983.t1.1		GO:0016787	AT1G59830.1	PP2A-1	protein phosphatase 2A-2	0.553326	0.779046	0.114584	0.590862	0.374299	0.361347	5	5	5	23.6	23.6	23.6	35.395	0	13.05	247630000	21
232640000	238900000	244930000	227760000	242520000	240980000	287960000	310380000	299620000	340970000	289740000	302010000	Cre03.g200250.t1.2	Cre03.g200250.t1.2	{ICL3}	GO:0004451;GO:0019752	AT1G77060.1		Phosphoenolpyruvate carboxylase family protein	0.783317	0.00335663	0.0372458	0.00213117	0.0322209	0.54408	14	14	14	56.4	56.4	56.4	37.032	0	142.83	2897700000	146
		29311000	24360000	21638000	25512000		24783000	23239000	12725000	24040000	26573000	Cre03.g200543.t1.1	Cre03.g200543.t1.1	Mitochondrial substrate carrier protein		AT3G21390.1		Mitochondrial substrate carrier family protein				0.907737	0.592596	0.56823	5	5	5	14.6	14.6	14.6	42.361	0	6.8455	175960000	18
12454000											13339000	Cre03.g200650.t1.1	Cre03.g200650.t1.1	{CHI2}	GO:0004553;GO:0005975	AT4G01040.1		Glycosyl hydrolase superfamily protein							2	2	2	6	6	6	46.395	0.00063371	2.6393	51745000	6
40190000	38235000	36620000	42058000	39875000	42061000	42319000	40274000	38986000	42387000	44489000	35022000	Cre03.g200991.t1.1	Cre03.g200991.t1.1			AT2G44510.1		CDK inhibitor P21 binding protein	0.0848483	0.199275	0.517841	0.545938	0.833193	0.974659	5	5	5	12.5	12.5	12.5	48.139	0	39.236	392440000	49
24455000	23217000	24229000	26392000	18060000	28192000	20885000	24341000	24641000	21281000	17575000	18232000	Cre03.g201100.t1.2	Cre03.g201100.t1.2	{FTSHi1}|FtsH-like ATPase/metalloprotease	GO:0005524	AT5G64580.1		AAA-type ATPase family protein	0.9442	0.637356	0.0385425	0.802642	0.233039	0.0624198	7	7	7	6.8	6.8	6.8	128.38	0	12.65	219690000	44
21628000	15390000	16333000	15952000	17928000	13270000	13519000		12879000	13148000		14810000	Cre03.g201300.t1.1	Cre03.g201300.t1.1		GO:0004497;GO:0005507;GO:0016715;GO:0055114				0.436902	0.138703	0.182411	0.19867	0.354191	0.513713	5	5	5	11.3	11.3	11.3	67.668	0	6.1841	135870000	14
					4866500							Cre03.g201327.t1.1	Cre03.g201327.t1.1	{AKR1}|Aldo/keto reductase		AT2G21260.1		NAD(P)-linked oxidoreductase superfamily protein							1	1	1	2.6	2.6	2.6	32.421	0.0072911	1.4367	37244000	3
55340000	61600000	64804000	60154000	58830000	69856000	69782000	60247000	76187000	63163000	78392000	86256000	Cre03.g201400.t1.2	Cre03.g201400.t1.2	{PP2C6}|Phosphoprotein phosphatase 2C	GO:0003824;GO:0004722;GO:0006470	AT1G09160.1		Protein phosphatase 2C family protein	0.624495	0.220625	0.138791	0.377851	0.187181	0.436128	10	10	10	15.1	15.1	15.1	123.99	0	23.728	656530000	75
	13421000	13693000				11309000			14087000	15406000	15663000	Cre03.g201776.t1.1	Cre03.g201776.t1.1		GO:0005515	AT1G51730.1		Ubiquitin-conjugating enzyme family protein			0.0833683				2	2	2	14.3	14.3	14.3	29.107	0	6.667	96923000	8
120790000	117080000	116040000	115230000	119780000	129290000	120480000	130530000	123830000	127970000	132180000	122700000	Cre03.g201900.t1.1	Cre03.g201900.t1.1	Radial spoke protein 1		AT3G07960.1		Phosphatidylinositol-4-phosphate 5-kinase family protein	0.498265	0.126989	0.0521019	0.531596	0.290662	0.544141	17	17	17	30.5	30.5	30.5	87.785	0	96.386	1223600000	141
173750000	168860000	165090000	198020000	154070000	207350000	163580000	191640000	183300000	124380000	150350000	141090000	Cre03.g202113.t1.1	Cre03.g202113.t1.1			AT3G21110.1	ATPURC;PUR7;PURC	purin 7	0.404183	0.34243	0.0451303	0.730416	0.0825725	0.0224727	11	11	11	40.1	40.1	40.1	41.028	0	25.232	1575400000	83
48695000	47045000	48604000	45323000	43010000	49053000	50630000	56345000	46899000	55030000	64394000	53046000	Cre03.g202400.t1.2	Cre03.g202400.t1.2	{MITC10}|Mitochondrial substrate carrier protein		AT4G01100.1	ADNT1	adenine nucleotide transporter 1	0.317461	0.3669	0.112437	0.179676	0.0595498	0.239705	7	7	7	25.3	25.3	25.3	36.886	0	45.362	506640000	60
					5181100							Cre03.g202897.t1.1	Cre03.g202897.t1.1			AT3G17000.1	UBC32	ubiquitin-conjugating enzyme 32							3	3	3	14.1	14.1	14.1	38.027	0.0012442	2.4252	34106000	9
260180000	225140000	210780000	229530000	177760000	224920000	328100000	353830000	277140000	503440000	401430000	375610000	Cre03.g202950.t1.1	Cre03.g202950.t1.1	{TRX14}	GO:0045454	AT1G24620.1		EF hand calcium-binding protein family	0.390721	0.0387521	0.0262215	0.0206759	0.01883	0.0924195	14	14	14	42.6	42.6	42.6	39.84	0	51.04	3117700000	120
102330000	90405000	82584000	95510000	107760000	86122000	84459000	111790000	80919000	64704000	68472000	59576000	Cre03.g203450.t1.2	Cre03.g203450.t1.2	Ribosomal protein S21, component of cytosolic 80S ribosome and 40S small subunit	GO:0003735;GO:0005622;GO:0005840;GO:0006412	AT5G27700.1		Ribosomal protein S21e	0.610512	0.959761	0.0259351	0.745837	0.0230791	0.0935388	3	3	3	36.6	36.6	36.6	9.1042	0	110.02	1291700000	79
								3400300			5944000	Cre03.g203750.t1.2	Cre03.g203750.t1.2	{COG3}|Component of oligomeric golgi complex	GO:0005801;GO:0006886;GO:0016020	AT1G73430.1		sec34-like family protein							2	2	2	2.4	2.4	2.4	100.5	0.00093545	2.4514	15886000	5
16033000	15411000	23063000		13571000	7081200	16607000	17348000	17233000	20320000	24333000	27471000	Cre03.g203800.t1.2	Cre03.g203800.t1.2			AT1G28150.1			0.186237	0.696763	0.143341	0.284442	0.0803315	0.0760635	3	3	3	44.4	44.4	44.4	12.841	0	8.3182	175040000	25
518910000	480470000	512570000	937030000	863470000	1004900000	1024100000	1046900000	1011600000	1359100000	1292900000	1264800000	Cre03.g203850.t1.2	Cre03.g203850.t1.2	{ATS1}|ATP-sulfurylase	GO:0004781	AT1G19920.1	APS2;ASA1	Pseudouridine synthase/archaeosine transglycosylase-like family protein	0.00554052	5.90215e-06	0.00024428	0.145011	0.00273476	0.00498936	25	25	24	68.8	68.8	65.8	49.951	0	323.31	9775500000	323
57411000	48946000	48590000	47530000	54342000	52207000	58170000	59230000	54219000	53590000	48146000	61189000	Cre03.g204150.t1.2	Cre03.g204150.t1.2	{FAP167}|Intraflagellar transport protein 80	GO:0005515	AT5G67320.1	HOS15	WD-40 repeat family protein	0.938801	0.18578	0.60783	0.0862744	0.539997	0.535036	11	11	11	22.6	22.6	22.6	85.68	0	45.99	572830000	69
12374000000	12482000000	11687000000	12195000000	12377000000	12560000000	10655000000	11053000000	11169000000	14178000000	12352000000	12351000000	Cre03.g204250.t1.2	Cre03.g204250.t1.2	S-Adenosyl homocysteine hydrolase	GO:0004013;GO:0006730;GO:0051287;GO:0055114	AT4G13940.1	ATSAHH1;EMB1395;HOG1;MEE58;SAHH1	S-adenosyl-L-homocysteine hydrolase	0.525625	0.0202105	0.331382	0.00272444	0.440136	0.0733097	39	39	39	76.6	76.6	76.6	52.718	0	323.31	136390000000	1136
61282000	55015000	56857000	60182000	56697000	57412000	62580000	61123000	53046000	47514000	53686000	47309000	Cre03.g204350.t1.2	Cre03.g204350.t1.2	Inactive subunit of chloroplast ClpP complex		AT4G17040.1	CLPR4	CLP protease R subunit 4	0.870225	0.752371	0.0433394	0.814641	0.035838	0.0672338	6	6	6	24.6	24.6	24.6	30.966	0	15.665	545450000	33
427010000	439050000	446680000	441440000	447450000	450420000	395880000	407340000	438440000	421970000	399570000	413910000	Cre03.g204601.t1.1	Cre03.g204601.t1.1	{CPK3}	GO:0004001;GO:0006166	AT5G03300.1	ADK2	adenosine kinase 2	0.260374	0.195057	0.0424324	0.119198	0.0218873	0.894126	10	10	10	53.4	53.4	53.4	28.202	0	222.79	4734300000	203
30873000	36882000	42323000	26092000	23545000	24826000	22992000	23417000	20297000	38224000		21796000	Cre03.g204650.t1.2	Cre03.g204650.t1.2	{NUOP2}|NADH:ubiquinone oxidoreductase 13 kDa subunit					0.0633419	0.039457	0.560984	0.107229	0.641113	0.516226	4	4	4	23.2	23.2	23.2	16.166	0	13.232	257550000	18
												Cre03.g204800.t1.2	Cre03.g204800.t1.2	{RTA2}	GO:0005524;GO:0016887	AT1G01910.1		P-loop containing nucleoside triphosphate hydrolases superfamily protein							1	1	1	4.7	4.7	4.7	39.537	0	3.1548	0	1
	13245000	11462000	12432000		9998700	12107000	9320000	11572000	12686000	12986000	11274000	Cre03.g204950.t1.2	Cre03.g204950.t1.2		GO:0003676	AT4G39680.1		SAP domain-containing protein	0.535368	0.364249	0.974435	0.89801	0.525243	0.272982	3	3	3	5.1	5.1	5.1	78.337	0	4.569	109660000	22
									7800200	5118200	6104200	Cre03.g205650.t1.2	Cre03.g205650.t1.2			AT2G12550.1		ubiquitin-associated (UBA)/TS-N domain-containing protein							2	2	2	6.2	6.2	6.2	64.376	0	5.7447	34561000	7
22665000	12294000	15110000			15615000	13776000	23069000	9219400	15344000		15326000	Cre03.g205800.t1.2	Cre03.g205800.t1.2		GO:0005096;GO:0005515	AT1G65030.1		Transducin/WD40 repeat-like superfamily protein		0.807988	0.704452			0.996564	7	7	7	15.5	15.5	15.5	60.941	0	17.331	139270000	24
		19235000	22609000	20834000	22224000		22684000	24230000			16101000	Cre03.g206202.t1.1;Cre13.g575650.t1.1;Cre10.g432250.t1.1;Cre10.g432150.t1.2	Cre03.g206202.t1.1;Cre13.g575650.t1.1;Cre10.g432250.t1.1;Cre10.g432150.t1.2	;;;	GO:0004672;GO:0005524;GO:0006468	AT1G33770.1;AT1G67580.1;AT1G71530.1;AT4G13020.1	MHK	Protein kinase superfamily protein				0.239578			2	2	2	1.1	1.1	1.1	162.25	0.0091489	1.3719	193500000	12
					46327000		51248000	59635000		59204000	52905000	Cre03.g206450.t1.2	Cre03.g206450.t1.2											0.918358	2	2	2	45.3	45.3	45.3	6.7576	0	5.9545	471490000	8
11657000						13602000	17397000	14792000	20762000	21862000	18881000	Cre03.g206550.t1.2	Cre03.g206550.t1.2	{PGP5}|Phosphoglycolate phosphatase/2-deoxyglucose-6-phosphate phosphatase.		AT3G48420.1		Haloacid dehalogenase-like hydrolase (HAD) superfamily protein						0.0232956	3	3	3	21	21	21	30.953	0	9.8843	111970000	14
1554200000	1524800000	1505800000	1499100000	1352800000	1572600000	1503100000	1482200000	1433600000	1756200000	1658900000	1646000000	Cre03.g206600.t1.2	Cre03.g206600.t1.2	{AAD1}|Acetohydroxyacid dehydratase	GO:0003824;GO:0008152	AT3G23940.1		dehydratase family	0.497408	0.0997727	0.0310457	0.980157	0.0611819	0.0107117	28	28	28	64.4	64.4	64.4	64.232	0	177.93	15885000000	440
46867000	45029000	50430000	47494000	39070000	43810000	56070000	47973000	39505000	54074000	60243000	68223000	Cre03.g206750.t1.2	Cre03.g206750.t1.2						0.253422	0.941734	0.0670451	0.47373	0.0309371	0.10958	5	5	5	23.7	23.7	23.7	32.338	0	19.291	513500000	45
17656000	24496000	23161000		24597000	30616000		8551300			32645000	31925000	Cre03.g206800.t1.1	Cre03.g206800.t1.1	{HXT1}|Hexose transporter	GO:0016021;GO:0055085	AT5G16150.1	GLT1;PGLCT	plastidic GLC translocator	0.254205		0.0342758		0.361019		3	3	3	10.9	10.9	10.9	56.764	0	12.723	187390000	23
	13490000		19002000				15094000	17104000	39372000	37100000	34977000	Cre03.g206850.t1.1	Cre03.g206850.t1.1											0.00104326	3	3	3	15.1	15.1	15.1	29.54	0	40.251	201300000	17
20022000	16588000	17621000	20837000	18343000	23862000	23479000	27844000	26138000	21757000	26295000	25907000	Cre03.g206929.t1.1	Cre03.g206929.t1.1	{RSE4}|Membrane associated metalloprotease involved in plastid development	GO:0004222;GO:0006508	AT5G35220.1	EGY1	Peptidase M50 family protein	0.207948	0.00999166	0.0251132	0.0812158	0.167591	0.578339	4	4	4	8.5	8.5	8.5	63.446	0	19.637	218720000	19
					3999800							Cre03.g207000.t1.2	Cre03.g207000.t1.2			AT1G67080.1	ABA4	abscisic acid (aba)-deficient 4							1	1	1	3.9	3.9	3.9	26.824	0.0012277	2.3011	32098000	18
113760000	103910000	95127000	104810000	95652000	104800000	88275000	91778000	91570000	60123000	38858000	42899000	Cre03.g207700.t1.1	Cre03.g207700.t1.1	{PPS1}|Farnesyl pyrophosphate synthase	GO:0008299	AT4G17190.1	FPS2	farnesyl diphosphate synthase 2	0.710648	0.119857	0.00286585	0.0528236	0.00580773	0.0194661	8	8	8	30.6	30.6	30.6	40.491	0	23.333	803610000	81
112900000	87467000	121860000	112150000	108370000	96442000	110830000	122090000	109510000	121340000	120810000	112740000	Cre03.g207713.t1.1	Cre03.g207713.t1.1	{ISA3}|Isoamylase, starch debranching enzyme	GO:0003824;GO:0004553;GO:0005975;GO:0043169	AT4G09020.1	ATISA3;ISA3	isoamylase 3	0.88742	0.591439	0.40303	0.244146	0.0983545	0.446769	11	11	11	21.7	21.7	21.7	83.459	0	43.266	1093500000	77
		9029100	30334000	30424000	23444000	33267000	41977000	39256000	21377000	21048000	16477000	Cre03.g207800.t1.2;Cre03.g207550.t1.2	Cre03.g207800.t1.2	{ADH5}	GO:0008270;GO:0016491;GO:0055114	AT4G37990.1	ATCAD8;CAD-B2;ELI3;ELI3-2	elicitor-activated gene 3-2				0.0438469	0.0463113	0.0064215	5	5	5	18	18	18	45.122	0	10.306	209690000	18
56131000	42333000	42740000	51435000	47495000	48729000	53401000	54056000	48271000	52269000	55524000	46863000	Cre03.g207825.t2.1;Cre03.g207825.t1.1	Cre03.g207825.t2.1;Cre03.g207825.t1.1	Eukaryotic translation initiation factor 2B subunit 2, eIF-2B gamma subunit aka Cre03.g207825.t3.1|Eukaryotic;Eukaryotic translation initiation factor 2B subunit 2, eIF-2B gamma subunit	GO:0009058;GO:0016779	AT5G19485.1		nucleotidyltransferases;transferases	0.686141	0.404017	0.448631	0.293603	0.466925	0.914803	8	8	8	21.4	21.4	21.4	52.009	0	13.605	517710000	65
45879000	44061000	46918000										Cre03.g208000.t1.1	Cre03.g208000.t1.1			AT1G23750.1		OB-fold-like protein;Nucleic acid-binding							2	2	2	17.1	17.1	17.1	12.764	0	7.1111	326540000	15
118410000	131460000	87019000	161380000	152890000	141490000	145110000	143810000	163880000	99619000	105800000	106480000	Cre03.g208050.t1.2	Cre03.g208050.t1.2			AT5G10160.1		Thioesterase superfamily protein	0.0781805	0.0808109	0.593868	0.914994	0.00755725	0.0117886	5	5	5	26.3	26.3	26.3	21.727	0	11.622	1496200000	74
20959000	24658000	17809000	23256000	22882000	24346000	18965000	19134000	21065000	17826000	19596000	23935000	Cre03.g208100.t1.1	Cre03.g208100.t1.1	{RNB1}|3\-5\ exoribonuclease		AT1G77680.1		Ribonuclease II/R family protein	0.356425	0.555238	0.810068	0.0133945	0.231741	0.734987	7	7	7	11.4	11.4	11.4	119.01	0	30.226	202040000	37
					10143000							Cre03.g209505.t1.1	Cre03.g209505.t1.1		GO:0004672;GO:0006468	AT1G78290.3	SNRK2.8;SNRK2-8;SRK2C	Protein kinase superfamily protein							1	1	1	4.6	4.6	4.6	32.485	0	3.357	69270000	14
16277000			28055000	19271000	24995000	37349000	38552000	25346000	17229000	16125000	15788000	Cre03.g210513.t1.1;Cre03.g209393.t1.1	Cre03.g210513.t1.1		GO:0010181;GO:0016491;GO:0055114	AT1G76690.1	ATOPR2;OPR2	12-oxophytodienoate reductase 2				0.137358	0.0914752	0.0527799	6	6	6	21.1	21.1	21.1	46.729	0	14.404	176960000	35
9241200	8696200	10757000	11013000	10173000	9780700	11646000	8574300	9927500	9158100	10931000	10168000	Cre03.g211521.t1.1	Cre03.g211521.t1.1	Flagellar Associated Protein	GO:0006950	AT3G11930.4		Adenine nucleotide alpha hydrolases-like superfamily protein	0.362332	0.680107	0.552665	0.79694	0.727997	0.973784	5	5	5	24.5	24.5	24.5	36.258	0	17.407	98207000	27
8747300	10654000		10135000	11021000				18076000	14435000	10549000	10132000	Cre03.g211745.t1.1	Cre03.g211745.t1.1		GO:0003824;GO:0008152	AT1G66120.1		AMP-dependent synthetase and ligase family protein	0.521377		0.315943		0.503862		6	6	6	15.5	15.5	15.5	62.952	0	3.3347	105200000	10
104900000	79491000	99183000	94084000	96208000		97400000	111010000	95344000	105130000	117220000	109290000	Cre03.g213313.t1.1;REV__Cre03.g151450.t1.2	Cre03.g213313.t1.1			AT1G24360.1		NAD(P)-binding Rossmann-fold superfamily protein	0.943302	0.508921	0.161125	0.339741	0.0404086	0.206809	9	9	9	31.2	31.2	31.2	32.542	0	24.863	948570000	51
12596000	13612000	11648000	11359000	12720000	13799000	13221000	15444000	14552000	13852000	17924000	23876000	Cre03.g213425.t1.1	Cre03.g213425.t1.1	{COX23}|Cytochrome c oxidase assembly protein		AT4G12340.1		copper ion binding	0.993943	0.107293	0.174383	0.136966	0.172959	0.288554	4	4	4	24.4	24.4	24.4	16.497	0	2.9019	140460000	14
184520000	256230000	218910000	212920000	247200000	202520000	219600000	124910000	208290000	147160000	170420000	241190000	Cre03.g213537.t1.1	Cre03.g213537.t1.1			AT1G17880.1	ATBTF3;BTF3	basic transcription factor 3	0.970165	0.388717	0.396186	0.350876	0.353175	0.963729	8	8	8	46.6	46.6	46.6	17.193	0	80.74	2051500000	73
56020000	49111000	44247000	63358000	44432000	54649000	58266000	63331000	55997000	58656000	60830000	60339000	Cre04.g211600.t1.1	Cre04.g211600.t1.1	{SNF1}		AT3G01090.2	AKIN10;KIN10;SNRK1.1	SNF1 kinase homolog 10	0.543207	0.0926209	0.092079	0.462043	0.400477	0.769553	10	10	10	20.5	20.5	20.5	64.362	0	21.258	536910000	83				34;35;143	189;190;193
760370000	773060000	726810000	850620000	756800000	945840000	807400000	679690000	834980000	951570000	744240000	1021500000	Cre04.g211800.t1.2	Cre04.g211800.t1.2	Ribosomal protein L23, component of cytosolic 80S ribosome and 60S large subunit	GO:0003735;GO:0005840;GO:0006412	AT3G04400.1	emb2171	Ribosomal protein L14p/L23e family protein	0.210484	0.713931	0.206146	0.349076	0.616346	0.258529	10	10	10	54.3	54.3	54.3	14.933	0	77.49	11639000000	323
						7060400						Cre04.g212300.t1.1	Cre04.g212300.t1.1	{PPP17}	GO:0003824;GO:0004721;GO:0004722;GO:0005515;GO:0006470	AT5G19280.2	KAPP;RAG1	kinase associated protein phosphatase							2	2	2	4.4	4.4	4.4	105.98	0	4.6008	33831000	4
204980000	219780000	198560000	239940000	243870000	217750000	228950000	184930000	207200000	219770000	203230000	197950000	Cre04.g213250.t1.2	Cre04.g213250.t1.2		GO:0006508	AT1G63770.5		Peptidase M1 family protein	0.0680325	0.961387	0.934946	0.162461	0.064652	0.997774	14	13	13	53	50.9	50.9	35.723	0	100.16	2107600000	139
82207000	77984000	69789000	86712000	71550000	74445000	76429000	67294000	64750000	54250000	66301000	74560000	Cre04.g213251.t1.1	Cre04.g213251.t1.1		GO:0006508	AT1G63770.5		Peptidase M1 family protein	0.885542	0.231483	0.183025	0.243809	0.174299	0.55992	4	4	4	17.4	17.4	17.4	23.979	0	7.7606	715130000	20
					5546400							Cre04.g213905.t2.1;Cre04.g213905.t1.1	Cre04.g213905.t2.1;Cre04.g213905.t1.1	;	GO:0003676	AT2G16940.1		CC1-like;Splicing factor							3	3	3	4.5	4.5	4.5	66.912	0.0048739	1.681	56943000	6
25262000	28595000	32088000	20211000	23614000	32329000	36387000	36024000	27413000	42860000	27430000	31064000	Cre04.g213985.t1.1	Cre04.g213985.t1.1			AT4G28480.1		DNAJ heat shock family protein	0.48367	0.269741	0.392168	0.167952	0.231308	0.93141	5	5	5	28.6	28.6	28.6	24.82	0	4.4217	286560000	21
90941000	75031000	64996000	51476000	63764000	68213000	108140000	142550000	113670000	96560000	101570000	89142000	Cre04.g214150.t1.1	Cre04.g214150.t1.1	Thiazole biosynthetic enzyme;THI4 regulatory protein		AT5G54770.1	THI1;THI4;TZ	chloroplast (ARA6) (THI1) (THI4);thiazole biosynthetic enzyme	0.16618	0.0320459	0.114846	0.0164956	0.00656004	0.126366	7	7	7	32.2	32.2	32.2	36.892	0	36.848	1022900000	100
17104000	15164000	15371000	17273000		15638000	18350000	13506000	17973000	27225000	29403000	31644000	Cre04.g214250.t2.1;Cre04.g214250.t1.1	Cre04.g214250.t2.1;Cre04.g214250.t1.1	{AGO2}|Argonaute-like protein;{AGO2}|Argonaute-like protein	GO:0003676;GO:0005515	AT1G48410.2	AGO1	Stabilizer of iron transporter SufD / Polynucleotidyl transferase	0.627509	0.696082	0.0028562	0.935937	0.00345504	0.00353747	19	7	7	24.4	10.3	10.3	109.64	0	20.55	196580000	19
[truncated: 2,725 more rows]

## Sheet: All peptides
All peptides identified by MaxQuant
00-I-ne	00-II-ne	00-III-ne	01-I-ne	01-II-ne	01-III-ne	04-I-ne	04-II-ne	04-III-ne	24-I-ne	24-II-ne	24-III-ne	R Count	K Count	Length	Mass	PEP	Score	Intensity	MS/MS Count	Sequence	Proteins	Leading razor protein	Phospho (STY) site IDs	Protein group IDs
[truncated: 29,485 more rows]

## Sheet: All phosphosites
All phosphorylation sites identified in non-enriched samples. Phosphorylation site/peptide intensities reported by MaxQuant were normalized to total LFQ protein intensities.
[truncated: 604 more rows]

[truncated: 1 more sheets: Raw Output MQ]
