# Supplementary material for: Light‐dependent N‐terminal phosphorylation of LHCSR3 and LHCB4 are interlinked in Chlamydomonas reinhardtii
Source: Plant J. 2019 May 30;99(5):877–94. doi: 10.1111/tpj.14368 (PMC6851877; doi:10.1111/tpj.14368)
Supplement: Supplementary file 15 — Appendix S4. Quantification data (non‐targeted/LFQ) of the 500 μmol photons m−2 sec−1 high light experiment. [file TPJ-99-877-s015.xlsx]

## Sheet: Quantification
Protein	Peptide Sequence	Peptide Modified Sequence	Precursor m/z	Replicate Name	Protease	Total Area Fragment	Library dotp	Ratio (Rescue/Mutant) vs. WT		Normalized Ratios (Rescue/Mutant) vs. WT																	Median-based normalization factors
										Peptides quantified in trypsin- and lysc-digested samples are highlighed in red.																		14N-Res	15N-Res	14N-SA	15N-SA	14N-TA	15N-TA	14N-TE	15N-TE
PSAA																											Trypsin	0.866619	0.86064	0.846376	0.879043	1.03933	1.21744	1.39188	1.41807
BK000554.2|DAA01471.1|32880376|photosystem	LLDAGVDPK	LLDAGVDPK	464.261	Res-14N	Trypsin	478821984	0.9696	0.97401		Trypsin+LysC:	14N-Res/Mut - 15N WT							15N-Res/Mut - 14N-WT									LysC	0.78785	0.637156	0.833644	0.816526	1.06103	1.11062	1.3607	1.37167
BK000554.2|DAA01471.1|32880376|photosystem	LLDAGVDPK	LLDAGVDPK	469.246	Res-14N	Trypsin	491598624	0.9674				Trypsin			LysC				Trypsin			LysC
BK000554.2|DAA01471.1|32880376|photosystem	LLDAGVDPK	LLDAGVDPK	464.261	Res-15N	Trypsin	608229888	0.9695	0.932368			LLDAGVDPK	NPVETSFEK	VAPAIQPR	IAVDRNPVETSFEK	LLDAGVDPK	Mean	StdDev	LLDAGVDPK	NPVETSFEK	VAPAIQPR	IAVDRNPVETSFEK	LLDAGVDPK	Mean	StdDev
BK000554.2|DAA01471.1|32880376|photosystem	LLDAGVDPK	LLDAGVDPK	469.246	Res-15N	Trypsin	567094272	0.9671			Rescue (R4)	1.12392	1.20024	1.1128	1.19679	1.29687	1.18005	0.0391509	1.08334	0.960405	1.03619	1.45264	1.32521	1.16338	0.18889
BK000554.2|DAA01471.1|32880376|photosystem	LLDAGVDPK	LLDAGVDPK	464.261	SA-14N	Trypsin	372592224	0.9678	0.846376		SA	1	1.01248	0.988981	1.02854	1.03893	1.01236	0.0146519	0.912423	0.880315	0.873539	0.942002	0.96743	0.908946	0.0321167
BK000554.2|DAA01471.1|32880376|photosystem	LLDAGVDPK	LLDAGVDPK	469.246	SA-14N	Trypsin	440220896	0.9679			TA	0.954902	1.06867	1.01563	1.12094	1.06133	1.05334	0.0454767	1.03778	0.971874	1.04151	1.32733	1.08114	1.10004	0.13524
BK000554.2|DAA01471.1|32880376|photosystem	LLDAGVDPK	LLDAGVDPK	464.261	SA-15N	Trypsin	343844448	0.9731	0.80206		TE	1	1.11593	1.04817	1.08045	1.07746	1.07082	0.03029	1.01316	0.910824	0.946951	0.967478	0.993188	0.957106	0.0334471
BK000554.2|DAA01471.1|32880376|photosystem	LLDAGVDPK	LLDAGVDPK	469.246	SA-15N	Trypsin	275783712	0.9676
BK000554.2|DAA01471.1|32880376|photosystem	LLDAGVDPK	LLDAGVDPK	464.261	TA-14N	Trypsin	651622464	0.9694	0.992462
BK000554.2|DAA01471.1|32880376|photosystem	LLDAGVDPK	LLDAGVDPK	469.246	TA-14N	Trypsin	656571776	0.968			Trypsin+LysC (log2):	14N-Res/Mut - 15N WT							15N-Res/Mut - 14N-WT
BK000554.2|DAA01471.1|32880376|photosystem	LLDAGVDPK	LLDAGVDPK	464.261	TA-15N	Trypsin	360185088	0.9708	1.26343			Trypsin			LysC				Trypsin			LysC
BK000554.2|DAA01471.1|32880376|photosystem	LLDAGVDPK	LLDAGVDPK	469.246	TA-15N	Trypsin	455070400	0.9681				LLDAGVDPK	NPVETSFEK	VAPAIQPR	IAVDRNPVETSFEK	LLDAGVDPK	Mean	StdDev	LLDAGVDPK	NPVETSFEK	VAPAIQPR	IAVDRNPVETSFEK	LLDAGVDPK	Mean	StdDev	Mean all	StDev all
BK000554.2|DAA01471.1|32880376|photosystem	LLDAGVDPK	LLDAGVDPK	464.261	TE-14N	Trypsin	472456768	0.9716	1.39188		Rescue (R4)	0.168539	0.263319	0.154193	0.259169	0.375034	0.237117	0.0480913	0.11549	-0.0582846	0.0512893	0.538675	0.406222	0.198134	0.227605	0.217625	0.165645
BK000554.2|DAA01471.1|32880376|photosystem	LLDAGVDPK	LLDAGVDPK	469.246	TE-14N	Trypsin	339438464	0.9673			SA	0	0.0178907	-0.0159849	0.0405925	0.0550962	0.0175116	0.0209501	-0.132225	-0.183909	-0.195056	-0.0861977	-0.0477704	-0.13879	0.0508631	-0.0606392	0.0872956
BK000554.2|DAA01471.1|32880376|photosystem	LLDAGVDPK	LLDAGVDPK	464.261	TE-15N	Trypsin	293869664	0.9713	1.43673		TA	-0.0665756	0.095814	0.0223743	0.164713	0.0858699	0.073137	0.0622659	0.0534996	-0.0411588	0.058676	0.408527	0.112552	0.127267	0.16892	0.100202	0.130146
BK000554.2|DAA01471.1|32880376|photosystem	LLDAGVDPK	LLDAGVDPK	469.246	TE-15N	Trypsin	422210016	0.969			TE	0	0.15824	0.0678767	0.111638	0.107635	0.0978931	0.0408483	0.0188553	-0.134756	-0.0786385	-0.0476997	-0.00986066	-0.0641493	0.0504437	0.0168719	0.0931183
BK000554.2|DAA01471.1|32880376|photosystem	NPVETSFEK	NPVETSFEK	525.759	Res-14N	Trypsin	77541616	0.947	1.04015
BK000554.2|DAA01471.1|32880376|photosystem	NPVETSFEK	NPVETSFEK	531.242	Res-14N	Trypsin	74548632	0.9542
BK000554.2|DAA01471.1|32880376|photosystem	NPVETSFEK	NPVETSFEK	525.759	Res-15N	Trypsin	107757296	0.9535	0.826563
BK000554.2|DAA01471.1|32880376|photosystem	NPVETSFEK	NPVETSFEK	531.242	Res-15N	Trypsin	89068200	0.9525
BK000554.2|DAA01471.1|32880376|photosystem	NPVETSFEK	NPVETSFEK	525.759	SA-14N	Trypsin	66761884	0.9519	0.856937
BK000554.2|DAA01471.1|32880376|photosystem	NPVETSFEK	NPVETSFEK	531.242	SA-14N	Trypsin	77907600	0.9505
BK000554.2|DAA01471.1|32880376|photosystem	NPVETSFEK	NPVETSFEK	525.759	SA-15N	Trypsin	38676332	0.9501	0.773835
BK000554.2|DAA01471.1|32880376|photosystem	NPVETSFEK	NPVETSFEK	531.242	SA-15N	Trypsin	29929084	0.9546
BK000554.2|DAA01471.1|32880376|photosystem	NPVETSFEK	NPVETSFEK	525.759	TA-14N	Trypsin	98979896	0.9535	1.1107
BK000554.2|DAA01471.1|32880376|photosystem	NPVETSFEK	NPVETSFEK	531.242	TA-14N	Trypsin	89114632	0.9516
BK000554.2|DAA01471.1|32880376|photosystem	NPVETSFEK	NPVETSFEK	525.759	TA-15N	Trypsin	71589296	0.9539	1.1832
BK000554.2|DAA01471.1|32880376|photosystem	NPVETSFEK	NPVETSFEK	531.242	TA-15N	Trypsin	84704392	0.9542
BK000554.2|DAA01471.1|32880376|photosystem	NPVETSFEK	NPVETSFEK	525.759	TE-14N	Trypsin	85994520	0.9464	1.55323
BK000554.2|DAA01471.1|32880376|photosystem	NPVETSFEK	NPVETSFEK	531.242	TE-14N	Trypsin	55364920	0.9521
BK000554.2|DAA01471.1|32880376|photosystem	NPVETSFEK	NPVETSFEK	525.759	TE-15N	Trypsin	43057048	0.9574	1.29161
BK000554.2|DAA01471.1|32880376|photosystem	NPVETSFEK	NPVETSFEK	531.242	TE-15N	Trypsin	55612992	0.9514
BK000554.2|DAA01471.1|32880376|photosystem	VAPAIQPR	VAPAIQPR	426.259	Res-14N	Trypsin	18010996	0.9712	0.964373
BK000554.2|DAA01471.1|32880376|photosystem	VAPAIQPR	VAPAIQPR	432.241	Res-14N	Trypsin	18676378	0.9754
BK000554.2|DAA01471.1|32880376|photosystem	VAPAIQPR	VAPAIQPR	426.259	Res-15N	Trypsin	18805824	0.9659	0.891787
BK000554.2|DAA01471.1|32880376|photosystem	VAPAIQPR	VAPAIQPR	432.241	Res-15N	Trypsin	16770786	0.9717
BK000554.2|DAA01471.1|32880376|photosystem	VAPAIQPR	VAPAIQPR	426.259	SA-14N	Trypsin	11882330	0.9637	0.83705
BK000554.2|DAA01471.1|32880376|photosystem	VAPAIQPR	VAPAIQPR	432.241	SA-14N	Trypsin	14195491	0.9788
BK000554.2|DAA01471.1|32880376|photosystem	VAPAIQPR	VAPAIQPR	426.259	SA-15N	Trypsin	3321301	0.9725	0.767878
BK000554.2|DAA01471.1|32880376|photosystem	VAPAIQPR	VAPAIQPR	432.241	SA-15N	Trypsin	2550355	0.9833
BK000554.2|DAA01471.1|32880376|photosystem	VAPAIQPR	VAPAIQPR	426.259	TA-14N	Trypsin	8243026	0.9621	1.05558
BK000554.2|DAA01471.1|32880376|photosystem	VAPAIQPR	VAPAIQPR	432.241	TA-14N	Trypsin	7809015	0.9763
BK000554.2|DAA01471.1|32880376|photosystem	VAPAIQPR	VAPAIQPR	426.259	TA-15N	Trypsin	17585784	0.9737	1.26798
BK000554.2|DAA01471.1|32880376|photosystem	VAPAIQPR	VAPAIQPR	432.241	TA-15N	Trypsin	22298356	0.9725
BK000554.2|DAA01471.1|32880376|photosystem	VAPAIQPR	VAPAIQPR	426.259	TE-14N	Trypsin	21816750	0.9695	1.45893
BK000554.2|DAA01471.1|32880376|photosystem	VAPAIQPR	VAPAIQPR	432.241	TE-14N	Trypsin	14953956	0.9769
BK000554.2|DAA01471.1|32880376|photosystem	VAPAIQPR	VAPAIQPR	426.259	TE-15N	Trypsin	16946012	0.971	1.34284
BK000554.2|DAA01471.1|32880376|photosystem	VAPAIQPR	VAPAIQPR	432.241	TE-15N	Trypsin	22755832	0.9712
BK000554.2|DAA01471.1|32880376|photosystem	IAVDRNPVETSFEK	IAVDRNPVETSFEK	802.918	Res-14N	LysC	39647416	0.9266	0.94289
BK000554.2|DAA01471.1|32880376|photosystem	IAVDRNPVETSFEK	IAVDRNPVETSFEK	812.389	Res-14N	LysC	42048808	0.9265
BK000554.2|DAA01471.1|32880376|photosystem	IAVDRNPVETSFEK	IAVDRNPVETSFEK	802.918	Res-15N	LysC	22176094	0.9248	0.925556
BK000554.2|DAA01471.1|32880376|photosystem	IAVDRNPVETSFEK	IAVDRNPVETSFEK	812.389	Res-15N	LysC	20525216	0.9282
BK000554.2|DAA01471.1|32880376|photosystem	IAVDRNPVETSFEK	IAVDRNPVETSFEK	802.918	SA-14N	LysC	29898592	0.9251	0.857433
BK000554.2|DAA01471.1|32880376|photosystem	IAVDRNPVETSFEK	IAVDRNPVETSFEK	812.389	SA-14N	LysC	34869896	0.9267
BK000554.2|DAA01471.1|32880376|photosystem	IAVDRNPVETSFEK	IAVDRNPVETSFEK	802.918	SA-15N	LysC	50269584	0.9249	0.769169
BK000554.2|DAA01471.1|32880376|photosystem	IAVDRNPVETSFEK	IAVDRNPVETSFEK	812.389	SA-15N	LysC	38665824	0.9285
BK000554.2|DAA01471.1|32880376|photosystem	IAVDRNPVETSFEK	IAVDRNPVETSFEK	802.918	TA-14N	LysC	24977536	0.9273	1.18936
BK000554.2|DAA01471.1|32880376|photosystem	IAVDRNPVETSFEK	IAVDRNPVETSFEK	812.389	TA-14N	LysC	21000844	0.9276
BK000554.2|DAA01471.1|32880376|photosystem	IAVDRNPVETSFEK	IAVDRNPVETSFEK	802.918	TA-15N	LysC	21735590	0.9312	1.47416
BK000554.2|DAA01471.1|32880376|photosystem	IAVDRNPVETSFEK	IAVDRNPVETSFEK	812.389	TA-15N	LysC	32041764	0.9274
BK000554.2|DAA01471.1|32880376|photosystem	IAVDRNPVETSFEK	IAVDRNPVETSFEK	802.918	TE-14N	LysC	47202240	0.9211	1.47017
BK000554.2|DAA01471.1|32880376|photosystem	IAVDRNPVETSFEK	IAVDRNPVETSFEK	812.389	TE-14N	LysC	32106592	0.9285
BK000554.2|DAA01471.1|32880376|photosystem	IAVDRNPVETSFEK	IAVDRNPVETSFEK	802.918	TE-15N	LysC	9364559	0.9269	1.32706
BK000554.2|DAA01471.1|32880376|photosystem	IAVDRNPVETSFEK	IAVDRNPVETSFEK	812.389	TE-15N	LysC	12427322	0.9264
BK000554.2|DAA01471.1|32880376|photosystem	LLDAGVDPK	LLDAGVDPK	464.261	Res-14N	LysC	681727168	0.9684	1.02174
BK000554.2|DAA01471.1|32880376|photosystem	LLDAGVDPK	LLDAGVDPK	469.246	Res-14N	LysC	667222080	0.9637
BK000554.2|DAA01471.1|32880376|photosystem	LLDAGVDPK	LLDAGVDPK	464.261	Res-15N	LysC	666970560	0.9664	0.844365
BK000554.2|DAA01471.1|32880376|photosystem	LLDAGVDPK	LLDAGVDPK	469.246	Res-15N	LysC	563166912	0.9641
BK000554.2|DAA01471.1|32880376|photosystem	LLDAGVDPK	LLDAGVDPK	464.261	SA-14N	LysC	569685056	0.9672	0.866096
BK000554.2|DAA01471.1|32880376|photosystem	LLDAGVDPK	LLDAGVDPK	469.246	SA-14N	LysC	657761856	0.9662
BK000554.2|DAA01471.1|32880376|photosystem	LLDAGVDPK	LLDAGVDPK	464.261	SA-15N	LysC	769712448	0.9709	0.789932
BK000554.2|DAA01471.1|32880376|photosystem	LLDAGVDPK	LLDAGVDPK	469.246	SA-15N	LysC	608020544	0.9675
BK000554.2|DAA01471.1|32880376|photosystem	LLDAGVDPK	LLDAGVDPK	464.261	TA-14N	LysC	595919936	0.9717	1.1261
BK000554.2|DAA01471.1|32880376|photosystem	LLDAGVDPK	LLDAGVDPK	469.246	TA-14N	LysC	529186944	0.9681
BK000554.2|DAA01471.1|32880376|photosystem	LLDAGVDPK	LLDAGVDPK	464.261	TA-15N	LysC	588333760	0.9675	1.20074
BK000554.2|DAA01471.1|32880376|photosystem	LLDAGVDPK	LLDAGVDPK	469.246	TA-15N	LysC	706434048	0.9679
BK000554.2|DAA01471.1|32880376|photosystem	LLDAGVDPK	LLDAGVDPK	464.261	TE-14N	LysC	694455296	0.9667	1.4661
BK000554.2|DAA01471.1|32880376|photosystem	LLDAGVDPK	LLDAGVDPK	469.246	TE-14N	LysC	473675456	0.9648
BK000554.2|DAA01471.1|32880376|photosystem	LLDAGVDPK	LLDAGVDPK	464.261	TE-15N	LysC	217547088	0.9682	1.36233
BK000554.2|DAA01471.1|32880376|photosystem	LLDAGVDPK	LLDAGVDPK	469.246	TE-15N	LysC	296369952	0.9642
STT7
Cre02.g120250.t1.1|{STT7}|Calcium/calmodulin-dependent	DAGLASMEEAILK	DAGLASM[+16]EEAILK	682.342	Res-14N	Trypsin	408964	0.7112	0.378944		Trypsin+LysC:	14N-Res/Mut - 15N WT						15N-Res/Mut - 14N-WT
Cre02.g120250.t1.1|{STT7}|Calcium/calmodulin-dependent	DAGLASMEEAILK	DAGLASM[+16]EEAILK	689.322	Res-14N	Trypsin	1079221	0.6787				Trypsin		LysC				Trypsin		LysC
Cre02.g120250.t1.1|{STT7}|Calcium/calmodulin-dependent	DAGLASMEEAILK	DAGLASM[+16]EEAILK	682.342	Res-15N	Trypsin	1077074	0.7111	0.408182			DAGLASM[+16]EEAILK	STLDPSLYNEAGFDEK	DAGLASM[+16]EEAILK	VPNILGVK	Mean	StdDev	DAGLASM[+16]EEAILK	STLDPSLYNEAGFDEK	DAGLASM[+16]EEAILK	VPNILGVK	Mean	StdDev
Cre02.g120250.t1.1|{STT7}|Calcium/calmodulin-dependent	DAGLASMEEAILK	DAGLASM[+16]EEAILK	689.322	Res-15N	Trypsin	439642	0.6909			Rescue (R4)	0.437267	0.426542	0.376408	0.376788	0.403389	0.0204576	0.474277	0.486285	0.570417	0.607263	0.538632	0.0507135
Cre02.g120250.t1.1|{STT7}|Calcium/calmodulin-dependent	DAGLASMEEAILK	DAGLASM[+16]EEAILK	682.342	SA-14N	Trypsin	1340284	0.7115	1.2299		S26A/S28A	1.45314	1.29917	1.29111	1.43283	1.36804	0.0546465	0.963734	1.07187	1.02446	1.07514	1.04704	0.0374578
Cre02.g120250.t1.1|{STT7}|Calcium/calmodulin-dependent	DAGLASMEEAILK	DAGLASM[+16]EEAILK	689.322	SA-14N	Trypsin	1089749	0.7179			T32A/T33A	1.2046	1.25729	1.24205	1.29336	1.25799	0.0285963	1.09798	1.45833	1.47588	1.29812	1.34779	0.0782926
Cre02.g120250.t1.1|{STT7}|Calcium/calmodulin-dependent	DAGLASMEEAILK	DAGLASM[+16]EEAILK	682.342	SA-15N	Trypsin	1359313	0.7125	0.847164		T32E/T33E	1.2529	1.03636	1.10224	1.12185	1.11193	0.0580742	1.38936	1.52858	1.57442	1.53238	1.51429	0.0229591
Cre02.g120250.t1.1|{STT7}|Calcium/calmodulin-dependent	DAGLASMEEAILK	DAGLASM[+16]EEAILK	689.322	SA-15N	Trypsin	1151561	0.7235
Cre02.g120250.t1.1|{STT7}|Calcium/calmodulin-dependent	DAGLASMEEAILK	DAGLASM[+16]EEAILK	682.342	TA-14N	Trypsin	1409352	0.712	1.25198
Cre02.g120250.t1.1|{STT7}|Calcium/calmodulin-dependent	DAGLASMEEAILK	DAGLASM[+16]EEAILK	689.322	TA-14N	Trypsin	1125696	0.7233			Trypsin+LysC (log2):	14N-Res/Mut - 15N WT						15N-Res/Mut - 14N-WT
Cre02.g120250.t1.1|{STT7}|Calcium/calmodulin-dependent	DAGLASMEEAILK	DAGLASM[+16]EEAILK	682.342	TA-15N	Trypsin	898643	0.7162	1.33673			Trypsin		LysC				Trypsin		LysC
Cre02.g120250.t1.1|{STT7}|Calcium/calmodulin-dependent	DAGLASMEEAILK	DAGLASM[+16]EEAILK	689.322	TA-15N	Trypsin	1201242	0.6857				DAGLASM[+16]EEAILK	STLDPSLYNEAGFDEK	DAGLASM[+16]EEAILK	VPNILGVK	Mean	StdDev	DAGLASM[+16]EEAILK	STLDPSLYNEAGFDEK	DAGLASM[+16]EEAILK	VPNILGVK	Mean	StdDev	Mean(all)	StDev(all)
Cre02.g120250.t1.1|{STT7}|Calcium/calmodulin-dependent	DAGLASMEEAILK	DAGLASM[+16]EEAILK	682.342	TE-14N	Trypsin	1750306	0.7152	1.74389		Rescue (R4)	-1.19341	-1.22924	-1.40963	-1.40817	-1.31298	0.0734969	-1.0762	-1.04012	-0.80991	-0.719606	-0.900928	0.134199	-1.10695	0.232706
Cre02.g120250.t1.1|{STT7}|Calcium/calmodulin-dependent	DAGLASMEEAILK	DAGLASM[+16]EEAILK	689.322	TE-14N	Trypsin	1003682	0.7187			S26A/S28A	0.539173	0.377585	0.368609	0.518872	0.450116	0.0577418	-0.0532926	0.100131	0.0348655	0.104529	0.0651489	0.0526129	0.257633	0.200253
Cre02.g120250.t1.1|{STT7}|Calcium/calmodulin-dependent	DAGLASMEEAILK	DAGLASM[+16]EEAILK	682.342	TE-15N	Trypsin	807330	0.7202	1.97021		T32A/T33A	0.268556	0.330315	0.312729	0.371128	0.330695	0.0328593	0.134855	0.544315	0.561578	0.376425	0.422985	0.0865623	0.37684	0.0800984
Cre02.g120250.t1.1|{STT7}|Calcium/calmodulin-dependent	DAGLASMEEAILK	DAGLASM[+16]EEAILK	689.322	TE-15N	Trypsin	1590609	0.7058			T32E/T33E	0.325273	0.0515249	0.140437	0.165879	0.150086	0.0748651	0.47442	0.612196	0.654824	0.615778	0.597532	0.0233167	0.373809	0.230491
Cre02.g120250.t1.1|{STT7}|Calcium/calmodulin-dependent	STLDPSLYNEAGFDEK	STLDPSLYNEAGFDEK	893.413	Res-14N	Trypsin	875331	0.9494	0.369649
Cre02.g120250.t1.1|{STT7}|Calcium/calmodulin-dependent	STLDPSLYNEAGFDEK	STLDPSLYNEAGFDEK	902.386	Res-14N	Trypsin	2368003	0.9879
Cre02.g120250.t1.1|{STT7}|Calcium/calmodulin-dependent	STLDPSLYNEAGFDEK	STLDPSLYNEAGFDEK	893.413	Res-15N	Trypsin	2123199	0.9795	0.418517
Cre02.g120250.t1.1|{STT7}|Calcium/calmodulin-dependent	STLDPSLYNEAGFDEK	STLDPSLYNEAGFDEK	902.386	Res-15N	Trypsin	888594	0.9482
Cre02.g120250.t1.1|{STT7}|Calcium/calmodulin-dependent	STLDPSLYNEAGFDEK	STLDPSLYNEAGFDEK	893.413	SA-14N	Trypsin	2503347	0.9817	1.09958
Cre02.g120250.t1.1|{STT7}|Calcium/calmodulin-dependent	STLDPSLYNEAGFDEK	STLDPSLYNEAGFDEK	902.386	SA-14N	Trypsin	2276635	0.9705
Cre02.g120250.t1.1|{STT7}|Calcium/calmodulin-dependent	STLDPSLYNEAGFDEK	STLDPSLYNEAGFDEK	893.413	SA-15N	Trypsin	2515719	0.994	0.94222
Cre02.g120250.t1.1|{STT7}|Calcium/calmodulin-dependent	STLDPSLYNEAGFDEK	STLDPSLYNEAGFDEK	902.386	SA-15N	Trypsin	2370362	0.9732
Cre02.g120250.t1.1|{STT7}|Calcium/calmodulin-dependent	STLDPSLYNEAGFDEK	STLDPSLYNEAGFDEK	893.413	TA-14N	Trypsin	2784697	0.9932	1.30674
Cre02.g120250.t1.1|{STT7}|Calcium/calmodulin-dependent	STLDPSLYNEAGFDEK	STLDPSLYNEAGFDEK	902.386	TA-14N	Trypsin	2131023	0.9813
Cre02.g120250.t1.1|{STT7}|Calcium/calmodulin-dependent	STLDPSLYNEAGFDEK	STLDPSLYNEAGFDEK	893.413	TA-15N	Trypsin	1774931	0.9686	1.77543
Cre02.g120250.t1.1|{STT7}|Calcium/calmodulin-dependent	STLDPSLYNEAGFDEK	STLDPSLYNEAGFDEK	902.386	TA-15N	Trypsin	3151261	0.9706
Cre02.g120250.t1.1|{STT7}|Calcium/calmodulin-dependent	STLDPSLYNEAGFDEK	STLDPSLYNEAGFDEK	893.413	TE-14N	Trypsin	2819105	0.9907	1.44249
Cre02.g120250.t1.1|{STT7}|Calcium/calmodulin-dependent	STLDPSLYNEAGFDEK	STLDPSLYNEAGFDEK	902.386	TE-14N	Trypsin	1954338	0.9667
Cre02.g120250.t1.1|{STT7}|Calcium/calmodulin-dependent	STLDPSLYNEAGFDEK	STLDPSLYNEAGFDEK	893.413	TE-15N	Trypsin	1480464	0.9696	2.16764
Cre02.g120250.t1.1|{STT7}|Calcium/calmodulin-dependent	STLDPSLYNEAGFDEK	STLDPSLYNEAGFDEK	902.386	TE-15N	Trypsin	3209112	0.9758
Cre02.g120250.t1.1|{STT7}|Calcium/calmodulin-dependent	DAGLASMEEAILK	DAGLASM[+16]EEAILK	682.342	Res-14N	LysC	553105	0.9516	0.296553
Cre02.g120250.t1.1|{STT7}|Calcium/calmodulin-dependent	DAGLASMEEAILK	DAGLASM[+16]EEAILK	689.322	Res-14N	LysC	1865113	0.9346
Cre02.g120250.t1.1|{STT7}|Calcium/calmodulin-dependent	DAGLASMEEAILK	DAGLASM[+16]EEAILK	682.342	Res-15N	LysC	2155946	0.9457	0.363445
Cre02.g120250.t1.1|{STT7}|Calcium/calmodulin-dependent	DAGLASMEEAILK	DAGLASM[+16]EEAILK	689.322	Res-15N	LysC	783567	0.9365
Cre02.g120250.t1.1|{STT7}|Calcium/calmodulin-dependent	DAGLASMEEAILK	DAGLASM[+16]EEAILK	682.342	SA-14N	LysC	2440928	0.9379	1.07632
Cre02.g120250.t1.1|{STT7}|Calcium/calmodulin-dependent	DAGLASMEEAILK	DAGLASM[+16]EEAILK	689.322	SA-14N	LysC	2267838	0.9421
Cre02.g120250.t1.1|{STT7}|Calcium/calmodulin-dependent	DAGLASMEEAILK	DAGLASM[+16]EEAILK	682.342	SA-15N	LysC	2125405	0.951	0.836499
Cre02.g120250.t1.1|{STT7}|Calcium/calmodulin-dependent	DAGLASMEEAILK	DAGLASM[+16]EEAILK	689.322	SA-15N	LysC	1777900	0.9403
Cre02.g120250.t1.1|{STT7}|Calcium/calmodulin-dependent	DAGLASMEEAILK	DAGLASM[+16]EEAILK	682.342	TA-14N	LysC	2506115	0.9309	1.31786
Cre02.g120250.t1.1|{STT7}|Calcium/calmodulin-dependent	DAGLASMEEAILK	DAGLASM[+16]EEAILK	689.322	TA-14N	LysC	1901651	0.9483
Cre02.g120250.t1.1|{STT7}|Calcium/calmodulin-dependent	DAGLASMEEAILK	DAGLASM[+16]EEAILK	682.342	TA-15N	LysC	1783633	0.9445	1.63915
Cre02.g120250.t1.1|{STT7}|Calcium/calmodulin-dependent	DAGLASMEEAILK	DAGLASM[+16]EEAILK	689.322	TA-15N	LysC	2923637	0.9419
Cre02.g120250.t1.1|{STT7}|Calcium/calmodulin-dependent	DAGLASMEEAILK	DAGLASM[+16]EEAILK	682.342	TE-14N	LysC	2238771	0.9457	1.49982
Cre02.g120250.t1.1|{STT7}|Calcium/calmodulin-dependent	DAGLASMEEAILK	DAGLASM[+16]EEAILK	689.322	TE-14N	LysC	1492698	0.947
Cre02.g120250.t1.1|{STT7}|Calcium/calmodulin-dependent	DAGLASMEEAILK	DAGLASM[+16]EEAILK	682.342	TE-15N	LysC	710347	0.955	2.15959
Cre02.g120250.t1.1|{STT7}|Calcium/calmodulin-dependent	DAGLASMEEAILK	DAGLASM[+16]EEAILK	689.322	TE-15N	LysC	1534057	0.9494
Cre02.g120250.t1.1|{STT7}|Calcium/calmodulin-dependent	VPNILGVK	VPNILGVK	420.271	Res-14N	LysC	1439537	0.9043	0.296853
Cre02.g120250.t1.1|{STT7}|Calcium/calmodulin-dependent	VPNILGVK	VPNILGVK	425.256	Res-14N	LysC	4849328	0.9149
Cre02.g120250.t1.1|{STT7}|Calcium/calmodulin-dependent	VPNILGVK	VPNILGVK	420.271	Res-15N	LysC	4730422	0.9151	0.386921
Cre02.g120250.t1.1|{STT7}|Calcium/calmodulin-dependent	VPNILGVK	VPNILGVK	425.256	Res-15N	LysC	1830300	0.9143
Cre02.g120250.t1.1|{STT7}|Calcium/calmodulin-dependent	VPNILGVK	VPNILGVK	420.271	SA-14N	LysC	5010459	0.9121	1.19447
Cre02.g120250.t1.1|{STT7}|Calcium/calmodulin-dependent	VPNILGVK	VPNILGVK	425.256	SA-14N	LysC	4194700	0.9144
Cre02.g120250.t1.1|{STT7}|Calcium/calmodulin-dependent	VPNILGVK	VPNILGVK	420.271	SA-15N	LysC	5135505	0.9043	0.877883
Cre02.g120250.t1.1|{STT7}|Calcium/calmodulin-dependent	VPNILGVK	VPNILGVK	425.256	SA-15N	LysC	4508372	0.9134
Cre02.g120250.t1.1|{STT7}|Calcium/calmodulin-dependent	VPNILGVK	VPNILGVK	420.271	TA-14N	LysC	5863032	0.9102	1.3723
Cre02.g120250.t1.1|{STT7}|Calcium/calmodulin-dependent	VPNILGVK	VPNILGVK	425.256	TA-14N	LysC	4272403	0.9129
Cre02.g120250.t1.1|{STT7}|Calcium/calmodulin-dependent	VPNILGVK	VPNILGVK	420.271	TA-15N	LysC	3629638	0.9062	1.44172
Cre02.g120250.t1.1|{STT7}|Calcium/calmodulin-dependent	VPNILGVK	VPNILGVK	425.256	TA-15N	LysC	5232927	0.9088
Cre02.g120250.t1.1|{STT7}|Calcium/calmodulin-dependent	VPNILGVK	VPNILGVK	420.271	TE-14N	LysC	4402177	0.9066	1.5265
Cre02.g120250.t1.1|{STT7}|Calcium/calmodulin-dependent	VPNILGVK	VPNILGVK	425.256	TE-14N	LysC	2883839	0.9123
Cre02.g120250.t1.1|{STT7}|Calcium/calmodulin-dependent	VPNILGVK	VPNILGVK	420.271	TE-15N	LysC	1512795	0.9098	2.10192
Cre02.g120250.t1.1|{STT7}|Calcium/calmodulin-dependent	VPNILGVK	VPNILGVK	425.256	TE-15N	LysC	3179779	0.9064
PSAD
Cre05.g238332.t1.1|{PSAD}|Photosystem	EQCLALTTQLR	EQC[+57]LALTTQLR	666.851	Res-14N	Trypsin	243066672	0.9788	0.981913		Trypsin+LysC:	14N-Res/Mut - 15N WT						15N-Res/Mut - 14N-WT
Cre05.g238332.t1.1|{PSAD}|Photosystem	EQCLALTTQLR	EQC[+57]LALTTQLR	674.827	Res-14N	Trypsin	247544080	0.9806				Trypsin			LysC			Trypsin			LysC
Cre05.g238332.t1.1|{PSAD}|Photosystem	EQCLALTTQLR	EQC[+57]LALTTQLR	666.851	Res-15N	Trypsin	175760144	0.9777	0.858055			EQC[+57]LALTTQLR	IGQNVNPIK	LTPC[+57]FYR	AQTEEFYVITWEAK	Mean	StdDev	EQC[+57]LALTTQLR	IGQNVNPIK	LTPC[+57]FYR	AQTEEFYVITWEAK	Mean	StdDev
Cre05.g238332.t1.1|{PSAD}|Photosystem	EQCLALTTQLR	EQC[+57]LALTTQLR	674.827	Res-15N	Trypsin	150811792	0.9819			Rescue (R4)	1.13304	1.04946	1.10309	1.21925	1.12621	0.0615012	0.996996	1	1.06685	1.29706	1.09023	0.122636
Cre05.g238332.t1.1|{PSAD}|Photosystem	EQCLALTTQLR	EQC[+57]LALTTQLR	666.851	SA-14N	Trypsin	145762400	0.9769	0.78417		S26A/S28A	0.926503	0.975462	0.966426	1.00474	0.968282	0.0279711	0.836374	0.9237	na	1.03255	0.930874	0.0802492
Cre05.g238332.t1.1|{PSAD}|Photosystem	EQCLALTTQLR	EQC[+57]LALTTQLR	674.827	SA-14N	Trypsin	185881136	0.9794			T32A/T33A	0.941585	0.997925	0.968892	0.987211	0.973903	0.0213523	1.00899	1.04321	1.06677	1.05727	1.04406	0.0219168
Cre05.g238332.t1.1|{PSAD}|Photosystem	EQCLALTTQLR	EQC[+57]LALTTQLR	666.851	SA-15N	Trypsin	4977163	0.9822	0.735208		T32E/T33E	1.03003	0.941247	0.986739	1.04171	0.999933	0.0395908	1.00888	0.941309	0.954554	1.01497	0.979929	0.0324095
Cre05.g238332.t1.1|{PSAD}|Photosystem	EQCLALTTQLR	EQC[+57]LALTTQLR	674.827	SA-15N	Trypsin	3659252	0.9816
Cre05.g238332.t1.1|{PSAD}|Photosystem	EQCLALTTQLR	EQC[+57]LALTTQLR	666.851	TA-14N	Trypsin	214266464	0.9804	0.978622
Cre05.g238332.t1.1|{PSAD}|Photosystem	EQCLALTTQLR	EQC[+57]LALTTQLR	674.827	TA-14N	Trypsin	218947200	0.9796			Trypsin+LysC (log2):	14N-Res/Mut - 15N WT						15N-Res/Mut - 14N-WT
Cre05.g238332.t1.1|{PSAD}|Photosystem	EQCLALTTQLR	EQC[+57]LALTTQLR	666.851	TA-15N	Trypsin	139537200	0.9786	1.22838			Trypsin			LysC			Trypsin			LysC
Cre05.g238332.t1.1|{PSAD}|Photosystem	EQCLALTTQLR	EQC[+57]LALTTQLR	674.827	TA-15N	Trypsin	171404880	0.9801				EQC[+57]LALTTQLR	IGQNVNPIK	LTPC[+57]FYR	AQTEEFYVITWEAK	Mean	StdDev	EQC[+57]LALTTQLR	IGQNVNPIK	LTPC[+57]FYR	AQTEEFYVITWEAK	Mean	StdDev	Mean(all)	StdDev(all)
Cre05.g238332.t1.1|{PSAD}|Photosystem	EQCLALTTQLR	EQC[+57]LALTTQLR	666.851	TE-14N	Trypsin	281507264	0.979	1.43368		Rescue (R4)	0.180197	0.0696434	0.141546	0.285999	0.169346	0.0781652	-0.00434016	0	0.0933574	0.375244	0.116065	0.154643	0.142706	0.125387
Cre05.g238332.t1.1|{PSAD}|Photosystem	EQCLALTTQLR	EQC[+57]LALTTQLR	674.827	TE-14N	Trypsin	196352592	0.9836			S26A/S28A	-0.110132	-0.035843	-0.0492685	0.00682024	-0.0471057	0.0418683	-0.257781	-0.114504	na	0.0462117	-0.108691	0.124172	-0.0734994	0.0924044
Cre05.g238332.t1.1|{PSAD}|Photosystem	EQCLALTTQLR	EQC[+57]LALTTQLR	666.851	TE-15N	Trypsin	138367424	0.9781	1.43067		T32A/T33A	-0.0868361	-0.00299729	-0.0455928	-0.0185693	-0.0384989	0.0317977	0.0129067	0.0610289	0.0932541	0.080348	0.0618844	0.0305144	0.0116928	0.0590789
Cre05.g238332.t1.1|{PSAD}|Photosystem	EQCLALTTQLR	EQC[+57]LALTTQLR	674.827	TE-15N	Trypsin	197957920	0.984			T32E/T33E	0.0426932	-0.0873544	-0.019259	0.0589567	-0.00124085	0.0576501	0.0127604	-0.0872593	-0.0671014	0.0214342	-0.0300415	0.0477731	-0.0156412	0.0548659
Cre05.g238332.t1.1|{PSAD}|Photosystem	IGQNVNPIK	IGQNVNPIK	491.788	Res-14N	Trypsin	245478800	0.9721	0.90948
Cre05.g238332.t1.1|{PSAD}|Photosystem	IGQNVNPIK	IGQNVNPIK	498.268	Res-14N	Trypsin	269911264	0.9736
Cre05.g238332.t1.1|{PSAD}|Photosystem	IGQNVNPIK	IGQNVNPIK	491.788	Res-15N	Trypsin	286134688	0.9775	0.86064
Cre05.g238332.t1.1|{PSAD}|Photosystem	IGQNVNPIK	IGQNVNPIK	498.268	Res-15N	Trypsin	246258896	0.9759
Cre05.g238332.t1.1|{PSAD}|Photosystem	IGQNVNPIK	IGQNVNPIK	491.788	SA-14N	Trypsin	175070976	0.9717	0.825607
Cre05.g238332.t1.1|{PSAD}|Photosystem	IGQNVNPIK	IGQNVNPIK	498.268	SA-14N	Trypsin	212051248	0.9787
Cre05.g238332.t1.1|{PSAD}|Photosystem	IGQNVNPIK	IGQNVNPIK	491.788	SA-15N	Trypsin	168544448	0.9698	0.811972
Cre05.g238332.t1.1|{PSAD}|Photosystem	IGQNVNPIK	IGQNVNPIK	498.268	SA-15N	Trypsin	136853360	0.9689
Cre05.g238332.t1.1|{PSAD}|Photosystem	IGQNVNPIK	IGQNVNPIK	491.788	TA-14N	Trypsin	374288480	0.9687	1.03718
Cre05.g238332.t1.1|{PSAD}|Photosystem	IGQNVNPIK	IGQNVNPIK	498.268	TA-14N	Trypsin	360872384	0.9763
Cre05.g238332.t1.1|{PSAD}|Photosystem	IGQNVNPIK	IGQNVNPIK	491.788	TA-15N	Trypsin	189338480	0.9775	1.27005
Cre05.g238332.t1.1|{PSAD}|Photosystem	IGQNVNPIK	IGQNVNPIK	498.268	TA-15N	Trypsin	240468560	0.9788
Cre05.g238332.t1.1|{PSAD}|Photosystem	IGQNVNPIK	IGQNVNPIK	491.788	TE-14N	Trypsin	254665248	0.9745	1.3101
Cre05.g238332.t1.1|{PSAD}|Photosystem	IGQNVNPIK	IGQNVNPIK	498.268	TE-14N	Trypsin	194385984	0.9708
Cre05.g238332.t1.1|{PSAD}|Photosystem	IGQNVNPIK	IGQNVNPIK	491.788	TE-15N	Trypsin	169648960	0.9747	1.33484
Cre05.g238332.t1.1|{PSAD}|Photosystem	IGQNVNPIK	IGQNVNPIK	498.268	TE-15N	Trypsin	226454672	0.9781
Cre05.g238332.t1.1|{PSAD}|Photosystem	LTPCFYR	LTPC[+57]FYR	478.737	Res-14N	Trypsin	136069760	0.9257	0.955956
Cre05.g238332.t1.1|{PSAD}|Photosystem	LTPCFYR	LTPC[+57]FYR	483.722	Res-14N	Trypsin	142338960	0.9261
Cre05.g238332.t1.1|{PSAD}|Photosystem	LTPCFYR	LTPC[+57]FYR	478.737	Res-15N	Trypsin	154589280	0.9275	0.918174
Cre05.g238332.t1.1|{PSAD}|Photosystem	LTPCFYR	LTPC[+57]FYR	483.722	Res-15N	Trypsin	141939792	0.9293
Cre05.g238332.t1.1|{PSAD}|Photosystem	LTPCFYR	LTPC[+57]FYR	478.737	SA-14N	Trypsin	106142120	0.9135	0.81796
Cre05.g238332.t1.1|{PSAD}|Photosystem	LTPCFYR	LTPC[+57]FYR	483.722	SA-14N	Trypsin	129764504	0.9267
Cre05.g238332.t1.1|{PSAD}|Photosystem	LTPCFYR	LTPC[+57]FYR	478.737	SA-15N	Trypsin	#N/A	#N/A
Cre05.g238332.t1.1|{PSAD}|Photosystem	LTPCFYR	LTPC[+57]FYR	483.722	SA-15N	Trypsin	#N/A	#N/A
Cre05.g238332.t1.1|{PSAD}|Photosystem	LTPCFYR	LTPC[+57]FYR	478.737	TA-14N	Trypsin	149932448	0.9208	1.007
Cre05.g238332.t1.1|{PSAD}|Photosystem	LTPCFYR	LTPC[+57]FYR	483.722	TA-14N	Trypsin	148889936	0.9317
Cre05.g238332.t1.1|{PSAD}|Photosystem	LTPCFYR	LTPC[+57]FYR	478.737	TA-15N	Trypsin	109373888	0.9247	1.29873
Cre05.g238332.t1.1|{PSAD}|Photosystem	LTPCFYR	LTPC[+57]FYR	483.722	TA-15N	Trypsin	142047568	0.9273
Cre05.g238332.t1.1|{PSAD}|Photosystem	LTPCFYR	LTPC[+57]FYR	478.737	TE-14N	Trypsin	143091936	0.9247	1.37342
Cre05.g238332.t1.1|{PSAD}|Photosystem	LTPCFYR	LTPC[+57]FYR	483.722	TE-14N	Trypsin	104186552	0.9233
Cre05.g238332.t1.1|{PSAD}|Photosystem	LTPCFYR	LTPC[+57]FYR	478.737	TE-15N	Trypsin	91844824	0.9199	1.35362
Cre05.g238332.t1.1|{PSAD}|Photosystem	LTPCFYR	LTPC[+57]FYR	483.722	TE-15N	Trypsin	124323408	0.9272
Cre05.g238332.t1.1|{PSAD}|Photosystem	AQTEEFYVITWEAK	AQTEEFYVITWEAK	857.92	Res-14N	LysC	111920976	0.8804	0.96059
Cre05.g238332.t1.1|{PSAD}|Photosystem	AQTEEFYVITWEAK	AQTEEFYVITWEAK	866.395	Res-14N	LysC	116512736	0.8818
Cre05.g238332.t1.1|{PSAD}|Photosystem	AQTEEFYVITWEAK	AQTEEFYVITWEAK	857.92	Res-15N	LysC	93501664	0.8873	0.826428
Cre05.g238332.t1.1|{PSAD}|Photosystem	AQTEEFYVITWEAK	AQTEEFYVITWEAK	866.395	Res-15N	LysC	77272392	0.8881
Cre05.g238332.t1.1|{PSAD}|Photosystem	AQTEEFYVITWEAK	AQTEEFYVITWEAK	857.92	SA-14N	LysC	85911024	0.8791	0.837594
Cre05.g238332.t1.1|{PSAD}|Photosystem	AQTEEFYVITWEAK	AQTEEFYVITWEAK	866.395	SA-14N	LysC	102568800	0.8816
Cre05.g238332.t1.1|{PSAD}|Photosystem	AQTEEFYVITWEAK	AQTEEFYVITWEAK	857.92	SA-15N	LysC	115154904	0.8748	0.843104
Cre05.g238332.t1.1|{PSAD}|Photosystem	AQTEEFYVITWEAK	AQTEEFYVITWEAK	866.395	SA-15N	LysC	97087568	0.8808
Cre05.g238332.t1.1|{PSAD}|Photosystem	AQTEEFYVITWEAK	AQTEEFYVITWEAK	857.92	TA-14N	LysC	101107072	0.8832	1.04746
Cre05.g238332.t1.1|{PSAD}|Photosystem	AQTEEFYVITWEAK	AQTEEFYVITWEAK	866.395	TA-14N	LysC	96525504	0.8836
Cre05.g238332.t1.1|{PSAD}|Photosystem	AQTEEFYVITWEAK	AQTEEFYVITWEAK	857.92	TA-15N	LysC	87528728	0.8809	1.17423
Cre05.g238332.t1.1|{PSAD}|Photosystem	AQTEEFYVITWEAK	AQTEEFYVITWEAK	866.395	TA-15N	LysC	102778912	0.8857
Cre05.g238332.t1.1|{PSAD}|Photosystem	AQTEEFYVITWEAK	AQTEEFYVITWEAK	857.92	TE-14N	LysC	135923072	0.8783	1.41746
Cre05.g238332.t1.1|{PSAD}|Photosystem	AQTEEFYVITWEAK	AQTEEFYVITWEAK	866.395	TE-14N	LysC	95892224	0.876
Cre05.g238332.t1.1|{PSAD}|Photosystem	AQTEEFYVITWEAK	AQTEEFYVITWEAK	857.92	TE-15N	LysC	40291744	0.8905	1.3922
Cre05.g238332.t1.1|{PSAD}|Photosystem	AQTEEFYVITWEAK	AQTEEFYVITWEAK	866.395	TE-15N	LysC	56094160	0.8879
LHCSR1
Cre08.g365900.t1.2|Stress-related	AGAPVPEDVLAYAK	AGAPVPEDVLAYAK	700.875	Res-14N	Trypsin	28246976	0.8357	4.57628		Trypsin+LysC:	14N-Res/Mut - 15N WT						15N-Res/Mut - 14N-WT
Cre08.g365900.t1.2|Stress-related	AGAPVPEDVLAYAK	AGAPVPEDVLAYAK	708.352	Res-14N	Trypsin	6172481	0.833				Trypsin			LysC			Trypsin			LysC
Cre08.g365900.t1.2|Stress-related	AGAPVPEDVLAYAK	AGAPVPEDVLAYAK	700.875	Res-15N	Trypsin	2269232	0.8266	12.6638			AGAPVPEDVLAYAK	DLGLPLTPLPDNLK	TLPGVTAPFDNVFDPAGFLATASVK	AGAPVPEDVLAYAK	Mean	StdDev	AGAPVPEDVLAYAK	DLGLPLTPLPDNLK	TLPGVTAPFDNVFDPAGFLATASVK	AGAPVPEDVLAYAK	Mean	StDev
Cre08.g365900.t1.2|Stress-related	AGAPVPEDVLAYAK	AGAPVPEDVLAYAK	708.352	Res-15N	Trypsin	28737010	0.8371			Rescue (R4)	5.28061	4.8574	4.90125	4.65047	4.90806	0.0444094	14.7144	17.4787	21.36	24.969	19.5601	1.597
Cre08.g365900.t1.2|Stress-related	AGAPVPEDVLAYAK	AGAPVPEDVLAYAK	700.875	SA-14N	Trypsin	9938713	0.8359	1.61983		S26A/S28A	1.91385	1.95899	1.95071	2.07365	1.96782	0.0186457	12.6191	14.1633	16.1471	11.5519	14.132	1.65829
Cre08.g365900.t1.2|Stress-related	AGAPVPEDVLAYAK	AGAPVPEDVLAYAK	708.352	SA-14N	Trypsin	6135643	0.8323			T32A/T33A	0.763539	0.723138	0.759501	0.813349	0.757028	0.0267183	2.59592	3.24374	3.10391	3.10686	3.06635	0.162361
Cre08.g365900.t1.2|Stress-related	AGAPVPEDVLAYAK	AGAPVPEDVLAYAK	700.875	SA-15N	Trypsin	1902325	0.8295	11.0927		T32E/T33E	2.57646	2.31842	2.40818	2.27702	2.38445	0.0472976	4.17367	4.63651	4.70954	4.39286	4.5431	0.186138
Cre08.g365900.t1.2|Stress-related	AGAPVPEDVLAYAK	AGAPVPEDVLAYAK	708.352	SA-15N	Trypsin	21101936	0.8375
Cre08.g365900.t1.2|Stress-related	AGAPVPEDVLAYAK	AGAPVPEDVLAYAK	700.875	TA-14N	Trypsin	4648924	0.8353	0.793572
Cre08.g365900.t1.2|Stress-related	AGAPVPEDVLAYAK	AGAPVPEDVLAYAK	708.352	TA-14N	Trypsin	5858223	0.8368			Trypsin+LysC (log2):	14N-Res/Mut - 15N WT						15N-Res/Mut - 14N-WT
Cre08.g365900.t1.2|Stress-related	AGAPVPEDVLAYAK	AGAPVPEDVLAYAK	700.875	TA-15N	Trypsin	1502406	0.8309	3.16038			Trypsin			LysC			Trypsin			LysC
Cre08.g365900.t1.2|Stress-related	AGAPVPEDVLAYAK	AGAPVPEDVLAYAK	708.352	TA-15N	Trypsin	4748178	0.8347				AGAPVPEDVLAYAK	DLGLPLTPLPDNLK	TLPGVTAPFDNVFDPAGFLATASVK	AGAPVPEDVLAYAK	Mean	StdDev	AGAPVPEDVLAYAK	DLGLPLTPLPDNLK	TLPGVTAPFDNVFDPAGFLATASVK	AGAPVPEDVLAYAK	Mean	StDev	Mean(all)	StdDev(all)
Cre08.g365900.t1.2|Stress-related	AGAPVPEDVLAYAK	AGAPVPEDVLAYAK	700.875	TE-14N	Trypsin	17572916	0.836	3.58612		Rescue (R4)	2.4007	2.28018	2.29315	2.21738	2.29412	0.0118005	3.87915	4.12753	4.41684	4.64207	4.26833	0.118238	3.28123	0.99067
Cre08.g365900.t1.2|Stress-related	AGAPVPEDVLAYAK	AGAPVPEDVLAYAK	708.352	TE-14N	Trypsin	4900255	0.8386			S26A/S28A	0.936475	0.970113	0.963997	1.05217	0.976145	0.0130946	3.65753	3.82409	4.0132	3.53005	3.81036	0.171497	2.39325	1.42232
Cre08.g365900.t1.2|Stress-related	AGAPVPEDVLAYAK	AGAPVPEDVLAYAK	700.875	TE-15N	Trypsin	1321570	0.8312	5.91855		T32A/T33A	-0.389225	-0.467656	-0.396877	-0.298054	-0.402724	0.0507982	1.37625	1.69766	1.63409	1.63546	1.61253	0.079773	0.604904	1.00985
Cre08.g365900.t1.2|Stress-related	AGAPVPEDVLAYAK	AGAPVPEDVLAYAK	708.352	TE-15N	Trypsin	7821784	0.8355			T32E/T33E	1.36539	1.21314	1.26795	1.18715	1.25245	0.0280021	2.06132	2.21304	2.23559	2.13516	2.18229	0.0601406	1.71737	0.467278
Cre08.g365900.t1.2|Stress-related	DLGLPLTPLPDNLK	DLGLPLTPLPDNLK	753.432	Res-14N	Trypsin	8228152	0.974	4.20951
Cre08.g365900.t1.2|Stress-related	DLGLPLTPLPDNLK	DLGLPLTPLPDNLK	761.409	Res-14N	Trypsin	1954656	0.9731
Cre08.g365900.t1.2|Stress-related	DLGLPLTPLPDNLK	DLGLPLTPLPDNLK	753.432	Res-15N	Trypsin	451782	0.9616	15.0429
Cre08.g365900.t1.2|Stress-related	DLGLPLTPLPDNLK	DLGLPLTPLPDNLK	761.409	Res-15N	Trypsin	6796098	0.9763
Cre08.g365900.t1.2|Stress-related	DLGLPLTPLPDNLK	DLGLPLTPLPDNLK	753.432	SA-14N	Trypsin	2494776	0.9758	1.65805
Cre08.g365900.t1.2|Stress-related	DLGLPLTPLPDNLK	DLGLPLTPLPDNLK	761.409	SA-14N	Trypsin	1504649	0.9666
Cre08.g365900.t1.2|Stress-related	DLGLPLTPLPDNLK	DLGLPLTPLPDNLK	753.432	SA-15N	Trypsin	481323	0.9609	12.4502
Cre08.g365900.t1.2|Stress-related	DLGLPLTPLPDNLK	DLGLPLTPLPDNLK	761.409	SA-15N	Trypsin	5992551	0.9735
Cre08.g365900.t1.2|Stress-related	DLGLPLTPLPDNLK	DLGLPLTPLPDNLK	753.432	TA-14N	Trypsin	992241	0.9684	0.751582
Cre08.g365900.t1.2|Stress-related	DLGLPLTPLPDNLK	DLGLPLTPLPDNLK	761.409	TA-14N	Trypsin	1320203	0.9703
Cre08.g365900.t1.2|Stress-related	DLGLPLTPLPDNLK	DLGLPLTPLPDNLK	753.432	TA-15N	Trypsin	342178	0.9589	3.94906
Cre08.g365900.t1.2|Stress-related	DLGLPLTPLPDNLK	DLGLPLTPLPDNLK	761.409	TA-15N	Trypsin	1351281	0.9697
Cre08.g365900.t1.2|Stress-related	DLGLPLTPLPDNLK	DLGLPLTPLPDNLK	753.432	TE-14N	Trypsin	4642063	0.978	3.22696
Cre08.g365900.t1.2|Stress-related	DLGLPLTPLPDNLK	DLGLPLTPLPDNLK	761.409	TE-14N	Trypsin	1438524	0.9702
Cre08.g365900.t1.2|Stress-related	DLGLPLTPLPDNLK	DLGLPLTPLPDNLK	753.432	TE-15N	Trypsin	278049	0.9508	6.57489
Cre08.g365900.t1.2|Stress-related	DLGLPLTPLPDNLK	DLGLPLTPLPDNLK	761.409	TE-15N	Trypsin	1828142	0.9767
Cre08.g365900.t1.2|Stress-related	TLPGVTAPFDNVFDPAGFLATASVK	TLPGVTAPFDNVFDPAGFLATASVK	845.776	Res-14N	Trypsin	4636836	0.9478	4.24752
Cre08.g365900.t1.2|Stress-related	TLPGVTAPFDNVFDPAGFLATASVK	TLPGVTAPFDNVFDPAGFLATASVK	854.749	Res-14N	Trypsin	1091658	0.9464
Cre08.g365900.t1.2|Stress-related	TLPGVTAPFDNVFDPAGFLATASVK	TLPGVTAPFDNVFDPAGFLATASVK	845.776	Res-15N	Trypsin	153186	0.9386	18.3833
Cre08.g365900.t1.2|Stress-related	TLPGVTAPFDNVFDPAGFLATASVK	TLPGVTAPFDNVFDPAGFLATASVK	854.749	Res-15N	Trypsin	2816061	0.941
Cre08.g365900.t1.2|Stress-related	TLPGVTAPFDNVFDPAGFLATASVK	TLPGVTAPFDNVFDPAGFLATASVK	845.776	SA-14N	Trypsin	1266014	0.9523	1.65103
Cre08.g365900.t1.2|Stress-related	TLPGVTAPFDNVFDPAGFLATASVK	TLPGVTAPFDNVFDPAGFLATASVK	854.749	SA-14N	Trypsin	766802	0.9377
Cre08.g365900.t1.2|Stress-related	TLPGVTAPFDNVFDPAGFLATASVK	TLPGVTAPFDNVFDPAGFLATASVK	845.776	SA-15N	Trypsin	212413	0.9384	14.194
Cre08.g365900.t1.2|Stress-related	TLPGVTAPFDNVFDPAGFLATASVK	TLPGVTAPFDNVFDPAGFLATASVK	854.749	SA-15N	Trypsin	3014984	0.9433
Cre08.g365900.t1.2|Stress-related	TLPGVTAPFDNVFDPAGFLATASVK	TLPGVTAPFDNVFDPAGFLATASVK	845.776	TA-14N	Trypsin	451295	0.9463	0.789375
Cre08.g365900.t1.2|Stress-related	TLPGVTAPFDNVFDPAGFLATASVK	TLPGVTAPFDNVFDPAGFLATASVK	854.749	TA-14N	Trypsin	571712	0.9407
Cre08.g365900.t1.2|Stress-related	TLPGVTAPFDNVFDPAGFLATASVK	TLPGVTAPFDNVFDPAGFLATASVK	845.776	TA-15N	Trypsin	169934	0.9577	3.77883
Cre08.g365900.t1.2|Stress-related	TLPGVTAPFDNVFDPAGFLATASVK	TLPGVTAPFDNVFDPAGFLATASVK	854.749	TA-15N	Trypsin	642151	0.9523
Cre08.g365900.t1.2|Stress-related	TLPGVTAPFDNVFDPAGFLATASVK	TLPGVTAPFDNVFDPAGFLATASVK	845.776	TE-14N	Trypsin	2997805	0.9515	3.3519
Cre08.g365900.t1.2|Stress-related	TLPGVTAPFDNVFDPAGFLATASVK	TLPGVTAPFDNVFDPAGFLATASVK	854.749	TE-14N	Trypsin	894361	0.9434
Cre08.g365900.t1.2|Stress-related	TLPGVTAPFDNVFDPAGFLATASVK	TLPGVTAPFDNVFDPAGFLATASVK	845.776	TE-15N	Trypsin	187591	0.9455	6.67846
Cre08.g365900.t1.2|Stress-related	TLPGVTAPFDNVFDPAGFLATASVK	TLPGVTAPFDNVFDPAGFLATASVK	854.749	TE-15N	Trypsin	1252819	0.9478
Cre08.g365900.t1.2|Stress-related	AGAPVPEDVLAYAK	AGAPVPEDVLAYAK	700.875	Res-14N	LysC	28160028	0.8764	3.66387
Cre08.g365900.t1.2|Stress-related	AGAPVPEDVLAYAK	AGAPVPEDVLAYAK	708.352	Res-14N	LysC	7685868	0.8718
Cre08.g365900.t1.2|Stress-related	AGAPVPEDVLAYAK	AGAPVPEDVLAYAK	700.875	Res-15N	LysC	2287004	0.8808	15.9092
Cre08.g365900.t1.2|Stress-related	AGAPVPEDVLAYAK	AGAPVPEDVLAYAK	708.352	Res-15N	LysC	36384320	0.8853
Cre08.g365900.t1.2|Stress-related	AGAPVPEDVLAYAK	AGAPVPEDVLAYAK	700.875	SA-14N	LysC	14389014	0.8984	1.72869
Cre08.g365900.t1.2|Stress-related	AGAPVPEDVLAYAK	AGAPVPEDVLAYAK	708.352	SA-14N	LysC	8323673	0.8872
Cre08.g365900.t1.2|Stress-related	AGAPVPEDVLAYAK	AGAPVPEDVLAYAK	700.875	SA-15N	LysC	3171160	0.8858	9.43241
Cre08.g365900.t1.2|Stress-related	AGAPVPEDVLAYAK	AGAPVPEDVLAYAK	708.352	SA-15N	LysC	29911666	0.8872
Cre08.g365900.t1.2|Stress-related	AGAPVPEDVLAYAK	AGAPVPEDVLAYAK	700.875	TA-14N	LysC	5891419	0.8928	0.862991
Cre08.g365900.t1.2|Stress-related	AGAPVPEDVLAYAK	AGAPVPEDVLAYAK	708.352	TA-14N	LysC	6826746	0.8938
Cre08.g365900.t1.2|Stress-related	AGAPVPEDVLAYAK	AGAPVPEDVLAYAK	700.875	TA-15N	LysC	2187087	0.8912	3.45055
Cre08.g365900.t1.2|Stress-related	AGAPVPEDVLAYAK	AGAPVPEDVLAYAK	708.352	TA-15N	LysC	7546656	0.8933
Cre08.g365900.t1.2|Stress-related	AGAPVPEDVLAYAK	AGAPVPEDVLAYAK	700.875	TE-14N	LysC	20627302	0.8871	3.09834
Cre08.g365900.t1.2|Stress-related	AGAPVPEDVLAYAK	AGAPVPEDVLAYAK	708.352	TE-14N	LysC	6657544	0.8832
Cre08.g365900.t1.2|Stress-related	AGAPVPEDVLAYAK	AGAPVPEDVLAYAK	700.875	TE-15N	LysC	841172	0.8536	6.02555
Cre08.g365900.t1.2|Stress-related	AGAPVPEDVLAYAK	AGAPVPEDVLAYAK	708.352	TE-15N	LysC	5068523	0.8929
CYT b6
NCBI-BK000554.2-DAA00911.1|28269733|TPA_inf:	GGVGVGQATLTR	GGVGVGQATLTR	558.312	Res-14N	Trypsin	62853668	0.9794	0.653111		Trypsin+LysC:	14N-Res/Mut - 15N WT						15N-Res/Mut - 14N-WT
NCBI-BK000554.2-DAA00911.1|28269733|TPA_inf:	GGVGVGQATLTR	GGVGVGQATLTR	566.288	Res-14N	Trypsin	96237328	0.9848				Trypsin			LysC			Trypsin			LysC
NCBI-BK000554.2-DAA00911.1|28269733|TPA_inf:	GGVGVGQATLTR	GGVGVGQATLTR	558.312	Res-15N	Trypsin	219696816	0.9837	0.664442			GGVGVGQATLTR	IVTGVPDAIPGVGGFIVELLR	VYDWFEER	VYDWFEERLEIQAIADDITSK	Mean	StdDev	GGVGVGQATLTR	IVTGVPDAIPGVGGFIVELLR	VYDWFEER	VYDWFEERLEIQAIADDITSK	Mean	StDev
NCBI-BK000554.2-DAA00911.1|28269733|TPA_inf:	GGVGVGQATLTR	GGVGVGQATLTR	566.288	Res-15N	Trypsin	145975776	0.9822			Rescue (R4)	0.753631	0.663432	0.676819	0.778914	0.718199	0.0491261	0.772033	0.756405	0.813528	1.11019	0.863039	0.144213
NCBI-BK000554.2-DAA00911.1|28269733|TPA_inf:	GGVGVGQATLTR	GGVGVGQATLTR	558.312	SA-14N	Trypsin	116181040	0.9822	0.779125		S26A/S28A	0.920543	0.903986	0.939814	0.9077	0.918011	0.0140073	0.890984	0.994346	0.937523	1.10767	0.982631	0.080942
NCBI-BK000554.2-DAA00911.1|28269733|TPA_inf:	GGVGVGQATLTR	GGVGVGQATLTR	566.288	SA-14N	Trypsin	149117376	0.9873			T32A/T33A	0.968582	0.880838	0.874285	0.926876	0.912645	0.0381269	1.07336	0.98172	1.07911	1.05856	1.04819	0.0391004
NCBI-BK000554.2-DAA00911.1|28269733|TPA_inf:	GGVGVGQATLTR	GGVGVGQATLTR	558.312	SA-15N	Trypsin	47705040	0.981	0.783213		T32E/T33E	1.03292	0.977246	1.03874	1.00303	1.01298	0.024685	0.84968	0.986031	0.952522	0.953304	0.935384	0.0512957
NCBI-BK000554.2-DAA00911.1|28269733|TPA_inf:	GGVGVGQATLTR	GGVGVGQATLTR	566.288	SA-15N	Trypsin	37363228	0.9938
NCBI-BK000554.2-DAA00911.1|28269733|TPA_inf:	GGVGVGQATLTR	GGVGVGQATLTR	558.312	TA-14N	Trypsin	152836016	0.9808	1.00668
NCBI-BK000554.2-DAA00911.1|28269733|TPA_inf:	GGVGVGQATLTR	GGVGVGQATLTR	566.288	TA-14N	Trypsin	151821872	0.9839			Trypsin+LysC (log2):	14N-Res/Mut - 15N WT						15N-Res/Mut - 14N-WT
NCBI-BK000554.2-DAA00911.1|28269733|TPA_inf:	GGVGVGQATLTR	GGVGVGQATLTR	558.312	TA-15N	Trypsin	116393016	0.9862	1.30675			Trypsin			LysC			Trypsin			LysC
NCBI-BK000554.2-DAA00911.1|28269733|TPA_inf:	GGVGVGQATLTR	GGVGVGQATLTR	566.288	TA-15N	Trypsin	152096448	0.9831				GGVGVGQATLTR	IVTGVPDAIPGVGGFIVELLR	VYDWFEER	VYDWFEERLEIQAIADDITSK	Mean	StdDev	GGVGVGQATLTR	IVTGVPDAIPGVGGFIVELLR	VYDWFEER	VYDWFEERLEIQAIADDITSK	Mean	StDev	Mean(all)	StdDev(all)
NCBI-BK000554.2-DAA00911.1|28269733|TPA_inf:	GGVGVGQATLTR	GGVGVGQATLTR	558.312	TE-14N	Trypsin	101572864	0.9846	1.4377		Rescue (R4)	-0.408069	-0.59198	-0.563159	-0.360465	-0.480918	0.0986335	-0.373266	-0.402769	-0.297737	0.15081	-0.230741	0.223594	-0.355829	0.213327
NCBI-BK000554.2-DAA00911.1|28269733|TPA_inf:	GGVGVGQATLTR	GGVGVGQATLTR	566.288	TE-14N	Trypsin	70649440	0.9764			S26A/S28A	-0.119444	-0.145627	-0.0895523	-0.139713	-0.123584	0.0219167	-0.166528	-0.00817944	-0.0930746	0.147531	-0.030063	0.116846	-0.0768235	0.0961934
NCBI-BK000554.2-DAA00911.1|28269733|TPA_inf:	GGVGVGQATLTR	GGVGVGQATLTR	558.312	TE-15N	Trypsin	44323156	0.9808	1.20491		T32A/T33A	-0.0460543	-0.183051	-0.193825	-0.109552	-0.133121	0.0598208	0.10213	-0.026617	0.109844	0.0821041	0.0668652	0.0549134	-0.0331276	0.115306
NCBI-BK000554.2-DAA00911.1|28269733|TPA_inf:	GGVGVGQATLTR	GGVGVGQATLTR	566.288	TE-15N	Trypsin	53405264	0.9745			T32E/T33E	0.0467327	-0.0332069	0.054837	0.00436098	0.018181	0.035322	-0.235008	-0.0202958	-0.0701761	-0.0689923	-0.098618	0.081276	-0.0402185	0.0856575
NCBI-BK000554.2-DAA00911.1|28269733|TPA_inf:	IVTGVPDAIPGVGGFIVELLR	IVTGVPDAIPGVGGFIVELLR	708.081	Res-14N	Trypsin	6591751	0.9697	0.574942
NCBI-BK000554.2-DAA00911.1|28269733|TPA_inf:	IVTGVPDAIPGVGGFIVELLR	IVTGVPDAIPGVGGFIVELLR	716.057	Res-14N	Trypsin	11465062	0.973
NCBI-BK000554.2-DAA00911.1|28269733|TPA_inf:	IVTGVPDAIPGVGGFIVELLR	IVTGVPDAIPGVGGFIVELLR	708.081	Res-15N	Trypsin	6178310	0.9705	0.650992
NCBI-BK000554.2-DAA00911.1|28269733|TPA_inf:	IVTGVPDAIPGVGGFIVELLR	IVTGVPDAIPGVGGFIVELLR	716.057	Res-15N	Trypsin	4022033	0.9712
NCBI-BK000554.2-DAA00911.1|28269733|TPA_inf:	IVTGVPDAIPGVGGFIVELLR	IVTGVPDAIPGVGGFIVELLR	708.081	SA-14N	Trypsin	4471267	0.9704	0.765112
NCBI-BK000554.2-DAA00911.1|28269733|TPA_inf:	IVTGVPDAIPGVGGFIVELLR	IVTGVPDAIPGVGGFIVELLR	716.057	SA-14N	Trypsin	5843939	0.973
NCBI-BK000554.2-DAA00911.1|28269733|TPA_inf:	IVTGVPDAIPGVGGFIVELLR	IVTGVPDAIPGVGGFIVELLR	708.081	SA-15N	Trypsin	4620533	0.9713	0.874073
NCBI-BK000554.2-DAA00911.1|28269733|TPA_inf:	IVTGVPDAIPGVGGFIVELLR	IVTGVPDAIPGVGGFIVELLR	716.057	SA-15N	Trypsin	4038685	0.9745
NCBI-BK000554.2-DAA00911.1|28269733|TPA_inf:	IVTGVPDAIPGVGGFIVELLR	IVTGVPDAIPGVGGFIVELLR	708.081	TA-14N	Trypsin	6349080	0.9712	0.915485
NCBI-BK000554.2-DAA00911.1|28269733|TPA_inf:	IVTGVPDAIPGVGGFIVELLR	IVTGVPDAIPGVGGFIVELLR	716.057	TA-14N	Trypsin	6935209	0.9729
NCBI-BK000554.2-DAA00911.1|28269733|TPA_inf:	IVTGVPDAIPGVGGFIVELLR	IVTGVPDAIPGVGGFIVELLR	708.081	TA-15N	Trypsin	5760501	0.9681	1.19519
NCBI-BK000554.2-DAA00911.1|28269733|TPA_inf:	IVTGVPDAIPGVGGFIVELLR	IVTGVPDAIPGVGGFIVELLR	716.057	TA-15N	Trypsin	6884868	0.9721
NCBI-BK000554.2-DAA00911.1|28269733|TPA_inf:	IVTGVPDAIPGVGGFIVELLR	IVTGVPDAIPGVGGFIVELLR	708.081	TE-14N	Trypsin	15593891	0.9701	1.36021
NCBI-BK000554.2-DAA00911.1|28269733|TPA_inf:	IVTGVPDAIPGVGGFIVELLR	IVTGVPDAIPGVGGFIVELLR	716.057	TE-14N	Trypsin	11464358	0.9746
NCBI-BK000554.2-DAA00911.1|28269733|TPA_inf:	IVTGVPDAIPGVGGFIVELLR	IVTGVPDAIPGVGGFIVELLR	708.081	TE-15N	Trypsin	9073028	0.9721	1.39826
NCBI-BK000554.2-DAA00911.1|28269733|TPA_inf:	IVTGVPDAIPGVGGFIVELLR	IVTGVPDAIPGVGGFIVELLR	716.057	TE-15N	Trypsin	12686457	0.9715
NCBI-BK000554.2-DAA00911.1|28269733|TPA_inf:	VYDWFEER	VYDWFEER	572.259	Res-14N	Trypsin	6741774	0.9737	0.586544
NCBI-BK000554.2-DAA00911.1|28269733|TPA_inf:	VYDWFEER	VYDWFEER	578.241	Res-14N	Trypsin	11494065	0.9709
NCBI-BK000554.2-DAA00911.1|28269733|TPA_inf:	VYDWFEER	VYDWFEER	572.259	Res-15N	Trypsin	27812124	0.9709	0.700154
NCBI-BK000554.2-DAA00911.1|28269733|TPA_inf:	VYDWFEER	VYDWFEER	578.241	Res-15N	Trypsin	19472776	0.9638
NCBI-BK000554.2-DAA00911.1|28269733|TPA_inf:	VYDWFEER	VYDWFEER	572.259	SA-14N	Trypsin	24472452	0.9684	0.795436
NCBI-BK000554.2-DAA00911.1|28269733|TPA_inf:	VYDWFEER	VYDWFEER	578.241	SA-14N	Trypsin	30766088	0.9669
NCBI-BK000554.2-DAA00911.1|28269733|TPA_inf:	VYDWFEER	VYDWFEER	572.259	SA-15N	Trypsin	6469262	0.9698	0.824123
NCBI-BK000554.2-DAA00911.1|28269733|TPA_inf:	VYDWFEER	VYDWFEER	578.241	SA-15N	Trypsin	5331466	0.9778
NCBI-BK000554.2-DAA00911.1|28269733|TPA_inf:	VYDWFEER	VYDWFEER	572.259	TA-14N	Trypsin	9708956	0.9758	0.908674
NCBI-BK000554.2-DAA00911.1|28269733|TPA_inf:	VYDWFEER	VYDWFEER	578.241	TA-14N	Trypsin	10684757	0.9736
NCBI-BK000554.2-DAA00911.1|28269733|TPA_inf:	VYDWFEER	VYDWFEER	572.259	TA-15N	Trypsin	25588916	0.9658	1.31375
NCBI-BK000554.2-DAA00911.1|28269733|TPA_inf:	VYDWFEER	VYDWFEER	578.241	TA-15N	Trypsin	33617544	0.9655
NCBI-BK000554.2-DAA00911.1|28269733|TPA_inf:	VYDWFEER	VYDWFEER	572.259	TE-14N	Trypsin	12372314	0.9718	1.4458
NCBI-BK000554.2-DAA00911.1|28269733|TPA_inf:	VYDWFEER	VYDWFEER	578.241	TE-14N	Trypsin	8557410	0.9788
NCBI-BK000554.2-DAA00911.1|28269733|TPA_inf:	VYDWFEER	VYDWFEER	572.259	TE-15N	Trypsin	5711497	0.9708	1.35074
NCBI-BK000554.2-DAA00911.1|28269733|TPA_inf:	VYDWFEER	VYDWFEER	578.241	TE-15N	Trypsin	7714763	0.9695
BK000554.2|DAA00911.1|28269733|TPA_inf:	VYDWFEERLEIQAIADDITSK	VYDWFEERLEIQAIADDITSK	847.755	Res-14N	LysC	4233430	0.9391	0.613667
BK000554.2|DAA00911.1|28269733|TPA_inf:	VYDWFEERLEIQAIADDITSK	VYDWFEERLEIQAIADDITSK	856.728	Res-14N	LysC	6898576	0.9469
BK000554.2|DAA00911.1|28269733|TPA_inf:	VYDWFEERLEIQAIADDITSK	VYDWFEERLEIQAIADDITSK	847.755	Res-15N	LysC	5868101	0.954	0.707365
BK000554.2|DAA00911.1|28269733|TPA_inf:	VYDWFEERLEIQAIADDITSK	VYDWFEERLEIQAIADDITSK	856.728	Res-15N	LysC	4150891	0.9416
BK000554.2|DAA00911.1|28269733|TPA_inf:	VYDWFEERLEIQAIADDITSK	VYDWFEERLEIQAIADDITSK	847.755	SA-14N	LysC	5554193	0.9449	0.756698
BK000554.2|DAA00911.1|28269733|TPA_inf:	VYDWFEERLEIQAIADDITSK	VYDWFEERLEIQAIADDITSK	856.728	SA-14N	LysC	7340038	0.9491
BK000554.2|DAA00911.1|28269733|TPA_inf:	VYDWFEERLEIQAIADDITSK	VYDWFEERLEIQAIADDITSK	847.755	SA-15N	LysC	7827960	0.9587	0.904443
BK000554.2|DAA00911.1|28269733|TPA_inf:	VYDWFEERLEIQAIADDITSK	VYDWFEERLEIQAIADDITSK	856.728	SA-15N	LysC	7079944	0.9589
BK000554.2|DAA00911.1|28269733|TPA_inf:	VYDWFEERLEIQAIADDITSK	VYDWFEERLEIQAIADDITSK	847.755	TA-14N	LysC	5909131	0.9513	0.983447
BK000554.2|DAA00911.1|28269733|TPA_inf:	VYDWFEERLEIQAIADDITSK	VYDWFEERLEIQAIADDITSK	856.728	TA-14N	LysC	6008590	0.949
BK000554.2|DAA00911.1|28269733|TPA_inf:	VYDWFEERLEIQAIADDITSK	VYDWFEERLEIQAIADDITSK	847.755	TA-15N	LysC	7000993	0.9519	1.17566
BK000554.2|DAA00911.1|28269733|TPA_inf:	VYDWFEERLEIQAIADDITSK	VYDWFEERLEIQAIADDITSK	856.728	TA-15N	LysC	8230793	0.9624
BK000554.2|DAA00911.1|28269733|TPA_inf:	VYDWFEERLEIQAIADDITSK	VYDWFEERLEIQAIADDITSK	847.755	TE-14N	LysC	7286421	0.9602	1.36482
BK000554.2|DAA00911.1|28269733|TPA_inf:	VYDWFEERLEIQAIADDITSK	VYDWFEERLEIQAIADDITSK	856.728	TE-14N	LysC	5338748	0.9469
BK000554.2|DAA00911.1|28269733|TPA_inf:	VYDWFEERLEIQAIADDITSK	VYDWFEERLEIQAIADDITSK	847.755	TE-15N	LysC	4060461	0.9512	1.30762
BK000554.2|DAA00911.1|28269733|TPA_inf:	VYDWFEERLEIQAIADDITSK	VYDWFEERLEIQAIADDITSK	856.728	TE-15N	LysC	5309527	0.9605
LHCSR3
Cre08.g367400.t1.1|{LHCSR3}|Stress-related	DLGLPVTPLPDNLK	DLGLPVTPLPDNLK	746.424	Res-14N	Trypsin	38735328	0.9448	0.209737		Trypsin+LysC:	14N-Res/Mut - 15N WT							15N-Res/Mut - 14N-WT
Cre08.g367400.t1.1|{LHCSR3}|Stress-related	DLGLPVTPLPDNLK	DLGLPVTPLPDNLK	754.401	Res-14N	Trypsin	184685120	0.9547				Trypsin			LysC				Trypsin			LysC
Cre08.g367400.t1.1|{LHCSR3}|Stress-related	DLGLPVTPLPDNLK	DLGLPVTPLPDNLK	746.424	Res-15N	Trypsin	108893808	0.9578	0.232358			DLGLPVTPLPDNLK	EAILELDDIER	NLPGVTAPFEGVFDPAGFLATASIK	EAILELDDIERDLGLPVTPLPDNLK	NLPGVTAPFEGVFDPAGFLATASIK	Mean	StDev	DLGLPVTPLPDNLK	EAILELDDIER	NLPGVTAPFEGVFDPAGFLATASIK	EAILELDDIERDLGLPVTPLPDNLK	NLPGVTAPFEGVFDPAGFLATASIK	Mean	StDev
Cre08.g367400.t1.1|{LHCSR3}|Stress-related	DLGLPVTPLPDNLK	DLGLPVTPLPDNLK	754.401	Res-15N	Trypsin	25302312	0.9435			Rescue (R4)	0.242018	0.232336	0.205801	0.282456	0.252438	0.246482	0.0213053	0.269982	0.257339	0.247036	0.352015	0.312687	0.2898	0.0367965
Cre08.g367400.t1.1|{LHCSR3}|Stress-related	DLGLPVTPLPDNLK	DLGLPVTPLPDNLK	746.424	SA-14N	Trypsin	12200197	0.9022	0.0895305		S26A/S28A	0.105781	0.0990148	0.0899181	0.109341	0.0929198	0.101389	0.00684757	0.0907887	0.0733119	0.0687563	0.105284	0.0825922	0.0862648	0.0128661
Cre08.g367400.t1.1|{LHCSR3}|Stress-related	DLGLPVTPLPDNLK	DLGLPVTPLPDNLK	754.401	SA-14N	Trypsin	136268544	0.9567			T32A/T33A	0.212642	0.20471	0.181855	0.217836	0.196297	0.206066	0.0108659	0.208408	0.181811	0.187142	0.237039	0.205943	0.20595	0.0202714
Cre08.g367400.t1.1|{LHCSR3}|Stress-related	DLGLPVTPLPDNLK	DLGLPVTPLPDNLK	746.424	SA-15N	Trypsin	167496880	0.9564	0.0798072		T32E/T33E	0.096811	0.0964912	0.0811021	0.100131	0.096186	0.0955192	0.00421743	0.164285	0.138686	0.140527	0.154448	0.147029	0.150299	0.00987692
Cre08.g367400.t1.1|{LHCSR3}|Stress-related	DLGLPVTPLPDNLK	DLGLPVTPLPDNLK	754.401	SA-15N	Trypsin	13367458	0.913
Cre08.g367400.t1.1|{LHCSR3}|Stress-related	DLGLPVTPLPDNLK	DLGLPVTPLPDNLK	746.424	TA-14N	Trypsin	23807376	0.9366	0.221007
Cre08.g367400.t1.1|{LHCSR3}|Stress-related	DLGLPVTPLPDNLK	DLGLPVTPLPDNLK	754.401	TA-14N	Trypsin	107722512	0.956			Trypsin+LysC (log2):	14N-Res/Mut - 15N WT							15N-Res/Mut - 14N-WT
Cre08.g367400.t1.1|{LHCSR3}|Stress-related	DLGLPVTPLPDNLK	DLGLPVTPLPDNLK	746.424	TA-15N	Trypsin	104575984	0.9564	0.253724			Trypsin			LysC				Trypsin			LysC
Cre08.g367400.t1.1|{LHCSR3}|Stress-related	DLGLPVTPLPDNLK	DLGLPVTPLPDNLK	754.401	TA-15N	Trypsin	26533484	0.9392				DLGLPVTPLPDNLK	EAILELDDIER	NLPGVTAPFEGVFDPAGFLATASIK	EAILELDDIERDLGLPVTPLPDNLK	NLPGVTAPFEGVFDPAGFLATASIK	Mean	StDev	DLGLPVTPLPDNLK	EAILELDDIER	NLPGVTAPFEGVFDPAGFLATASIK	EAILELDDIERDLGLPVTPLPDNLK	NLPGVTAPFEGVFDPAGFLATASIK	Mean	StDev	Mean(all)	StdDev(all)
Cre08.g367400.t1.1|{LHCSR3}|Stress-related	DLGLPVTPLPDNLK	DLGLPVTPLPDNLK	746.424	TE-14N	Trypsin	20236626	0.9185	0.134749		Rescue (R4)	-2.04682	-2.10572	-2.28068	-1.8239	-1.986	-2.02744	0.1216	-1.88906	-1.95826	-2.0172	-1.50629	-1.67721	-1.8002	0.174263	-1.91382	0.188379
Cre08.g367400.t1.1|{LHCSR3}|Stress-related	DLGLPVTPLPDNLK	DLGLPVTPLPDNLK	754.401	TE-14N	Trypsin	150180128	0.9561			S26A/S28A	-3.24085	-3.33621	-3.47524	-3.1931	-3.42787	-3.30543	0.098856	-3.46134	-3.76981	-3.86237	-3.24764	-3.59785	-3.55222	0.212143	-3.42883	0.206435
Cre08.g367400.t1.1|{LHCSR3}|Stress-related	DLGLPVTPLPDNLK	DLGLPVTPLPDNLK	746.424	TE-15N	Trypsin	83710160	0.9575	0.232968		T32A/T33A	-2.2335	-2.28834	-2.45914	-2.19869	-2.34889	-2.28114	0.0778104	-2.26252	-2.45949	-2.41779	-2.07681	-2.27968	-2.28689	0.13995	-2.28401	0.113263
Cre08.g367400.t1.1|{LHCSR3}|Stress-related	DLGLPVTPLPDNLK	DLGLPVTPLPDNLK	754.401	TE-15N	Trypsin	19501768	0.9345			T32E/T33E	-3.36869	-3.37346	-3.62412	-3.32004	-3.37803	-3.39082	0.0670006	-2.60573	-2.85011	-2.83108	-2.69481	-2.76583	-2.73728	0.0943169	-3.06405	0.336855
Cre08.g367400.t1.1|{LHCSR3}|Stress-related	EAILELDDIER	EAILELDDIER	658.341	Res-14N	Trypsin	14873333	0.9588	0.201346
Cre08.g367400.t1.1|{LHCSR3}|Stress-related	EAILELDDIER	EAILELDDIER	665.32	Res-14N	Trypsin	73869360	0.9581
Cre08.g367400.t1.1|{LHCSR3}|Stress-related	EAILELDDIER	EAILELDDIER	658.341	Res-15N	Trypsin	56908980	0.9627	0.221476
Cre08.g367400.t1.1|{LHCSR3}|Stress-related	EAILELDDIER	EAILELDDIER	665.32	Res-15N	Trypsin	12603997	0.9653
Cre08.g367400.t1.1|{LHCSR3}|Stress-related	EAILELDDIER	EAILELDDIER	658.341	SA-14N	Trypsin	5565909	0.9499	0.0838037
Cre08.g367400.t1.1|{LHCSR3}|Stress-related	EAILELDDIER	EAILELDDIER	665.32	SA-14N	Trypsin	66416012	0.9584
Cre08.g367400.t1.1|{LHCSR3}|Stress-related	EAILELDDIER	EAILELDDIER	658.341	SA-15N	Trypsin	68947640	0.9631	0.0644443
Cre08.g367400.t1.1|{LHCSR3}|Stress-related	EAILELDDIER	EAILELDDIER	665.32	SA-15N	Trypsin	4443281	0.9606
Cre08.g367400.t1.1|{LHCSR3}|Stress-related	EAILELDDIER	EAILELDDIER	658.341	TA-14N	Trypsin	13474420	0.9622	0.212762
Cre08.g367400.t1.1|{LHCSR3}|Stress-related	EAILELDDIER	EAILELDDIER	665.32	TA-14N	Trypsin	63330872	0.9577
Cre08.g367400.t1.1|{LHCSR3}|Stress-related	EAILELDDIER	EAILELDDIER	658.341	TA-15N	Trypsin	50666940	0.9637	0.221345
Cre08.g367400.t1.1|{LHCSR3}|Stress-related	EAILELDDIER	EAILELDDIER	665.32	TA-15N	Trypsin	11214855	0.9588
Cre08.g367400.t1.1|{LHCSR3}|Stress-related	EAILELDDIER	EAILELDDIER	658.341	TE-14N	Trypsin	8419692	0.9532	0.134304
Cre08.g367400.t1.1|{LHCSR3}|Stress-related	EAILELDDIER	EAILELDDIER	665.32	TE-14N	Trypsin	62691360	0.959
Cre08.g367400.t1.1|{LHCSR3}|Stress-related	EAILELDDIER	EAILELDDIER	658.341	TE-15N	Trypsin	41179696	0.9603	0.196666
Cre08.g367400.t1.1|{LHCSR3}|Stress-related	EAILELDDIER	EAILELDDIER	665.32	TE-15N	Trypsin	8098643	0.9618
Cre08.g367400.t1.1|{LHCSR3}|Stress-related	NLPGVTAPFEGVFDPAGFLATASIK	NLPGVTAPFEGVFDPAGFLATASIK	840.444	Res-14N	Trypsin	3567467	0.9508	0.178351
Cre08.g367400.t1.1|{LHCSR3}|Stress-related	NLPGVTAPFEGVFDPAGFLATASIK	NLPGVTAPFEGVFDPAGFLATASIK	849.418	Res-14N	Trypsin	20002540	0.9499
Cre08.g367400.t1.1|{LHCSR3}|Stress-related	NLPGVTAPFEGVFDPAGFLATASIK	NLPGVTAPFEGVFDPAGFLATASIK	840.444	Res-15N	Trypsin	11148237	0.95	0.212609
Cre08.g367400.t1.1|{LHCSR3}|Stress-related	NLPGVTAPFEGVFDPAGFLATASIK	NLPGVTAPFEGVFDPAGFLATASIK	849.418	Res-15N	Trypsin	2370220	0.9504
Cre08.g367400.t1.1|{LHCSR3}|Stress-related	NLPGVTAPFEGVFDPAGFLATASIK	NLPGVTAPFEGVFDPAGFLATASIK	840.444	SA-14N	Trypsin	991959	0.9513	0.0761045
Cre08.g367400.t1.1|{LHCSR3}|Stress-related	NLPGVTAPFEGVFDPAGFLATASIK	NLPGVTAPFEGVFDPAGFLATASIK	849.418	SA-14N	Trypsin	13034173	0.9467
Cre08.g367400.t1.1|{LHCSR3}|Stress-related	NLPGVTAPFEGVFDPAGFLATASIK	NLPGVTAPFEGVFDPAGFLATASIK	840.444	SA-15N	Trypsin	13663598	0.949	0.0604397
Cre08.g367400.t1.1|{LHCSR3}|Stress-related	NLPGVTAPFEGVFDPAGFLATASIK	NLPGVTAPFEGVFDPAGFLATASIK	849.418	SA-15N	Trypsin	825824	0.951
Cre08.g367400.t1.1|{LHCSR3}|Stress-related	NLPGVTAPFEGVFDPAGFLATASIK	NLPGVTAPFEGVFDPAGFLATASIK	840.444	TA-14N	Trypsin	2160368	0.9498	0.189008
Cre08.g367400.t1.1|{LHCSR3}|Stress-related	NLPGVTAPFEGVFDPAGFLATASIK	NLPGVTAPFEGVFDPAGFLATASIK	849.418	TA-14N	Trypsin	11430016	0.9525
Cre08.g367400.t1.1|{LHCSR3}|Stress-related	NLPGVTAPFEGVFDPAGFLATASIK	NLPGVTAPFEGVFDPAGFLATASIK	840.444	TA-15N	Trypsin	10762150	0.9487	0.227835
Cre08.g367400.t1.1|{LHCSR3}|Stress-related	NLPGVTAPFEGVFDPAGFLATASIK	NLPGVTAPFEGVFDPAGFLATASIK	849.418	TA-15N	Trypsin	2451991	0.9527
Cre08.g367400.t1.1|{LHCSR3}|Stress-related	NLPGVTAPFEGVFDPAGFLATASIK	NLPGVTAPFEGVFDPAGFLATASIK	840.444	TE-14N	Trypsin	1872237	0.9455	0.112884
Cre08.g367400.t1.1|{LHCSR3}|Stress-related	NLPGVTAPFEGVFDPAGFLATASIK	NLPGVTAPFEGVFDPAGFLATASIK	849.418	TE-14N	Trypsin	16585462	0.9485
Cre08.g367400.t1.1|{LHCSR3}|Stress-related	NLPGVTAPFEGVFDPAGFLATASIK	NLPGVTAPFEGVFDPAGFLATASIK	840.444	TE-15N	Trypsin	12624168	0.9485	0.199277
Cre08.g367400.t1.1|{LHCSR3}|Stress-related	NLPGVTAPFEGVFDPAGFLATASIK	NLPGVTAPFEGVFDPAGFLATASIK	849.418	TE-15N	Trypsin	2515708	0.9502
Cre08.g367400.t1.1|{LHCSR3}|Stress-related	EAILELDDIERDLGLPVTPLPDNLK	EAILELDDIERDLGLPVTPLPDNLK	930.171	Res-14N	LysC	10970377	0.9275	0.222533
Cre08.g367400.t1.1|{LHCSR3}|Stress-related	EAILELDDIERDLGLPVTPLPDNLK	EAILELDDIERDLGLPVTPLPDNLK	940.141	Res-14N	LysC	49297692	0.9085
Cre08.g367400.t1.1|{LHCSR3}|Stress-related	EAILELDDIERDLGLPVTPLPDNLK	EAILELDDIERDLGLPVTPLPDNLK	930.171	Res-15N	LysC	48777420	0.9172	0.224288
Cre08.g367400.t1.1|{LHCSR3}|Stress-related	EAILELDDIERDLGLPVTPLPDNLK	EAILELDDIERDLGLPVTPLPDNLK	940.141	Res-15N	LysC	10940211	0.927
Cre08.g367400.t1.1|{LHCSR3}|Stress-related	EAILELDDIERDLGLPVTPLPDNLK	EAILELDDIERDLGLPVTPLPDNLK	930.171	SA-14N	LysC	5154360	0.93	0.0911511
Cre08.g367400.t1.1|{LHCSR3}|Stress-related	EAILELDDIERDLGLPVTPLPDNLK	EAILELDDIERDLGLPVTPLPDNLK	940.141	SA-14N	LysC	56547416	0.9167
Cre08.g367400.t1.1|{LHCSR3}|Stress-related	EAILELDDIERDLGLPVTPLPDNLK	EAILELDDIERDLGLPVTPLPDNLK	930.171	SA-15N	LysC	57077344	0.9119	0.0859673
Cre08.g367400.t1.1|{LHCSR3}|Stress-related	EAILELDDIERDLGLPVTPLPDNLK	EAILELDDIERDLGLPVTPLPDNLK	940.141	SA-15N	LysC	4906787	0.9252
Cre08.g367400.t1.1|{LHCSR3}|Stress-related	EAILELDDIERDLGLPVTPLPDNLK	EAILELDDIERDLGLPVTPLPDNLK	930.171	TA-14N	LysC	11859779	0.9296	0.231131
Cre08.g367400.t1.1|{LHCSR3}|Stress-related	EAILELDDIERDLGLPVTPLPDNLK	EAILELDDIERDLGLPVTPLPDNLK	940.141	TA-14N	LysC	51311920	0.9118
Cre08.g367400.t1.1|{LHCSR3}|Stress-related	EAILELDDIERDLGLPVTPLPDNLK	EAILELDDIERDLGLPVTPLPDNLK	930.171	TA-15N	LysC	44513780	0.9188	0.26326
Cre08.g367400.t1.1|{LHCSR3}|Stress-related	EAILELDDIERDLGLPVTPLPDNLK	EAILELDDIERDLGLPVTPLPDNLK	940.141	TA-15N	LysC	11718716	0.9255
Cre08.g367400.t1.1|{LHCSR3}|Stress-related	EAILELDDIERDLGLPVTPLPDNLK	EAILELDDIERDLGLPVTPLPDNLK	930.171	TE-14N	LysC	6254894	0.9308	0.136248
Cre08.g367400.t1.1|{LHCSR3}|Stress-related	EAILELDDIERDLGLPVTPLPDNLK	EAILELDDIERDLGLPVTPLPDNLK	940.141	TE-14N	LysC	45908232	0.9162
Cre08.g367400.t1.1|{LHCSR3}|Stress-related	EAILELDDIERDLGLPVTPLPDNLK	EAILELDDIERDLGLPVTPLPDNLK	930.171	TE-15N	LysC	23812456	0.9236	0.211851
Cre08.g367400.t1.1|{LHCSR3}|Stress-related	EAILELDDIERDLGLPVTPLPDNLK	EAILELDDIERDLGLPVTPLPDNLK	940.141	TE-15N	LysC	5044690	0.9278
Cre08.g367400.t1.1|{LHCSR3}|Stress-related	NLPGVTAPFEGVFDPAGFLATASIK	NLPGVTAPFEGVFDPAGFLATASIK	840.444	Res-14N	LysC	1445786	0.9032	0.198884
Cre08.g367400.t1.1|{LHCSR3}|Stress-related	NLPGVTAPFEGVFDPAGFLATASIK	NLPGVTAPFEGVFDPAGFLATASIK	849.418	Res-14N	LysC	7269509	0.902
Cre08.g367400.t1.1|{LHCSR3}|Stress-related	NLPGVTAPFEGVFDPAGFLATASIK	NLPGVTAPFEGVFDPAGFLATASIK	840.444	Res-15N	LysC	9040758	0.8978	0.19923
Cre08.g367400.t1.1|{LHCSR3}|Stress-related	NLPGVTAPFEGVFDPAGFLATASIK	NLPGVTAPFEGVFDPAGFLATASIK	849.418	Res-15N	LysC	1801193	0.9084
Cre08.g367400.t1.1|{LHCSR3}|Stress-related	NLPGVTAPFEGVFDPAGFLATASIK	NLPGVTAPFEGVFDPAGFLATASIK	840.444	SA-14N	LysC	938352	0.9008	0.077462
Cre08.g367400.t1.1|{LHCSR3}|Stress-related	NLPGVTAPFEGVFDPAGFLATASIK	NLPGVTAPFEGVFDPAGFLATASIK	849.418	SA-14N	LysC	12113702	0.8994
Cre08.g367400.t1.1|{LHCSR3}|Stress-related	NLPGVTAPFEGVFDPAGFLATASIK	NLPGVTAPFEGVFDPAGFLATASIK	840.444	SA-15N	LysC	12254231	0.9	0.0674387
Cre08.g367400.t1.1|{LHCSR3}|Stress-related	NLPGVTAPFEGVFDPAGFLATASIK	NLPGVTAPFEGVFDPAGFLATASIK	849.418	SA-15N	LysC	826409	0.9121
Cre08.g367400.t1.1|{LHCSR3}|Stress-related	NLPGVTAPFEGVFDPAGFLATASIK	NLPGVTAPFEGVFDPAGFLATASIK	840.444	TA-14N	LysC	1483936	0.9014	0.208278
Cre08.g367400.t1.1|{LHCSR3}|Stress-related	NLPGVTAPFEGVFDPAGFLATASIK	NLPGVTAPFEGVFDPAGFLATASIK	849.418	TA-14N	LysC	7124788	0.8999
Cre08.g367400.t1.1|{LHCSR3}|Stress-related	NLPGVTAPFEGVFDPAGFLATASIK	NLPGVTAPFEGVFDPAGFLATASIK	840.444	TA-15N	LysC	7600936	0.9019	0.228725
Cre08.g367400.t1.1|{LHCSR3}|Stress-related	NLPGVTAPFEGVFDPAGFLATASIK	NLPGVTAPFEGVFDPAGFLATASIK	849.418	TA-15N	LysC	1738521	0.9026
Cre08.g367400.t1.1|{LHCSR3}|Stress-related	NLPGVTAPFEGVFDPAGFLATASIK	NLPGVTAPFEGVFDPAGFLATASIK	840.444	TE-14N	LysC	943288	0.9032	0.13088
Cre08.g367400.t1.1|{LHCSR3}|Stress-related	NLPGVTAPFEGVFDPAGFLATASIK	NLPGVTAPFEGVFDPAGFLATASIK	849.418	TE-14N	LysC	7207263	0.902
Cre08.g367400.t1.1|{LHCSR3}|Stress-related	NLPGVTAPFEGVFDPAGFLATASIK	NLPGVTAPFEGVFDPAGFLATASIK	840.444	TE-15N	LysC	4566232	0.8998	0.201675
Cre08.g367400.t1.1|{LHCSR3}|Stress-related	NLPGVTAPFEGVFDPAGFLATASIK	NLPGVTAPFEGVFDPAGFLATASIK	849.418	TE-15N	LysC	920896	0.9101
LHCSR3: (p)TTAAEPQTAAPVAAEDVFAYTK or T(p)TAAEPQTAAPVAAEDVFAYTK
Cre08.g367400.t1.1|{LHCSR3}|Stress-related	TTAAEPQTAAPVAAEDVFAYTK	T[+80]TAAEPQTAAPVAAEDVFAYTK	778.03	Res-14N	Trypsin	115121	0.7872	0.560852		Trypsin:	14N-Res/Mut - 15N-WT				15N-Res/Mut - 14N-WT
Cre08.g367400.t1.1|{LHCSR3}|Stress-related	TTAAEPQTAAPVAAEDVFAYTK	T[+80]TAAEPQTAAPVAAEDVFAYTK	786.006	Res-14N	Trypsin	205261	0.8977				T[+80]TAAEPQTAAPVAAEDVFAYTK				T[+80]TAAEPQTAAPVAAEDVFAYTK
Cre08.g367400.t1.1|{LHCSR3}|Stress-related	TTAAEPQTAAPVAAEDVFAYTK	T[+80]TAAEPQTAAPVAAEDVFAYTK	778.03	Res-15N	Trypsin	97838	0.9228	0.45654		Rescue (R4)	0.647172				0.530466		0.588819
Cre08.g367400.t1.1|{LHCSR3}|Stress-related	TTAAEPQTAAPVAAEDVFAYTK	T[+80]TAAEPQTAAPVAAEDVFAYTK	786.006	Res-15N	Trypsin	44667	0.8891			S26A/S28A	0.582879				0.2426		0.412739
Cre08.g367400.t1.1|{LHCSR3}|Stress-related	TTAAEPQTAAPVAAEDVFAYTK	T[+80]TAAEPQTAAPVAAEDVFAYTK	778.03	SA-14N	Trypsin	99550	0.9192	0.493335		T32A/T33A	#N/A				#N/A
Cre08.g367400.t1.1|{LHCSR3}|Stress-related	TTAAEPQTAAPVAAEDVFAYTK	T[+80]TAAEPQTAAPVAAEDVFAYTK	786.006	SA-14N	Trypsin	201790	0.9062			T32E/T33E	#N/A				#N/A
Cre08.g367400.t1.1|{LHCSR3}|Stress-related	TTAAEPQTAAPVAAEDVFAYTK	T[+80]TAAEPQTAAPVAAEDVFAYTK	778.03	SA-15N	Trypsin	126496	0.9392	0.213256
Cre08.g367400.t1.1|{LHCSR3}|Stress-related	TTAAEPQTAAPVAAEDVFAYTK	T[+80]TAAEPQTAAPVAAEDVFAYTK	786.006	SA-15N	Trypsin	26976	0.7353
Cre08.g367400.t1.1|{LHCSR3}|Stress-related	TTAAEPQTAAPVAAEDVFAYTK	T[+80]TAAEPQTAAPVAAEDVFAYTK	778.03	TA-14N	Trypsin	#N/A	0
Cre08.g367400.t1.1|{LHCSR3}|Stress-related	TTAAEPQTAAPVAAEDVFAYTK	T[+80]TAAEPQTAAPVAAEDVFAYTK	786.006	TA-14N	Trypsin	106811	0.9065			Trypsin (log2):	14N-Res/Mut - 15N-WT				15N-Res/Mut - 14N-WT
Cre08.g367400.t1.1|{LHCSR3}|Stress-related	TTAAEPQTAAPVAAEDVFAYTK	T[+80]TAAEPQTAAPVAAEDVFAYTK	778.03	TA-15N	Trypsin	77113	0.9271				T[+80]TAAEPQTAAPVAAEDVFAYTK				T[+80]TAAEPQTAAPVAAEDVFAYTK
Cre08.g367400.t1.1|{LHCSR3}|Stress-related	TTAAEPQTAAPVAAEDVFAYTK	T[+80]TAAEPQTAAPVAAEDVFAYTK	786.006	TA-15N	Trypsin	#N/A	0			Rescue (R4)	-0.627778				-0.914667
Cre08.g367400.t1.1|{LHCSR3}|Stress-related	TTAAEPQTAAPVAAEDVFAYTK	T[+80]TAAEPQTAAPVAAEDVFAYTK	778.03	TE-14N	Trypsin	#N/A	0			S26A/S28A	-0.778731				-2.04335
Cre08.g367400.t1.1|{LHCSR3}|Stress-related	TTAAEPQTAAPVAAEDVFAYTK	T[+80]TAAEPQTAAPVAAEDVFAYTK	786.006	TE-14N	Trypsin	182787	0.9447			T32A/T33A	#N/A				#N/A
Cre08.g367400.t1.1|{LHCSR3}|Stress-related	TTAAEPQTAAPVAAEDVFAYTK	T[+80]TAAEPQTAAPVAAEDVFAYTK	778.03	TE-15N	Trypsin	47352	0.9269			T32E/T33E	#N/A				#N/A
Cre08.g367400.t1.1|{LHCSR3}|Stress-related	TTAAEPQTAAPVAAEDVFAYTK	T[+80]TAAEPQTAAPVAAEDVFAYTK	786.006	TE-15N	Trypsin	#N/A	0
LHCSR3: TTAAEPQTAAPVAAEDVFAYTK
Cre08.g367400.t1.1|{LHCSR3}|Stress-related	TTAAEPQTAAPVAAEDVFAYTK	TTAAEPQTAAPVAAEDVFAYTK	751.374	Res-14N	Trypsin	7089359	0.9242	0.171983		Trypsin:	14N-Res/Mut - 15N-WT				15N-Res/Mut - 14N-WT
Cre08.g367400.t1.1|{LHCSR3}|Stress-related	TTAAEPQTAAPVAAEDVFAYTK	TTAAEPQTAAPVAAEDVFAYTK	759.351	Res-14N	Trypsin	41221360	0.9288				TTAAEPQTAAPVAAEDVFAYTK				TTAAEPQTAAPVAAEDVFAYTK
Cre08.g367400.t1.1|{LHCSR3}|Stress-related	TTAAEPQTAAPVAAEDVFAYTK	TTAAEPQTAAPVAAEDVFAYTK	751.374	Res-15N	Trypsin	28343956	0.9274	0.17019		Rescue (R4)	0.198452				0.197748
Cre08.g367400.t1.1|{LHCSR3}|Stress-related	TTAAEPQTAAPVAAEDVFAYTK	TTAAEPQTAAPVAAEDVFAYTK	759.351	Res-15N	Trypsin	4823853	0.9205			S26A/S28A	0.0685099				0.0615739
Cre08.g367400.t1.1|{LHCSR3}|Stress-related	TTAAEPQTAAPVAAEDVFAYTK	TTAAEPQTAAPVAAEDVFAYTK	751.374	SA-14N	Trypsin	2103866	0.9315	0.0579851		T32A/T33A	#N/A				#N/A
Cre08.g367400.t1.1|{LHCSR3}|Stress-related	TTAAEPQTAAPVAAEDVFAYTK	TTAAEPQTAAPVAAEDVFAYTK	759.351	SA-14N	Trypsin	36282884	0.9286			T32E/T33E	#N/A				#N/A
Cre08.g367400.t1.1|{LHCSR3}|Stress-related	TTAAEPQTAAPVAAEDVFAYTK	TTAAEPQTAAPVAAEDVFAYTK	751.374	SA-15N	Trypsin	33218692	0.9277	0.0541262
Cre08.g367400.t1.1|{LHCSR3}|Stress-related	TTAAEPQTAAPVAAEDVFAYTK	TTAAEPQTAAPVAAEDVFAYTK	759.351	SA-15N	Trypsin	1798000	0.9224
Cre08.g367400.t1.1|{LHCSR3}|Stress-related	TTAAEPQTAAPVAAEDVFAYTK	TTAAEPQTAAPVAAEDVFAYTK	751.374	TA-14N	Trypsin	#N/A	0
Cre08.g367400.t1.1|{LHCSR3}|Stress-related	TTAAEPQTAAPVAAEDVFAYTK	TTAAEPQTAAPVAAEDVFAYTK	759.351	TA-14N	Trypsin	32578248	0.9271			Trypsin (log2):	14N-Res/Mut - 15N-WT				15N-Res/Mut - 14N-WT
Cre08.g367400.t1.1|{LHCSR3}|Stress-related	TTAAEPQTAAPVAAEDVFAYTK	TTAAEPQTAAPVAAEDVFAYTK	751.374	TA-15N	Trypsin	26607240	0.928				TTAAEPQTAAPVAAEDVFAYTK				TTAAEPQTAAPVAAEDVFAYTK
Cre08.g367400.t1.1|{LHCSR3}|Stress-related	TTAAEPQTAAPVAAEDVFAYTK	TTAAEPQTAAPVAAEDVFAYTK	759.351	TA-15N	Trypsin	#N/A	0			Rescue (R4)	-2.33313				-2.33826
Cre08.g367400.t1.1|{LHCSR3}|Stress-related	TTAAEPQTAAPVAAEDVFAYTK	TTAAEPQTAAPVAAEDVFAYTK	751.374	TE-14N	Trypsin	#N/A	0			S26A/S28A	-3.86754				-4.02154
Cre08.g367400.t1.1|{LHCSR3}|Stress-related	TTAAEPQTAAPVAAEDVFAYTK	TTAAEPQTAAPVAAEDVFAYTK	759.351	TE-14N	Trypsin	34804904	0.9251			T32A/T33A	#N/A				#N/A
Cre08.g367400.t1.1|{LHCSR3}|Stress-related	TTAAEPQTAAPVAAEDVFAYTK	TTAAEPQTAAPVAAEDVFAYTK	751.374	TE-15N	Trypsin	23566944	0.9262			T32E/T33E	#N/A				#N/A
Cre08.g367400.t1.1|{LHCSR3}|Stress-related	TTAAEPQTAAPVAAEDVFAYTK	TTAAEPQTAAPVAAEDVFAYTK	759.351	TE-15N	Trypsin	#N/A	0
LHCSR3 (T32A/T33A): AAAAEPQTAAPVAAEDVFAYTK
Cre08.g367400.t1.1TA|{LHCSR3	AAAAEPQTAAPVAAEDVFAYTK	AAAAEPQTAAPVAAEDVFAYTK	731.367	Res-14N	Trypsin	#N/A	0
Cre08.g367400.t1.1TA|{LHCSR3	AAAAEPQTAAPVAAEDVFAYTK	AAAAEPQTAAPVAAEDVFAYTK	739.343	Res-14N	Trypsin	#N/A	0
Cre08.g367400.t1.1TA|{LHCSR3	AAAAEPQTAAPVAAEDVFAYTK	AAAAEPQTAAPVAAEDVFAYTK	731.367	Res-15N	Trypsin	#N/A	0
Cre08.g367400.t1.1TA|{LHCSR3	AAAAEPQTAAPVAAEDVFAYTK	AAAAEPQTAAPVAAEDVFAYTK	739.343	Res-15N	Trypsin	#N/A	0
Cre08.g367400.t1.1TA|{LHCSR3	AAAAEPQTAAPVAAEDVFAYTK	AAAAEPQTAAPVAAEDVFAYTK	731.367	SA-14N	Trypsin	#N/A	0
Cre08.g367400.t1.1TA|{LHCSR3	AAAAEPQTAAPVAAEDVFAYTK	AAAAEPQTAAPVAAEDVFAYTK	739.343	SA-14N	Trypsin	#N/A	0
Cre08.g367400.t1.1TA|{LHCSR3	AAAAEPQTAAPVAAEDVFAYTK	AAAAEPQTAAPVAAEDVFAYTK	731.367	SA-15N	Trypsin	#N/A	0
Cre08.g367400.t1.1TA|{LHCSR3	AAAAEPQTAAPVAAEDVFAYTK	AAAAEPQTAAPVAAEDVFAYTK	739.343	SA-15N	Trypsin	#N/A	0
Cre08.g367400.t1.1TA|{LHCSR3	AAAAEPQTAAPVAAEDVFAYTK	AAAAEPQTAAPVAAEDVFAYTK	731.367	TA-14N	Trypsin	9019817	0.956
Cre08.g367400.t1.1TA|{LHCSR3	AAAAEPQTAAPVAAEDVFAYTK	AAAAEPQTAAPVAAEDVFAYTK	739.343	TA-14N	Trypsin	#N/A	0
Cre08.g367400.t1.1TA|{LHCSR3	AAAAEPQTAAPVAAEDVFAYTK	AAAAEPQTAAPVAAEDVFAYTK	731.367	TA-15N	Trypsin	#N/A	0
Cre08.g367400.t1.1TA|{LHCSR3	AAAAEPQTAAPVAAEDVFAYTK	AAAAEPQTAAPVAAEDVFAYTK	739.343	TA-15N	Trypsin	8914213	0.9436
Cre08.g367400.t1.1TA|{LHCSR3	AAAAEPQTAAPVAAEDVFAYTK	AAAAEPQTAAPVAAEDVFAYTK	731.367	TE-14N	Trypsin	#N/A	0
Cre08.g367400.t1.1TA|{LHCSR3	AAAAEPQTAAPVAAEDVFAYTK	AAAAEPQTAAPVAAEDVFAYTK	739.343	TE-14N	Trypsin	#N/A	0
Cre08.g367400.t1.1TA|{LHCSR3	AAAAEPQTAAPVAAEDVFAYTK	AAAAEPQTAAPVAAEDVFAYTK	731.367	TE-15N	Trypsin	#N/A	0
Cre08.g367400.t1.1TA|{LHCSR3	AAAAEPQTAAPVAAEDVFAYTK	AAAAEPQTAAPVAAEDVFAYTK	739.343	TE-15N	Trypsin	#N/A	0
ATPA
NCBI-BK000554.2-DAA00951.1|28269773|TPA_inf:	AIESPAPGIVAR	AIESPAPGIVAR	590.838	Res-14N	Trypsin	238352352	0.9693	1.22784		Trypsin+LysC:	14N-Res/Mut - 15N WT							15N-Res/Mut - 14N-WT
NCBI-BK000554.2-DAA00951.1|28269773|TPA_inf:	AIESPAPGIVAR	AIESPAPGIVAR	598.316	Res-14N	Trypsin	194122576	0.9682				Trypsin			LysC				Trypsin			LysC
NCBI-BK000554.2-DAA00951.1|28269773|TPA_inf:	AIESPAPGIVAR	AIESPAPGIVAR	590.838	Res-15N	Trypsin	613437312	0.9751	1.10836			AIESPAPGIVAR	ASSVAQVLNTLK	AYLSGLR	DLIEQYTPEVK	QAINEYLEEFK	Mean	StDev	AIESPAPGIVAR	ASSVAQVLNTLK	AYLSGLR	DLIEQYTPEVK	QAINEYLEEFK	Mean	StDev
NCBI-BK000554.2-DAA00951.1|28269773|TPA_inf:	AIESPAPGIVAR	AIESPAPGIVAR	598.316	Res-15N	Trypsin	679909760	0.9748			Rescue (R4)	1.41682	1.47923	1.37608	1.41298	1.52569	1.44216	0.0533119	1.28783	1.38274	1.15801	1.67183	1.57116	1.41432	0.186335
NCBI-BK000554.2-DAA00951.1|28269773|TPA_inf:	AIESPAPGIVAR	AIESPAPGIVAR	590.838	SA-14N	Trypsin	395210432	0.97	0.827603		S26A/S28A	0.97782	0.983426	1.09861	1.06698	1.04097	1.03635	0.0469558	0.872579	0.747138	0.91476	1.02475	1.01974	0.915793	0.102945
NCBI-BK000554.2-DAA00951.1|28269773|TPA_inf:	AIESPAPGIVAR	AIESPAPGIVAR	598.316	SA-14N	Trypsin	477536384	0.9733			T32A/T33A	1.10846	1.1096	1.06475	1.00008	1	1.05716	0.0489164	0.976496	1.04319	0.98455	1.0642	1.03505	1.0207	0.0342489
NCBI-BK000554.2-DAA00951.1|28269773|TPA_inf:	AIESPAPGIVAR	AIESPAPGIVAR	590.838	SA-15N	Trypsin	110682224	0.9718	0.767035		T32E/T33E	1.02419	0.909721	1.01259	0.986241	1.07231	0.999958	0.0534915	1.08692	1.01916	1	1.161	1.08335	1.07009	0.0569723
NCBI-BK000554.2-DAA00951.1|28269773|TPA_inf:	AIESPAPGIVAR	AIESPAPGIVAR	598.316	SA-15N	Trypsin	84897088	0.9726
NCBI-BK000554.2-DAA00951.1|28269773|TPA_inf:	AIESPAPGIVAR	AIESPAPGIVAR	590.838	TA-14N	Trypsin	240964896	0.9727	1.15206
NCBI-BK000554.2-DAA00951.1|28269773|TPA_inf:	AIESPAPGIVAR	AIESPAPGIVAR	598.316	TA-14N	Trypsin	209159296	0.9713			Trypsin+LysC (log2):	14N-Res/Mut - 15N WT							15N-Res/Mut - 14N-WT
NCBI-BK000554.2-DAA00951.1|28269773|TPA_inf:	AIESPAPGIVAR	AIESPAPGIVAR	590.838	TA-15N	Trypsin	375608032	0.9736	1.18883			Trypsin			LysC				Trypsin			LysC
NCBI-BK000554.2-DAA00951.1|28269773|TPA_inf:	AIESPAPGIVAR	AIESPAPGIVAR	598.316	TA-15N	Trypsin	446532608	0.9726				AIESPAPGIVAR	ASSVAQVLNTLK	AYLSGLR	DLIEQYTPEVK	QAINEYLEEFK	Mean	StDev	AIESPAPGIVAR	ASSVAQVLNTLK	AYLSGLR	DLIEQYTPEVK	QAINEYLEEFK	Mean	StDev	Mean(all)	StdDev(all)
NCBI-BK000554.2-DAA00951.1|28269773|TPA_inf:	AIESPAPGIVAR	AIESPAPGIVAR	590.838	TE-14N	Trypsin	236992720	0.9723	1.42555		Rescue (R4)	0.502658	0.564845	0.460568	0.498738	0.60946	0.533893	0.0573298	0.364946	0.467533	0.211644	0.741427	0.651833	0.487477	0.191311	0.510685	0.141771
NCBI-BK000554.2-DAA00951.1|28269773|TPA_inf:	AIESPAPGIVAR	AIESPAPGIVAR	598.316	TE-14N	Trypsin	166246576	0.9755			S26A/S28A	-0.0323596	-0.0241118	0.135682	0.0935398	0.0579232	0.0500209	0.0576053	-0.196642	-0.420553	-0.128534	0.0352666	0.0281997	-0.136453	0.167926	-0.0432159	0.156794
NCBI-BK000554.2-DAA00951.1|28269773|TPA_inf:	AIESPAPGIVAR	AIESPAPGIVAR	590.838	TE-15N	Trypsin	102432648	0.976	1.54134		T32A/T33A	0.148562	0.150043	0.090513	0.000109547	0	0.0787229	0.0534839	-0.0343141	0.0609977	-0.0224636	0.0897734	0.0497015	0.028739	0.0485853	0.053731	0.0634884
NCBI-BK000554.2-DAA00951.1|28269773|TPA_inf:	AIESPAPGIVAR	AIESPAPGIVAR	598.316	TE-15N	Trypsin	157883104	0.9742			T32E/T33E	0.0344858	-0.136504	0.0180477	-0.0199873	0.10072	-0.0026219	0.0853356	0.120252	0.0273874	0	0.215363	0.115502	0.0957009	0.0763404	0.0465395	0.0911247
NCBI-BK000554.2-DAA00951.1|28269773|TPA_inf:	ASSVAQVLNTLK	ASSVAQVLNTLK	615.856	Res-14N	Trypsin	30407784	0.965	1.28193
NCBI-BK000554.2-DAA00951.1|28269773|TPA_inf:	ASSVAQVLNTLK	ASSVAQVLNTLK	623.334	Res-14N	Trypsin	23720366	0.9693
NCBI-BK000554.2-DAA00951.1|28269773|TPA_inf:	ASSVAQVLNTLK	ASSVAQVLNTLK	615.856	Res-15N	Trypsin	79806200	0.9702	1.19004
NCBI-BK000554.2-DAA00951.1|28269773|TPA_inf:	ASSVAQVLNTLK	ASSVAQVLNTLK	623.334	Res-15N	Trypsin	94972880	0.9702
NCBI-BK000554.2-DAA00951.1|28269773|TPA_inf:	ASSVAQVLNTLK	ASSVAQVLNTLK	615.856	SA-14N	Trypsin	67674552	0.9698	0.832348
NCBI-BK000554.2-DAA00951.1|28269773|TPA_inf:	ASSVAQVLNTLK	ASSVAQVLNTLK	623.334	SA-14N	Trypsin	81305632	0.9665
NCBI-BK000554.2-DAA00951.1|28269773|TPA_inf:	ASSVAQVLNTLK	ASSVAQVLNTLK	615.856	SA-15N	Trypsin	12664749	0.9676	0.656767
NCBI-BK000554.2-DAA00951.1|28269773|TPA_inf:	ASSVAQVLNTLK	ASSVAQVLNTLK	623.334	SA-15N	Trypsin	8317787	0.9736
NCBI-BK000554.2-DAA00951.1|28269773|TPA_inf:	ASSVAQVLNTLK	ASSVAQVLNTLK	615.856	TA-14N	Trypsin	21508376	0.9695	1.15325
NCBI-BK000554.2-DAA00951.1|28269773|TPA_inf:	ASSVAQVLNTLK	ASSVAQVLNTLK	623.334	TA-14N	Trypsin	18650268	0.9668
NCBI-BK000554.2-DAA00951.1|28269773|TPA_inf:	ASSVAQVLNTLK	ASSVAQVLNTLK	615.856	TA-15N	Trypsin	65472436	0.9689	1.27002
NCBI-BK000554.2-DAA00951.1|28269773|TPA_inf:	ASSVAQVLNTLK	ASSVAQVLNTLK	623.334	TA-15N	Trypsin	83151200	0.9687
NCBI-BK000554.2-DAA00951.1|28269773|TPA_inf:	ASSVAQVLNTLK	ASSVAQVLNTLK	615.856	TE-14N	Trypsin	24671138	0.9699	1.26622
NCBI-BK000554.2-DAA00951.1|28269773|TPA_inf:	ASSVAQVLNTLK	ASSVAQVLNTLK	623.334	TE-14N	Trypsin	19484086	0.969
NCBI-BK000554.2-DAA00951.1|28269773|TPA_inf:	ASSVAQVLNTLK	ASSVAQVLNTLK	615.856	TE-15N	Trypsin	11269499	0.9717	1.44525
NCBI-BK000554.2-DAA00951.1|28269773|TPA_inf:	ASSVAQVLNTLK	ASSVAQVLNTLK	623.334	TE-15N	Trypsin	16287213	0.965
NCBI-BK000554.2-DAA00951.1|28269773|TPA_inf:	AYLSGLR	AYLSGLR	390.224	Res-14N	Trypsin	271774656	0.9846	1.19254
NCBI-BK000554.2-DAA00951.1|28269773|TPA_inf:	AYLSGLR	AYLSGLR	395.209	Res-14N	Trypsin	227895552	0.9825
NCBI-BK000554.2-DAA00951.1|28269773|TPA_inf:	AYLSGLR	AYLSGLR	390.224	Res-15N	Trypsin	297261184	0.9858	0.996627
NCBI-BK000554.2-DAA00951.1|28269773|TPA_inf:	AYLSGLR	AYLSGLR	395.209	Res-15N	Trypsin	296258528	0.9941
NCBI-BK000554.2-DAA00951.1|28269773|TPA_inf:	AYLSGLR	AYLSGLR	390.224	SA-14N	Trypsin	176613248	0.9787	0.929838
NCBI-BK000554.2-DAA00951.1|28269773|TPA_inf:	AYLSGLR	AYLSGLR	395.209	SA-14N	Trypsin	189939728	0.9849
NCBI-BK000554.2-DAA00951.1|28269773|TPA_inf:	AYLSGLR	AYLSGLR	390.224	SA-15N	Trypsin	203308512	0.9902	0.804114
NCBI-BK000554.2-DAA00951.1|28269773|TPA_inf:	AYLSGLR	AYLSGLR	395.209	SA-15N	Trypsin	163483152	0.9858
NCBI-BK000554.2-DAA00951.1|28269773|TPA_inf:	AYLSGLR	AYLSGLR	390.224	TA-14N	Trypsin	322990080	0.9884	1.10663
NCBI-BK000554.2-DAA00951.1|28269773|TPA_inf:	AYLSGLR	AYLSGLR	395.209	TA-14N	Trypsin	291868320	0.9864
NCBI-BK000554.2-DAA00951.1|28269773|TPA_inf:	AYLSGLR	AYLSGLR	390.224	TA-15N	Trypsin	166531856	0.9877	1.19863
NCBI-BK000554.2-DAA00951.1|28269773|TPA_inf:	AYLSGLR	AYLSGLR	395.209	TA-15N	Trypsin	199610320	0.9846
NCBI-BK000554.2-DAA00951.1|28269773|TPA_inf:	AYLSGLR	AYLSGLR	390.224	TE-14N	Trypsin	224542512	0.9847	1.4094
NCBI-BK000554.2-DAA00951.1|28269773|TPA_inf:	AYLSGLR	AYLSGLR	395.209	TE-14N	Trypsin	159317936	0.9888
NCBI-BK000554.2-DAA00951.1|28269773|TPA_inf:	AYLSGLR	AYLSGLR	390.224	TE-15N	Trypsin	156605904	0.9853	1.41807
NCBI-BK000554.2-DAA00951.1|28269773|TPA_inf:	AYLSGLR	AYLSGLR	395.209	TE-15N	Trypsin	222078176	0.9905
BK000554.2|DAA00951.1|28269773|TPA_inf:	DLIEQYTPEVK	DLIEQYTPEVK	667.846	Res-14N	LysC	529280256	0.9319	1.11321
BK000554.2|DAA00951.1|28269773|TPA_inf:	DLIEQYTPEVK	DLIEQYTPEVK	674.326	Res-14N	LysC	475452224	0.9376
BK000554.2|DAA00951.1|28269773|TPA_inf:	DLIEQYTPEVK	DLIEQYTPEVK	667.846	Res-15N	LysC	443979584	0.9371	1.06521
BK000554.2|DAA00951.1|28269773|TPA_inf:	DLIEQYTPEVK	DLIEQYTPEVK	674.326	Res-15N	LysC	472933696	0.9401
BK000554.2|DAA00951.1|28269773|TPA_inf:	DLIEQYTPEVK	DLIEQYTPEVK	667.846	SA-14N	LysC	440131328	0.9404	0.889485
BK000554.2|DAA00951.1|28269773|TPA_inf:	DLIEQYTPEVK	DLIEQYTPEVK	674.326	SA-14N	LysC	494815712	0.9414
BK000554.2|DAA00951.1|28269773|TPA_inf:	DLIEQYTPEVK	DLIEQYTPEVK	667.846	SA-15N	LysC	506913856	0.9344	0.836732
BK000554.2|DAA00951.1|28269773|TPA_inf:	DLIEQYTPEVK	DLIEQYTPEVK	674.326	SA-15N	LysC	424151040	0.9368
BK000554.2|DAA00951.1|28269773|TPA_inf:	DLIEQYTPEVK	DLIEQYTPEVK	667.846	TA-14N	LysC	484308800	0.9413	1.06111
BK000554.2|DAA00951.1|28269773|TPA_inf:	DLIEQYTPEVK	DLIEQYTPEVK	674.326	TA-14N	LysC	456415104	0.9399
BK000554.2|DAA00951.1|28269773|TPA_inf:	DLIEQYTPEVK	DLIEQYTPEVK	667.846	TA-15N	LysC	414951168	0.9381	1.18193
BK000554.2|DAA00951.1|28269773|TPA_inf:	DLIEQYTPEVK	DLIEQYTPEVK	674.326	TA-15N	LysC	490442048	0.9411
BK000554.2|DAA00951.1|28269773|TPA_inf:	DLIEQYTPEVK	DLIEQYTPEVK	667.846	TE-14N	LysC	503075328	0.934	1.34198
BK000554.2|DAA00951.1|28269773|TPA_inf:	DLIEQYTPEVK	DLIEQYTPEVK	674.326	TE-14N	LysC	374876096	0.9352
BK000554.2|DAA00951.1|28269773|TPA_inf:	DLIEQYTPEVK	DLIEQYTPEVK	667.846	TE-15N	LysC	164196912	0.9412	1.5925
BK000554.2|DAA00951.1|28269773|TPA_inf:	DLIEQYTPEVK	DLIEQYTPEVK	674.326	TE-15N	LysC	261483920	0.9354
BK000554.2|DAA00951.1|28269773|TPA_inf:	QAINEYLEEFK	QAINEYLEEFK	692.343	Res-14N	LysC	187606880	0.8969	1.20201
BK000554.2|DAA00951.1|28269773|TPA_inf:	QAINEYLEEFK	QAINEYLEEFK	699.322	Res-14N	LysC	156077120	0.9027
BK000554.2|DAA00951.1|28269773|TPA_inf:	QAINEYLEEFK	QAINEYLEEFK	692.343	Res-15N	LysC	131416512	0.8959	1.0667
BK000554.2|DAA00951.1|28269773|TPA_inf:	QAINEYLEEFK	QAINEYLEEFK	699.322	Res-15N	LysC	140182048	0.9003
BK000554.2|DAA00951.1|28269773|TPA_inf:	QAINEYLEEFK	QAINEYLEEFK	692.343	SA-14N	LysC	157547616	0.8986	0.867795
BK000554.2|DAA00951.1|28269773|TPA_inf:	QAINEYLEEFK	QAINEYLEEFK	699.322	SA-14N	LysC	181549344	0.9019
BK000554.2|DAA00951.1|28269773|TPA_inf:	QAINEYLEEFK	QAINEYLEEFK	692.343	SA-15N	LysC	184091776	0.8986	0.772644
BK000554.2|DAA00951.1|28269773|TPA_inf:	QAINEYLEEFK	QAINEYLEEFK	699.322	SA-15N	LysC	142237472	0.897
BK000554.2|DAA00951.1|28269773|TPA_inf:	QAINEYLEEFK	QAINEYLEEFK	692.343	TA-14N	LysC	165285664	0.8971	1.06103
BK000554.2|DAA00951.1|28269773|TPA_inf:	QAINEYLEEFK	QAINEYLEEFK	699.322	TA-14N	LysC	155777888	0.8986
BK000554.2|DAA00951.1|28269773|TPA_inf:	QAINEYLEEFK	QAINEYLEEFK	692.343	TA-15N	LysC	125846512	0.899	1.19494
BK000554.2|DAA00951.1|28269773|TPA_inf:	QAINEYLEEFK	QAINEYLEEFK	699.322	TA-15N	LysC	150379632	0.9021
BK000554.2|DAA00951.1|28269773|TPA_inf:	QAINEYLEEFK	QAINEYLEEFK	692.343	TE-14N	LysC	190230880	0.8967	1.45909
BK000554.2|DAA00951.1|28269773|TPA_inf:	QAINEYLEEFK	QAINEYLEEFK	699.322	TE-14N	LysC	130376496	0.8932
BK000554.2|DAA00951.1|28269773|TPA_inf:	QAINEYLEEFK	QAINEYLEEFK	692.343	TE-15N	LysC	55375440	0.8975	1.52785
BK000554.2|DAA00951.1|28269773|TPA_inf:	QAINEYLEEFK	QAINEYLEEFK	699.322	TE-15N	LysC	84605368	0.904
LHCB5
Cre16.g673650.t1.1|{LHCB5}|Minor	GWLGGQGGAADLDK	GWLGGQGGAADLDK	672.831	Res-14N	Trypsin	331679968	0.9578	0.825245		Trypsin+LysC:	14N-Res/Mut - 15N WT							15N-Res/Mut - 14N-WT
Cre16.g673650.t1.1|{LHCB5}|Minor	GWLGGQGGAADLDK	GWLGGQGGAADLDK	681.306	Res-14N	Trypsin	401917184	0.9727				Trypsin			LysC				Trypsin			LysC
Cre16.g673650.t1.1|{LHCB5}|Minor	GWLGGQGGAADLDK	GWLGGQGGAADLDK	672.831	Res-15N	Trypsin	336780544	0.9632	0.729466			AIESPAPGIVAR	ASSVAQVLNTLK	AYLSGLR	DLIEQYTPEVK	QAINEYLEEFK	Mean	StDev	AIESPAPGIVAR	ASSVAQVLNTLK	AYLSGLR	DLIEQYTPEVK	QAINEYLEEFK	Mean	StDev
Cre16.g673650.t1.1|{LHCB5}|Minor	GWLGGQGGAADLDK	GWLGGQGGAADLDK	681.306	Res-15N	Trypsin	245669792	0.9677			Rescue (R4)	1.10521	1.09494	1.03633	1.22815	1.14298	1.12152	0.0633423	1.11917	1.09721	1.05015	1.52349	1.32628	1.22326	0.17745
Cre16.g673650.t1.1|{LHCB5}|Minor	GWLGGQGGAADLDK	GWLGGQGGAADLDK	672.831	SA-14N	Trypsin	301723200	0.9588	0.872153		S26A/S28A	1.13283	1.11475	1.06667	1.16009	1.0808	1.10217	0.033994	1.09323	1.07151	1.03078	1.18331	1.13127	1.10202	0.0520505
Cre16.g673650.t1.1|{LHCB5}|Minor	GWLGGQGGAADLDK	GWLGGQGGAADLDK	681.306	SA-14N	Trypsin	345952192	0.9673			T32A/T33A	0.924053	0.908178	0.867382	0.909867	0.84936	0.88547	0.0283982	0.787389	0.774493	0.746484	0.870953	0.859954	0.807855	0.0489775
Cre16.g673650.t1.1|{LHCB5}|Minor	GWLGGQGGAADLDK	GWLGGQGGAADLDK	672.831	SA-15N	Trypsin	372565312	0.961	0.885769		T32E/T33E	0.689931	0.680232	0.649339	0.711399	0.661939	0.673044	0.0216363	0.674015	0.666892	0.633043	0.703523	0.683213	0.672137	0.0230958
Cre16.g673650.t1.1|{LHCB5}|Minor	GWLGGQGGAADLDK	GWLGGQGGAADLDK	681.306	SA-15N	Trypsin	330006912	0.9685
Cre16.g673650.t1.1|{LHCB5}|Minor	GWLGGQGGAADLDK	GWLGGQGGAADLDK	672.831	TA-14N	Trypsin	396019264	0.9604	1.10641
Cre16.g673650.t1.1|{LHCB5}|Minor	GWLGGQGGAADLDK	GWLGGQGGAADLDK	681.306	TA-14N	Trypsin	357932160	0.9701			Trypsin+LysC (log2):	14N-Res/Mut - 15N WT							15N-Res/Mut - 14N-WT
Cre16.g673650.t1.1|{LHCB5}|Minor	GWLGGQGGAADLDK	GWLGGQGGAADLDK	672.831	TA-15N	Trypsin	275685888	0.9586	1.10637			Trypsin			LysC				Trypsin			LysC
Cre16.g673650.t1.1|{LHCB5}|Minor	GWLGGQGGAADLDK	GWLGGQGGAADLDK	681.306	TA-15N	Trypsin	305011520	0.9731				AIESPAPGIVAR	ASSVAQVLNTLK	AYLSGLR	DLIEQYTPEVK	QAINEYLEEFK	Mean	StDev	AIESPAPGIVAR	ASSVAQVLNTLK	AYLSGLR	DLIEQYTPEVK	QAINEYLEEFK	Mean	StDev	Mean(all)	StdDev(all)
Cre16.g673650.t1.1|{LHCB5}|Minor	GWLGGQGGAADLDK	GWLGGQGGAADLDK	672.831	TE-14N	Trypsin	447094816	0.9603	1.32874		Rescue (R4)	0.144326	0.130858	0.0514782	0.296489	0.192805	0.148887	0.0649183	0.162426	0.133836	0.070594	0.60738	0.407384	0.276324	0.201184	0.212606	0.16337
Cre16.g673650.t1.1|{LHCB5}|Minor	GWLGGQGGAADLDK	GWLGGQGGAADLDK	681.306	TE-14N	Trypsin	336479232	0.9717			S26A/S28A	0.179932	0.156724	0.0931084	0.214234	0.112096	0.139753	0.040359	0.128603	0.09964	0.0437364	0.242823	0.177941	0.138549	0.0678632	0.139151	0.057586
Cre16.g673650.t1.1|{LHCB5}|Minor	GWLGGQGGAADLDK	GWLGGQGGAADLDK	672.831	TE-15N	Trypsin	238048176	0.9558	1.51207		T32A/T33A	-0.113952	-0.138953	-0.20526	-0.136272	-0.235552	-0.176219	0.0457286	-0.344851	-0.368675	-0.421817	-0.199332	-0.217668	-0.310469	0.0870997	-0.243344	0.100406
Cre16.g673650.t1.1|{LHCB5}|Minor	GWLGGQGGAADLDK	GWLGGQGGAADLDK	681.306	TE-15N	Trypsin	359945792	0.971			T32E/T33E	-0.535475	-0.555901	-0.622957	-0.491269	-0.595229	-0.571865	0.0413296	-0.569148	-0.584475	-0.659624	-0.507331	-0.549594	-0.574034	0.0500101	-0.57295	0.0485104
Cre16.g673650.t1.1|{LHCB5}|Minor	LFLPSGLYDR	LFLPSGLYDR	590.822	Res-14N	Trypsin	110725472	0.9489	1.39851
Cre16.g673650.t1.1|{LHCB5}|Minor	LFLPSGLYDR	LFLPSGLYDR	597.302	Res-14N	Trypsin	79174160	0.9469
Cre16.g673650.t1.1|{LHCB5}|Minor	LFLPSGLYDR	LFLPSGLYDR	590.822	Res-15N	Trypsin	332528000	0.9443	0.868096
Cre16.g673650.t1.1|{LHCB5}|Minor	LFLPSGLYDR	LFLPSGLYDR	597.302	Res-15N	Trypsin	288666272	0.9432
Cre16.g673650.t1.1|{LHCB5}|Minor	LFLPSGLYDR	LFLPSGLYDR	590.822	SA-14N	Trypsin	383988928	0.9435	0.985437
Cre16.g673650.t1.1|{LHCB5}|Minor	LFLPSGLYDR	LFLPSGLYDR	597.302	SA-14N	Trypsin	389663744	0.9412
Cre16.g673650.t1.1|{LHCB5}|Minor	LFLPSGLYDR	LFLPSGLYDR	590.822	SA-15N	Trypsin	54530208	0.9419	0.833848
Cre16.g673650.t1.1|{LHCB5}|Minor	LFLPSGLYDR	LFLPSGLYDR	597.302	SA-15N	Trypsin	45469888	0.9461
Cre16.g673650.t1.1|{LHCB5}|Minor	LFLPSGLYDR	LFLPSGLYDR	590.822	TA-14N	Trypsin	84467304	0.9439	1.08564
Cre16.g673650.t1.1|{LHCB5}|Minor	LFLPSGLYDR	LFLPSGLYDR	597.302	TA-14N	Trypsin	77803840	0.9429
Cre16.g673650.t1.1|{LHCB5}|Minor	LFLPSGLYDR	LFLPSGLYDR	590.822	TA-15N	Trypsin	321107520	0.9429	1.0721
Cre16.g673650.t1.1|{LHCB5}|Minor	LFLPSGLYDR	LFLPSGLYDR	597.302	TA-15N	Trypsin	344259424	0.9414
Cre16.g673650.t1.1|{LHCB5}|Minor	LFLPSGLYDR	LFLPSGLYDR	590.822	TE-14N	Trypsin	105112688	0.9468	1.33467
Cre16.g673650.t1.1|{LHCB5}|Minor	LFLPSGLYDR	LFLPSGLYDR	597.302	TE-14N	Trypsin	78755648	0.9427
Cre16.g673650.t1.1|{LHCB5}|Minor	LFLPSGLYDR	LFLPSGLYDR	590.822	TE-15N	Trypsin	49293536	0.9457	1.42319
Cre16.g673650.t1.1|{LHCB5}|Minor	LFLPSGLYDR	LFLPSGLYDR	597.302	TE-15N	Trypsin	70154112	0.9426
Cre16.g673650.t1.1|{LHCB5}|Minor	NGTGPAGYSPGIGK	NGTGPAGYSPGIGK	638.32	Res-14N	Trypsin	88468896	0.8981	0.888959
Cre16.g673650.t1.1|{LHCB5}|Minor	NGTGPAGYSPGIGK	NGTGPAGYSPGIGK	646.296	Res-14N	Trypsin	99519680	0.9078
Cre16.g673650.t1.1|{LHCB5}|Minor	NGTGPAGYSPGIGK	NGTGPAGYSPGIGK	638.32	Res-15N	Trypsin	111743728	0.9038	0.798509
Cre16.g673650.t1.1|{LHCB5}|Minor	NGTGPAGYSPGIGK	NGTGPAGYSPGIGK	646.296	Res-15N	Trypsin	89228408	0.9107
Cre16.g673650.t1.1|{LHCB5}|Minor	NGTGPAGYSPGIGK	NGTGPAGYSPGIGK	638.32	SA-14N	Trypsin	66371484	0.9028	0.882154
Cre16.g673650.t1.1|{LHCB5}|Minor	NGTGPAGYSPGIGK	NGTGPAGYSPGIGK	646.296	SA-14N	Trypsin	75238008	0.9078
Cre16.g673650.t1.1|{LHCB5}|Minor	NGTGPAGYSPGIGK	NGTGPAGYSPGIGK	638.32	SA-15N	Trypsin	93310936	0.9061	0.796618
Cre16.g673650.t1.1|{LHCB5}|Minor	NGTGPAGYSPGIGK	NGTGPAGYSPGIGK	646.296	SA-15N	Trypsin	74333200	0.9047
Cre16.g673650.t1.1|{LHCB5}|Minor	NGTGPAGYSPGIGK	NGTGPAGYSPGIGK	638.32	TA-14N	Trypsin	135731392	0.9015	1.14857
Cre16.g673650.t1.1|{LHCB5}|Minor	NGTGPAGYSPGIGK	NGTGPAGYSPGIGK	646.296	TA-14N	Trypsin	118174624	0.9121
Cre16.g673650.t1.1|{LHCB5}|Minor	NGTGPAGYSPGIGK	NGTGPAGYSPGIGK	638.32	TA-15N	Trypsin	71640744	0.9088	1.01703
Cre16.g673650.t1.1|{LHCB5}|Minor	NGTGPAGYSPGIGK	NGTGPAGYSPGIGK	646.296	TA-15N	Trypsin	72860592	0.9061
Cre16.g673650.t1.1|{LHCB5}|Minor	NGTGPAGYSPGIGK	NGTGPAGYSPGIGK	638.32	TE-14N	Trypsin	90281952	0.9038	1.4411
Cre16.g673650.t1.1|{LHCB5}|Minor	NGTGPAGYSPGIGK	NGTGPAGYSPGIGK	646.296	TE-14N	Trypsin	62647756	0.9002
Cre16.g673650.t1.1|{LHCB5}|Minor	NGTGPAGYSPGIGK	NGTGPAGYSPGIGK	638.32	TE-15N	Trypsin	60929880	0.8977	1.38921
Cre16.g673650.t1.1|{LHCB5}|Minor	NGTGPAGYSPGIGK	NGTGPAGYSPGIGK	646.296	TE-15N	Trypsin	84644096	0.9046
Cre16.g673650.t1.1|{LHCB5}|Minor	ATRGWLGGQGGAADLDK	ATRGWLGGQGGAADLDK	558.285	Res-14N	LysC	213881952	0.9676	0.927081
Cre16.g673650.t1.1|{LHCB5}|Minor	ATRGWLGGQGGAADLDK	ATRGWLGGQGGAADLDK	565.929	Res-14N	LysC	230704720	0.9749
Cre16.g673650.t1.1|{LHCB5}|Minor	ATRGWLGGQGGAADLDK	ATRGWLGGQGGAADLDK	558.285	Res-15N	LysC	395820832	0.9707	0.211351
Cre16.g673650.t1.1|{LHCB5}|Minor	ATRGWLGGQGGAADLDK	ATRGWLGGQGGAADLDK	565.929	Res-15N	LysC	83657088	0.9741
Cre16.g673650.t1.1|{LHCB5}|Minor	ATRGWLGGQGGAADLDK	ATRGWLGGQGGAADLDK	558.285	SA-14N	LysC	53743584	0.9671	0.246464
Cre16.g673650.t1.1|{LHCB5}|Minor	ATRGWLGGQGGAADLDK	ATRGWLGGQGGAADLDK	565.929	SA-14N	LysC	218058592	0.9736
Cre16.g673650.t1.1|{LHCB5}|Minor	ATRGWLGGQGGAADLDK	ATRGWLGGQGGAADLDK	558.285	SA-15N	LysC	200410144	0.9662	2.27388
Cre16.g673650.t1.1|{LHCB5}|Minor	ATRGWLGGQGGAADLDK	ATRGWLGGQGGAADLDK	565.929	SA-15N	LysC	455707648	0.9744
Cre16.g673650.t1.1|{LHCB5}|Minor	ATRGWLGGQGGAADLDK	ATRGWLGGQGGAADLDK	558.285	TA-14N	LysC	127215584	0.9654	0.390183
Cre16.g673650.t1.1|{LHCB5}|Minor	ATRGWLGGQGGAADLDK	ATRGWLGGQGGAADLDK	565.929	TA-14N	LysC	326040832	0.9714
Cre16.g673650.t1.1|{LHCB5}|Minor	ATRGWLGGQGGAADLDK	ATRGWLGGQGGAADLDK	558.285	TA-15N	LysC	105680784	0.9673	3.48268
Cre16.g673650.t1.1|{LHCB5}|Minor	ATRGWLGGQGGAADLDK	ATRGWLGGQGGAADLDK	565.929	TA-15N	LysC	368052320	0.9734
Cre16.g673650.t1.1|{LHCB5}|Minor	ATRGWLGGQGGAADLDK	ATRGWLGGQGGAADLDK	558.285	TE-14N	LysC	76057872	0.968	0.367548
Cre16.g673650.t1.1|{LHCB5}|Minor	ATRGWLGGQGGAADLDK	ATRGWLGGQGGAADLDK	565.929	TE-14N	LysC	206933312	0.974
Cre16.g673650.t1.1|{LHCB5}|Minor	ATRGWLGGQGGAADLDK	ATRGWLGGQGGAADLDK	558.285	TE-15N	LysC	27437726	0.965	6.24339
Cre16.g673650.t1.1|{LHCB5}|Minor	ATRGWLGGQGGAADLDK	ATRGWLGGQGGAADLDK	565.929	TE-15N	LysC	171304512	0.9744
Cre16.g673650.t1.1|{LHCB5}|Minor	FDSSVFDGLDPLYPGGPFDPLGLADDPEVLQELK	FDSSVFDGLDPLYPGGPFDPLGLADDPEVLQELK	1221.6	Res-14N	LysC	88977608	0.9005	0.961991
Cre16.g673650.t1.1|{LHCB5}|Minor	FDSSVFDGLDPLYPGGPFDPLGLADDPEVLQELK	FDSSVFDGLDPLYPGGPFDPLGLADDPEVLQELK	1233.56	Res-14N	LysC	92493168	0.8955
Cre16.g673650.t1.1|{LHCB5}|Minor	FDSSVFDGLDPLYPGGPFDPLGLADDPEVLQELK	FDSSVFDGLDPLYPGGPFDPLGLADDPEVLQELK	1221.6	Res-15N	LysC	86672056	0.8987	0.762263
Cre16.g673650.t1.1|{LHCB5}|Minor	FDSSVFDGLDPLYPGGPFDPLGLADDPEVLQELK	FDSSVFDGLDPLYPGGPFDPLGLADDPEVLQELK	1233.56	Res-15N	LysC	66066912	0.8947
Cre16.g673650.t1.1|{LHCB5}|Minor	FDSSVFDGLDPLYPGGPFDPLGLADDPEVLQELK	FDSSVFDGLDPLYPGGPFDPLGLADDPEVLQELK	1221.6	SA-14N	LysC	66737980	0.901	0.954265
Cre16.g673650.t1.1|{LHCB5}|Minor	FDSSVFDGLDPLYPGGPFDPLGLADDPEVLQELK	FDSSVFDGLDPLYPGGPFDPLGLADDPEVLQELK	1233.56	SA-14N	LysC	69936520	0.8986
Cre16.g673650.t1.1|{LHCB5}|Minor	FDSSVFDGLDPLYPGGPFDPLGLADDPEVLQELK	FDSSVFDGLDPLYPGGPFDPLGLADDPEVLQELK	1221.6	SA-15N	LysC	117608032	0.8989	0.819359
Cre16.g673650.t1.1|{LHCB5}|Minor	FDSSVFDGLDPLYPGGPFDPLGLADDPEVLQELK	FDSSVFDGLDPLYPGGPFDPLGLADDPEVLQELK	1233.56	SA-15N	LysC	96363152	0.8955
Cre16.g673650.t1.1|{LHCB5}|Minor	FDSSVFDGLDPLYPGGPFDPLGLADDPEVLQELK	FDSSVFDGLDPLYPGGPFDPLGLADDPEVLQELK	1221.6	TA-14N	LysC	95566592	0.9012	1.18864
Cre16.g673650.t1.1|{LHCB5}|Minor	FDSSVFDGLDPLYPGGPFDPLGLADDPEVLQELK	FDSSVFDGLDPLYPGGPFDPLGLADDPEVLQELK	1233.56	TA-14N	LysC	80400032	0.8963
Cre16.g673650.t1.1|{LHCB5}|Minor	FDSSVFDGLDPLYPGGPFDPLGLADDPEVLQELK	FDSSVFDGLDPLYPGGPFDPLGLADDPEVLQELK	1221.6	TA-15N	LysC	103691264	0.8992	1.02139
Cre16.g673650.t1.1|{LHCB5}|Minor	FDSSVFDGLDPLYPGGPFDPLGLADDPEVLQELK	FDSSVFDGLDPLYPGGPFDPLGLADDPEVLQELK	1233.56	TA-15N	LysC	105909232	0.8965
Cre16.g673650.t1.1|{LHCB5}|Minor	FDSSVFDGLDPLYPGGPFDPLGLADDPEVLQELK	FDSSVFDGLDPLYPGGPFDPLGLADDPEVLQELK	1221.6	TE-14N	LysC	97622952	0.9007	1.45299
Cre16.g673650.t1.1|{LHCB5}|Minor	FDSSVFDGLDPLYPGGPFDPLGLADDPEVLQELK	FDSSVFDGLDPLYPGGPFDPLGLADDPEVLQELK	1233.56	TE-14N	LysC	67187720	0.8972
Cre16.g673650.t1.1|{LHCB5}|Minor	FDSSVFDGLDPLYPGGPFDPLGLADDPEVLQELK	FDSSVFDGLDPLYPGGPFDPLGLADDPEVLQELK	1221.6	TE-15N	LysC	30456288	0.8998	1.35349
Cre16.g673650.t1.1|{LHCB5}|Minor	FDSSVFDGLDPLYPGGPFDPLGLADDPEVLQELK	FDSSVFDGLDPLYPGGPFDPLGLADDPEVLQELK	1233.56	TE-15N	LysC	41222424	0.8982
LHCB4
Cre17.g720250.t1.2|{CP29}|Chlorophyll	CYPGGVFDPLK	C[+57]YPGGVFDPLK	626.805	Res-14N	Trypsin	81004880	0.9634	0.816484		Trypsin+LysC:	14N-Res/Mut - 15N WT						15N-Res/Mut - 14N-WT
Cre17.g720250.t1.2|{CP29}|Chlorophyll	CYPGGVFDPLK	C[+57]YPGGVFDPLK	632.787	Res-14N	Trypsin	99211792	0.9545				Trypsin			LysC			Trypsin			LysC
Cre17.g720250.t1.2|{CP29}|Chlorophyll	CYPGGVFDPLK	C[+57]YPGGVFDPLK	626.805	Res-15N	Trypsin	55891916	0.9573	0.916751			C[+57]YPGGVFDPLK	GSVEAIVQATPDEVSSENR	LAPYSEVFGLAR	RC[+57]YPGGVFDPLK	Mean	StdDev	C[+57]YPGGVFDPLK	GSVEAIVQATPDEVSSENR	LAPYSEVFGLAR	RC[+57]YPGGVFDPLK	Mean	StDev
Cre17.g720250.t1.2|{CP29}|Chlorophyll	CYPGGVFDPLK	C[+57]YPGGVFDPLK	632.787	Res-15N	Trypsin	51238956	0.9623			Rescue (R4)	0.942149	1.00946	1.03583	1.13109	1.02963	0.0678102	1.0652	1.16303	1.08426	1.40734	1.17995	0.136305
Cre17.g720250.t1.2|{CP29}|Chlorophyll	CYPGGVFDPLK	C[+57]YPGGVFDPLK	626.805	SA-14N	Trypsin	64039096	0.9533	0.948829		S26A/S28A	1.12105	1.1141	1.06992	1.19224	1.12433	0.0438378	1.03386	1.14867	1.15816	1.1508	1.12287	0.051513
Cre17.g720250.t1.2|{CP29}|Chlorophyll	CYPGGVFDPLK	C[+57]YPGGVFDPLK	632.787	SA-14N	Trypsin	67492760	0.9624			T32A/T33A	1.10869	1.0955	1.06848	1.1315	1.10104	0.0227875	1.01686	0.98475	1	0.98641	0.997005	0.0128998
Cre17.g720250.t1.2|{CP29}|Chlorophyll	CYPGGVFDPLK	C[+57]YPGGVFDPLK	626.805	SA-15N	Trypsin	1751983	0.8648	0.908804		T32E/T33E	1.12696	0.988163	0.976667	1.02036	1.02804	0.0593138	1.00753	1.02546	1.13576	1.00681	1.04389	0.0535642
Cre17.g720250.t1.2|{CP29}|Chlorophyll	CYPGGVFDPLK	C[+57]YPGGVFDPLK	632.787	SA-15N	Trypsin	1592209	0.8662
Cre17.g720250.t1.2|{CP29}|Chlorophyll	CYPGGVFDPLK	C[+57]YPGGVFDPLK	626.805	TA-14N	Trypsin	75968344	0.9544	1.1523
Cre17.g720250.t1.2|{CP29}|Chlorophyll	CYPGGVFDPLK	C[+57]YPGGVFDPLK	632.787	TA-14N	Trypsin	65927444	0.9556			Trypsin+LysC (log2):	14N-Res/Mut - 15N WT						15N-Res/Mut - 14N-WT
Cre17.g720250.t1.2|{CP29}|Chlorophyll	CYPGGVFDPLK	C[+57]YPGGVFDPLK	626.805	TA-15N	Trypsin	46926432	0.9577	1.23797			Trypsin			LysC			Trypsin			LysC
Cre17.g720250.t1.2|{CP29}|Chlorophyll	CYPGGVFDPLK	C[+57]YPGGVFDPLK	632.787	TA-15N	Trypsin	58093368	0.9579				C[+57]YPGGVFDPLK	GSVEAIVQATPDEVSSENR	LAPYSEVFGLAR	RC[+57]YPGGVFDPLK	Mean	StdDev	C[+57]YPGGVFDPLK	GSVEAIVQATPDEVSSENR	LAPYSEVFGLAR	RC[+57]YPGGVFDPLK	Mean	StDev	Mean(all)	StdDev(all)
Cre17.g720250.t1.2|{CP29}|Chlorophyll	CYPGGVFDPLK	C[+57]YPGGVFDPLK	626.805	TE-14N	Trypsin	97479944	0.959	1.56858		Rescue (R4)	-0.0859726	0.0135773	0.0507835	0.177717	0.0390262	0.0944002	0.09112	0.217887	0.116705	0.492967	0.22967	0.159233	0.134348	0.161925
Cre17.g720250.t1.2|{CP29}|Chlorophyll	CYPGGVFDPLK	C[+57]YPGGVFDPLK	632.787	TE-14N	Trypsin	62145212	0.9495			S26A/S28A	0.16485	0.155878	0.0975026	0.253669	0.167975	0.0558254	0.0480352	0.19996	0.211832	0.202639	0.165616	0.0680282	0.166796	0.0622378
Cre17.g720250.t1.2|{CP29}|Chlorophyll	CYPGGVFDPLK	C[+57]YPGGVFDPLK	626.805	TE-15N	Trypsin	38334476	0.9668	1.42875		T32A/T33A	0.14886	0.131594	0.0955579	0.178232	0.138561	0.0299069	0.024121	-0.0221701	0	-0.0197405	-0.0044474	0.0186004	0.0670568	0.0757169
Cre17.g720250.t1.2|{CP29}|Chlorophyll	CYPGGVFDPLK	C[+57]YPGGVFDPLK	632.787	TE-15N	Trypsin	54770192	0.953			T32E/T33E	0.17243	-0.0171792	-0.0340617	0.0290844	0.0375683	0.0812216	0.0108195	0.0362779	0.183657	0.00979372	0.0601371	0.0720992	0.0488527	0.0776206
Cre17.g720250.t1.2|{CP29}|Chlorophyll	GSVEAIVQATPDEVSSENR	GSVEAIVQATPDEVSSENR	994.482	Res-14N	Trypsin	446077120	0.97	0.874813
Cre17.g720250.t1.2|{CP29}|Chlorophyll	GSVEAIVQATPDEVSSENR	GSVEAIVQATPDEVSSENR	1006.45	Res-14N	Trypsin	509911200	0.9703
Cre17.g720250.t1.2|{CP29}|Chlorophyll	GSVEAIVQATPDEVSSENR	GSVEAIVQATPDEVSSENR	994.482	Res-15N	Trypsin	433482112	0.9715	1.00095
Cre17.g720250.t1.2|{CP29}|Chlorophyll	GSVEAIVQATPDEVSSENR	GSVEAIVQATPDEVSSENR	1006.45	Res-15N	Trypsin	433893472	0.9693
Cre17.g720250.t1.2|{CP29}|Chlorophyll	GSVEAIVQATPDEVSSENR	GSVEAIVQATPDEVSSENR	994.482	SA-14N	Trypsin	477186912	0.9641	0.942946
Cre17.g720250.t1.2|{CP29}|Chlorophyll	GSVEAIVQATPDEVSSENR	GSVEAIVQATPDEVSSENR	1006.45	SA-14N	Trypsin	506059392	0.9686
Cre17.g720250.t1.2|{CP29}|Chlorophyll	GSVEAIVQATPDEVSSENR	GSVEAIVQATPDEVSSENR	994.482	SA-15N	Trypsin	533061792	0.9641	1.00973
Cre17.g720250.t1.2|{CP29}|Chlorophyll	GSVEAIVQATPDEVSSENR	GSVEAIVQATPDEVSSENR	1006.45	SA-15N	Trypsin	538247168	0.9719
Cre17.g720250.t1.2|{CP29}|Chlorophyll	GSVEAIVQATPDEVSSENR	GSVEAIVQATPDEVSSENR	994.482	TA-14N	Trypsin	536972928	0.9639	1.13859
Cre17.g720250.t1.2|{CP29}|Chlorophyll	GSVEAIVQATPDEVSSENR	GSVEAIVQATPDEVSSENR	1006.45	TA-14N	Trypsin	471610752	0.9655
Cre17.g720250.t1.2|{CP29}|Chlorophyll	GSVEAIVQATPDEVSSENR	GSVEAIVQATPDEVSSENR	994.482	TA-15N	Trypsin	358537152	0.968	1.19888
Cre17.g720250.t1.2|{CP29}|Chlorophyll	GSVEAIVQATPDEVSSENR	GSVEAIVQATPDEVSSENR	1006.45	TA-15N	Trypsin	429841344	0.9729
Cre17.g720250.t1.2|{CP29}|Chlorophyll	GSVEAIVQATPDEVSSENR	GSVEAIVQATPDEVSSENR	994.482	TE-14N	Trypsin	555993536	0.9677	1.3754
Cre17.g720250.t1.2|{CP29}|Chlorophyll	GSVEAIVQATPDEVSSENR	GSVEAIVQATPDEVSSENR	1006.45	TE-14N	Trypsin	404240832	0.9696
Cre17.g720250.t1.2|{CP29}|Chlorophyll	GSVEAIVQATPDEVSSENR	GSVEAIVQATPDEVSSENR	994.482	TE-15N	Trypsin	317012640	0.9696	1.45418
Cre17.g720250.t1.2|{CP29}|Chlorophyll	GSVEAIVQATPDEVSSENR	GSVEAIVQATPDEVSSENR	1006.45	TE-15N	Trypsin	460993792	0.9751
Cre17.g720250.t1.2|{CP29}|Chlorophyll	LAPYSEVFGLAR	LAPYSEVFGLAR	661.859	Res-14N	Trypsin	527318656	0.9175	0.897668
Cre17.g720250.t1.2|{CP29}|Chlorophyll	LAPYSEVFGLAR	LAPYSEVFGLAR	669.337	Res-14N	Trypsin	587431936	0.9183
Cre17.g720250.t1.2|{CP29}|Chlorophyll	LAPYSEVFGLAR	LAPYSEVFGLAR	661.859	Res-15N	Trypsin	420098304	0.9171	0.933154
Cre17.g720250.t1.2|{CP29}|Chlorophyll	LAPYSEVFGLAR	LAPYSEVFGLAR	669.337	Res-15N	Trypsin	392016288	0.919
Cre17.g720250.t1.2|{CP29}|Chlorophyll	LAPYSEVFGLAR	LAPYSEVFGLAR	661.859	SA-14N	Trypsin	504087104	0.9146	0.905554
Cre17.g720250.t1.2|{CP29}|Chlorophyll	LAPYSEVFGLAR	LAPYSEVFGLAR	669.337	SA-14N	Trypsin	556661568	0.9187
Cre17.g720250.t1.2|{CP29}|Chlorophyll	LAPYSEVFGLAR	LAPYSEVFGLAR	661.859	SA-15N	Trypsin	502892928	0.9172	1.01807
Cre17.g720250.t1.2|{CP29}|Chlorophyll	LAPYSEVFGLAR	LAPYSEVFGLAR	669.337	SA-15N	Trypsin	511980416	0.9183
Cre17.g720250.t1.2|{CP29}|Chlorophyll	LAPYSEVFGLAR	LAPYSEVFGLAR	661.859	TA-14N	Trypsin	593329408	0.9164	1.11051
Cre17.g720250.t1.2|{CP29}|Chlorophyll	LAPYSEVFGLAR	LAPYSEVFGLAR	669.337	TA-14N	Trypsin	534287488	0.9196
Cre17.g720250.t1.2|{CP29}|Chlorophyll	LAPYSEVFGLAR	LAPYSEVFGLAR	661.859	TA-15N	Trypsin	367113600	0.9171	1.21744
Cre17.g720250.t1.2|{CP29}|Chlorophyll	LAPYSEVFGLAR	LAPYSEVFGLAR	669.337	TA-15N	Trypsin	446939104	0.9187
Cre17.g720250.t1.2|{CP29}|Chlorophyll	LAPYSEVFGLAR	LAPYSEVFGLAR	661.859	TE-14N	Trypsin	731898112	0.918	1.3594
Cre17.g720250.t1.2|{CP29}|Chlorophyll	LAPYSEVFGLAR	LAPYSEVFGLAR	669.337	TE-14N	Trypsin	538397696	0.9195
Cre17.g720250.t1.2|{CP29}|Chlorophyll	LAPYSEVFGLAR	LAPYSEVFGLAR	661.859	TE-15N	Trypsin	346189856	0.9162	1.61059
Cre17.g720250.t1.2|{CP29}|Chlorophyll	LAPYSEVFGLAR	LAPYSEVFGLAR	669.337	TE-15N	Trypsin	557568768	0.9195
Cre17.g720250.t1.2|{CP29}|Chlorophyll	RCYPGGVFDPLK	RC[+57]YPGGVFDPLK	704.856	Res-14N	LysC	344737984	0.9061	0.891131
Cre17.g720250.t1.2|{CP29}|Chlorophyll	RCYPGGVFDPLK	RC[+57]YPGGVFDPLK	712.832	Res-14N	LysC	386854336	0.9057
Cre17.g720250.t1.2|{CP29}|Chlorophyll	RCYPGGVFDPLK	RC[+57]YPGGVFDPLK	704.856	Res-15N	LysC	328556864	0.9145	0.896692
Cre17.g720250.t1.2|{CP29}|Chlorophyll	RCYPGGVFDPLK	RC[+57]YPGGVFDPLK	712.832	Res-15N	LysC	294614240	0.9139
Cre17.g720250.t1.2|{CP29}|Chlorophyll	RCYPGGVFDPLK	RC[+57]YPGGVFDPLK	704.856	SA-14N	LysC	316564736	0.9031	0.993899
Cre17.g720250.t1.2|{CP29}|Chlorophyll	RCYPGGVFDPLK	RC[+57]YPGGVFDPLK	712.832	SA-14N	LysC	318507808	0.9083
Cre17.g720250.t1.2|{CP29}|Chlorophyll	RCYPGGVFDPLK	RC[+57]YPGGVFDPLK	704.856	SA-15N	LysC	412842880	0.9122	0.939659
Cre17.g720250.t1.2|{CP29}|Chlorophyll	RCYPGGVFDPLK	RC[+57]YPGGVFDPLK	712.832	SA-15N	LysC	387931712	0.9077
Cre17.g720250.t1.2|{CP29}|Chlorophyll	RCYPGGVFDPLK	RC[+57]YPGGVFDPLK	704.856	TA-14N	LysC	437423264	0.9117	1.20056
Cre17.g720250.t1.2|{CP29}|Chlorophyll	RCYPGGVFDPLK	RC[+57]YPGGVFDPLK	712.832	TA-14N	LysC	364350400	0.9142
Cre17.g720250.t1.2|{CP29}|Chlorophyll	RCYPGGVFDPLK	RC[+57]YPGGVFDPLK	704.856	TA-15N	LysC	372210144	0.9127	1.09553
Cre17.g720250.t1.2|{CP29}|Chlorophyll	RCYPGGVFDPLK	RC[+57]YPGGVFDPLK	712.832	TA-15N	LysC	407766880	0.9087
Cre17.g720250.t1.2|{CP29}|Chlorophyll	RCYPGGVFDPLK	RC[+57]YPGGVFDPLK	704.856	TE-14N	LysC	424902944	0.9065	1.38841
Cre17.g720250.t1.2|{CP29}|Chlorophyll	RCYPGGVFDPLK	RC[+57]YPGGVFDPLK	712.832	TE-14N	LysC	306035936	0.9095
Cre17.g720250.t1.2|{CP29}|Chlorophyll	RCYPGGVFDPLK	RC[+57]YPGGVFDPLK	704.856	TE-15N	LysC	143692352	0.9103	1.38101
Cre17.g720250.t1.2|{CP29}|Chlorophyll	RCYPGGVFDPLK	RC[+57]YPGGVFDPLK	712.832	TE-15N	LysC	198440864	0.9122
LHCB4: (p)T11
Cre17.g720250.t1.2|{CP29}|Chlorophyll	FPTPPGTQK	FPTPPGT[+80]QK	526.744	Res-14N	Trypsin	17158580	0.9119	1.24281		Trypsin+LysC:	14N-Res/Mut - 15N-WT				15N-Res/Mut - 14N-WT
Cre17.g720250.t1.2|{CP29}|Chlorophyll	FPTPPGTQK	FPTPPGT[+80]QK	532.228	Res-14N	Trypsin	13806320	0.9199				Trypsin	LysC			Trypsin	LysC
Cre17.g720250.t1.2|{CP29}|Chlorophyll	FPTPPGTQK	FPTPPGT[+80]QK	526.744	Res-15N	Trypsin	24234084	0.9137	1.08357			FPTPPGT[+80]QK	FPTPPGT[+80]QK	Mean	StDev	FPTPPGT[+80]QK	FPTPPGT[+80]QK	Mean	StDev
Cre17.g720250.t1.2|{CP29}|Chlorophyll	FPTPPGTQK	FPTPPGT[+80]QK	532.228	Res-15N	Trypsin	26259426	0.9222			Rescue (R4)	1.43409	1.4499	1.44199	0.00790739	1.25903	1.42517	1.3421	0.0830682
Cre17.g720250.t1.2|{CP29}|Chlorophyll	FPTPPGTQK	FPTPPGT[+80]QK	526.744	SA-14N	Trypsin	16408114	0.915	0.983779		S26A/S28A	1.16234	1.25793	1.21014	0.0477935	1.1306	0.984373	1.05748	0.0731117
Cre17.g720250.t1.2|{CP29}|Chlorophyll	FPTPPGTQK	FPTPPGT[+80]QK	532.228	SA-14N	Trypsin	16678666	0.9359			T32A/T33A	1.00833	0.954514	0.981421	0.0269063	0.763402	0.813912	0.788657	0.0252551
Cre17.g720250.t1.2|{CP29}|Chlorophyll	FPTPPGTQK	FPTPPGT[+80]QK	526.744	SA-15N	Trypsin	6611016	0.9073	0.993843		T32E/T33E	0.890558	0.990651	0.940605	0.0500466	0.656732	0.750872	0.703802	0.0470703
Cre17.g720250.t1.2|{CP29}|Chlorophyll	FPTPPGTQK	FPTPPGT[+80]QK	532.228	SA-15N	Trypsin	6570311	0.9183
Cre17.g720250.t1.2|{CP29}|Chlorophyll	FPTPPGTQK	FPTPPGT[+80]QK	526.744	TA-14N	Trypsin	15429266	0.9048	1.04799
Cre17.g720250.t1.2|{CP29}|Chlorophyll	FPTPPGTQK	FPTPPGT[+80]QK	532.228	TA-14N	Trypsin	14722746	0.9068			Trypsin+LysC (log2):	14N-Res/Mut - 15N-WT				15N-Res/Mut - 14N-WT
Cre17.g720250.t1.2|{CP29}|Chlorophyll	FPTPPGTQK	FPTPPGT[+80]QK	526.744	TA-15N	Trypsin	13928304	0.9053	0.929397			Trypsin	LysC			Trypsin	LysC
Cre17.g720250.t1.2|{CP29}|Chlorophyll	FPTPPGTQK	FPTPPGT[+80]QK	532.228	TA-15N	Trypsin	12944921	0.9222				FPTPPGT[+80]QK	FPTPPGT[+80]QK	Mean	StDev	FPTPPGT[+80]QK	FPTPPGT[+80]QK	Mean	StDev	Mean(all)	StdDev(all)
Cre17.g720250.t1.2|{CP29}|Chlorophyll	FPTPPGTQK	FPTPPGT[+80]QK	526.744	TE-14N	Trypsin	13482658	0.9069	1.23955		Rescue (R4)	0.520131	0.535954	0.528043	0.00791132	0.332316	0.511134	0.421725	0.0894087	0.474884	0.0827896
Cre17.g720250.t1.2|{CP29}|Chlorophyll	FPTPPGTQK	FPTPPGT[+80]QK	532.228	TE-14N	Trypsin	10877076	0.9235			S26A/S28A	0.217036	0.331051	0.274044	0.0570079	0.177084	-0.0227232	0.0771803	0.0999036	0.175612	0.127687
Cre17.g720250.t1.2|{CP29}|Chlorophyll	FPTPPGTQK	FPTPPGT[+80]QK	526.744	TE-15N	Trypsin	10609214	0.9075	0.931292		T32A/T33A	0.0119635	-0.0671612	-0.0275989	0.0395623	-0.389485	-0.297055	-0.34327	0.0462152	-0.185434	0.163593
Cre17.g720250.t1.2|{CP29}|Chlorophyll	FPTPPGTQK	FPTPPGT[+80]QK	532.228	TE-15N	Trypsin	9880272	0.9289			T32E/T33E	-0.167218	-0.0135506	-0.0903844	0.0768337	-0.606624	-0.413361	-0.509992	0.0966317	-0.300188	0.227241
Cre17.g720250.t1.2|{CP29}|Chlorophyll	FPTPPGTQK	FPTPPGT[+80]QK	526.744	Res-14N	LysC	45341776	0.9265	1.1423
Cre17.g720250.t1.2|{CP29}|Chlorophyll	FPTPPGTQK	FPTPPGT[+80]QK	532.228	Res-14N	LysC	39693244	0.9323
Cre17.g720250.t1.2|{CP29}|Chlorophyll	FPTPPGTQK	FPTPPGT[+80]QK	526.744	Res-15N	LysC	52080220	0.9282	0.908055
Cre17.g720250.t1.2|{CP29}|Chlorophyll	FPTPPGTQK	FPTPPGT[+80]QK	532.228	Res-15N	LysC	47291692	0.936
Cre17.g720250.t1.2|{CP29}|Chlorophyll	FPTPPGTQK	FPTPPGT[+80]QK	526.744	SA-14N	LysC	45076932	0.925	1.04867
Cre17.g720250.t1.2|{CP29}|Chlorophyll	FPTPPGTQK	FPTPPGT[+80]QK	532.228	SA-14N	LysC	42985048	0.93
Cre17.g720250.t1.2|{CP29}|Chlorophyll	FPTPPGTQK	FPTPPGT[+80]QK	526.744	SA-15N	LysC	57319280	0.926	0.803766
Cre17.g720250.t1.2|{CP29}|Chlorophyll	FPTPPGTQK	FPTPPGT[+80]QK	532.228	SA-15N	LysC	46071296	0.6633
Cre17.g720250.t1.2|{CP29}|Chlorophyll	FPTPPGTQK	FPTPPGT[+80]QK	526.744	TA-14N	LysC	43948972	0.9271	1.01277
Cre17.g720250.t1.2|{CP29}|Chlorophyll	FPTPPGTQK	FPTPPGT[+80]QK	532.228	TA-14N	LysC	43394720	0.9318
Cre17.g720250.t1.2|{CP29}|Chlorophyll	FPTPPGTQK	FPTPPGT[+80]QK	526.744	TA-15N	LysC	43212288	0.9259	0.903949
Cre17.g720250.t1.2|{CP29}|Chlorophyll	FPTPPGTQK	FPTPPGT[+80]QK	532.228	TA-15N	LysC	39061696	0.9316
Cre17.g720250.t1.2|{CP29}|Chlorophyll	FPTPPGTQK	FPTPPGT[+80]QK	526.744	TE-14N	LysC	40584424	0.9276	1.34798
Cre17.g720250.t1.2|{CP29}|Chlorophyll	FPTPPGTQK	FPTPPGT[+80]QK	532.228	TE-14N	LysC	30107624	0.9291
Cre17.g720250.t1.2|{CP29}|Chlorophyll	FPTPPGTQK	FPTPPGT[+80]QK	526.744	TE-15N	LysC	17010230	0.9266	1.02995
Cre17.g720250.t1.2|{CP29}|Chlorophyll	FPTPPGTQK	FPTPPGT[+80]QK	532.228	TE-15N	LysC	17519652	0.9271
LHCB4: (p)T7
Cre17.g720250.t1.2|{CP29}|Chlorophyll	FPTPPGTQK	FPT[+80]PPGTQK	526.744	Res-14N	Trypsin	4727154	0.7355	1.51206		Trypsin+LysC:	14N-Res/Mut - 15N-WT				15N-Res/Mut - 14N-WT
Cre17.g720250.t1.2|{CP29}|Chlorophyll	FPTPPGTQK	FPT[+80]PPGTQK	532.228	Res-14N	Trypsin	3126306	0.8155				Trypsin	LysC			Trypsin	LysC
Cre17.g720250.t1.2|{CP29}|Chlorophyll	FPTPPGTQK	FPT[+80]PPGTQK	526.744	Res-15N	Trypsin	5112120	0.7274	2.00616			FPT[+80]PPGTQK	FPT[+80]PPGTQK	Mean	StDev	FPT[+80]PPGTQK	FPT[+80]PPGTQK	Mean	StDev
Cre17.g720250.t1.2|{CP29}|Chlorophyll	FPTPPGTQK	FPT[+80]PPGTQK	532.228	Res-15N	Trypsin	10255742	0.768			Rescue (R4)	1.74478	1.26897	1.50687	0.237905	2.33101	2.01363	2.17232	0.15869
Cre17.g720250.t1.2|{CP29}|Chlorophyll	FPTPPGTQK	FPT[+80]PPGTQK	526.744	SA-14N	Trypsin	5150997	0.7392	1.22238		S26A/S28A	1.44425	2.33779	1.89102	0.446769	1.2839	1.33468	1.30929	0.0253912
Cre17.g720250.t1.2|{CP29}|Chlorophyll	FPTPPGTQK	FPT[+80]PPGTQK	532.228	SA-14N	Trypsin	4213904	0.802			T32A/T33A	2.51952	1.65159	2.08555	0.433967	1.53978	1.98987	1.76483	0.225044
Cre17.g720250.t1.2|{CP29}|Chlorophyll	FPTPPGTQK	FPT[+80]PPGTQK	526.744	SA-15N	Trypsin	1770069	0.3876	1.1286		T32E/T33E	1.10627	0.815726	0.960999	0.145273	1.15046	2.25899	1.70473	0.554268
Cre17.g720250.t1.2|{CP29}|Chlorophyll	FPTPPGTQK	FPT[+80]PPGTQK	532.228	SA-15N	Trypsin	1997705	0.8315
Cre17.g720250.t1.2|{CP29}|Chlorophyll	FPTPPGTQK	FPT[+80]PPGTQK	526.744	TA-14N	Trypsin	8950332	0.7483	2.61862
Cre17.g720250.t1.2|{CP29}|Chlorophyll	FPTPPGTQK	FPT[+80]PPGTQK	532.228	TA-14N	Trypsin	3417952	0.7832			Trypsin+LysC (log2):	14N-Res/Mut - 15N-WT				15N-Res/Mut - 14N-WT
Cre17.g720250.t1.2|{CP29}|Chlorophyll	FPTPPGTQK	FPT[+80]PPGTQK	526.744	TA-15N	Trypsin	3527848	0.7449	1.87459			Trypsin	LysC			Trypsin	LysC
Cre17.g720250.t1.2|{CP29}|Chlorophyll	FPTPPGTQK	FPT[+80]PPGTQK	532.228	TA-15N	Trypsin	6613278	0.7687				FPT[+80]PPGTQK	FPT[+80]PPGTQK	Mean	StDev	FPT[+80]PPGTQK	FPT[+80]PPGTQK	Mean	StDev	Mean(all)	StdDev(all)
Cre17.g720250.t1.2|{CP29}|Chlorophyll	FPTPPGTQK	FPT[+80]PPGTQK	526.744	TE-14N	Trypsin	6450844	0.7377	1.5398		Rescue (R4)	0.803043	0.343655	0.573349	0.229694	1.22096	1.0098	1.11538	0.105578	0.844364	0.324657
Cre17.g720250.t1.2|{CP29}|Chlorophyll	FPTPPGTQK	FPT[+80]PPGTQK	532.228	TE-14N	Trypsin	4189416	0.7828			S26A/S28A	0.530324	1.22515	0.877735	0.347411	0.360532	0.416496	0.388514	0.0279818	0.633125	0.347236
Cre17.g720250.t1.2|{CP29}|Chlorophyll	FPTPPGTQK	FPT[+80]PPGTQK	526.744	TE-15N	Trypsin	3035807	0.7356	1.63143		T32A/T33A	1.33315	0.723854	1.0285	0.304648	0.622725	0.992673	0.807699	0.184974	0.918101	0.275139
Cre17.g720250.t1.2|{CP29}|Chlorophyll	FPTPPGTQK	FPT[+80]PPGTQK	532.228	TE-15N	Trypsin	4952707	0.787			T32E/T33E	0.145707	-0.293844	-0.0740687	0.219775	0.202208	1.17568	0.688944	0.486736	0.307438	0.536799
Cre17.g720250.t1.2|{CP29}|Chlorophyll	FPTPPGTQK	FPT[+80]PPGTQK	526.744	Res-14N	LysC	4513798	0.902	0.999757
Cre17.g720250.t1.2|{CP29}|Chlorophyll	FPTPPGTQK	FPT[+80]PPGTQK	532.228	Res-14N	LysC	4514897	0.9058
Cre17.g720250.t1.2|{CP29}|Chlorophyll	FPTPPGTQK	FPT[+80]PPGTQK	526.744	Res-15N	LysC	5344678	0.9052	1.283
Cre17.g720250.t1.2|{CP29}|Chlorophyll	FPTPPGTQK	FPT[+80]PPGTQK	532.228	Res-15N	LysC	6857207	0.8951
Cre17.g720250.t1.2|{CP29}|Chlorophyll	FPTPPGTQK	FPT[+80]PPGTQK	526.744	SA-14N	LysC	7346735	0.9071	1.94888
Cre17.g720250.t1.2|{CP29}|Chlorophyll	FPTPPGTQK	FPT[+80]PPGTQK	532.228	SA-14N	LysC	3769712	0.8585
Cre17.g720250.t1.2|{CP29}|Chlorophyll	FPTPPGTQK	FPT[+80]PPGTQK	526.744	SA-15N	LysC	5887620	0.8747	1.0898
Cre17.g720250.t1.2|{CP29}|Chlorophyll	FPTPPGTQK	FPT[+80]PPGTQK	532.228	SA-15N	LysC	6416343	0.8961
Cre17.g720250.t1.2|{CP29}|Chlorophyll	FPTPPGTQK	FPT[+80]PPGTQK	526.744	TA-14N	LysC	9383316	0.9032	1.75239
Cre17.g720250.t1.2|{CP29}|Chlorophyll	FPTPPGTQK	FPT[+80]PPGTQK	532.228	TA-14N	LysC	5354579	0.8796
Cre17.g720250.t1.2|{CP29}|Chlorophyll	FPTPPGTQK	FPT[+80]PPGTQK	526.744	TA-15N	LysC	4010695	0.8873	2.20999
Cre17.g720250.t1.2|{CP29}|Chlorophyll	FPTPPGTQK	FPT[+80]PPGTQK	532.228	TA-15N	LysC	8863604	0.898
Cre17.g720250.t1.2|{CP29}|Chlorophyll	FPTPPGTQK	FPT[+80]PPGTQK	526.744	TE-14N	LysC	6341790	0.8979	1.10996
Cre17.g720250.t1.2|{CP29}|Chlorophyll	FPTPPGTQK	FPT[+80]PPGTQK	532.228	TE-14N	LysC	5713545	0.8844
Cre17.g720250.t1.2|{CP29}|Chlorophyll	FPTPPGTQK	FPT[+80]PPGTQK	526.744	TE-15N	LysC	1542557	0.8727	3.09859
Cre17.g720250.t1.2|{CP29}|Chlorophyll	FPTPPGTQK	FPT[+80]PPGTQK	532.228	TE-15N	LysC	4779753	0.9085
LHCB4: (p)T7 + (p)T11
Cre17.g720250.t1.2|{CP29}|Chlorophyll	FPTPPGTQK	FPT[+80]PPGT[+80]QK	566.727	Res-14N	LysC	1264135	0.953	0.860814		LysC:	14N-Res/Mut - 15N-WT	15N-Res/Mut - 14N-WT
Cre17.g720250.t1.2|{CP29}|Chlorophyll	FPTPPGTQK	FPT[+80]PPGT[+80]QK	572.211	Res-14N	LysC	1468535	0.8853				FPT[+80]PPGT[+80]QK	FPT[+80]PPGT[+80]QK	Mean(Replicates)
Cre17.g720250.t1.2|{CP29}|Chlorophyll	FPTPPGTQK	FPT[+80]PPGT[+80]QK	566.727	Res-15N	LysC	1728399	0.9671	1.02703		Rescue (R4)	1.09261	1.6119	1.35225
Cre17.g720250.t1.2|{CP29}|Chlorophyll	FPTPPGTQK	FPT[+80]PPGT[+80]QK	572.211	Res-15N	LysC	1775117	0.9668			S26A/S28A	5.32841	2.4693	3.89885
Cre17.g720250.t1.2|{CP29}|Chlorophyll	FPTPPGTQK	FPT[+80]PPGT[+80]QK	566.727	SA-14N	LysC	1638003	0.963	4.44199		T32A/T33A	1.48793	0.848566	1.16825
Cre17.g720250.t1.2|{CP29}|Chlorophyll	FPTPPGTQK	FPT[+80]PPGT[+80]QK	572.211	SA-14N	LysC	368754	0.9158			T32E/T33E	0.636418	0.370925	0.503671
Cre17.g720250.t1.2|{CP29}|Chlorophyll	FPTPPGTQK	FPT[+80]PPGT[+80]QK	566.727	SA-15N	LysC	596331	0.9351	2.01625
Cre17.g720250.t1.2|{CP29}|Chlorophyll	FPTPPGTQK	FPT[+80]PPGT[+80]QK	572.211	SA-15N	LysC	1202351	0.9327
Cre17.g720250.t1.2|{CP29}|Chlorophyll	FPTPPGTQK	FPT[+80]PPGT[+80]QK	566.727	TA-14N	LysC	1752916	0.9575	1.57874			14N-Res/Mut - 15N-WT	15N-Res/Mut - 14N-WT
Cre17.g720250.t1.2|{CP29}|Chlorophyll	FPTPPGTQK	FPT[+80]PPGT[+80]QK	572.211	TA-14N	LysC	1110324	0.8224			LysC (log2):	FPT[+80]PPGT[+80]QK	FPT[+80]PPGT[+80]QK	Mean(Replicates)
Cre17.g720250.t1.2|{CP29}|Chlorophyll	FPTPPGTQK	FPT[+80]PPGT[+80]QK	566.727	TA-15N	LysC	822234	0.9545	0.942436		Rescue (R4)	0.12778	0.68876	0.40827
Cre17.g720250.t1.2|{CP29}|Chlorophyll	FPTPPGTQK	FPT[+80]PPGT[+80]QK	572.211	TA-15N	LysC	774903	0.9445			S26A/S28A	2.4137	1.3041	1.8589
Cre17.g720250.t1.2|{CP29}|Chlorophyll	FPTPPGTQK	FPT[+80]PPGT[+80]QK	566.727	TE-14N	LysC	1414925	0.9657	0.865973		T32A/T33A	0.573305	-0.236901	0.168202
Cre17.g720250.t1.2|{CP29}|Chlorophyll	FPTPPGTQK	FPT[+80]PPGT[+80]QK	572.211	TE-14N	LysC	1633914	0.9433			T32E/T33E	-0.651954	-1.4308	-1.04138
Cre17.g720250.t1.2|{CP29}|Chlorophyll	FPTPPGTQK	FPT[+80]PPGT[+80]QK	566.727	TE-15N	LysC	849508	0.9562	0.508786
Cre17.g720250.t1.2|{CP29}|Chlorophyll	FPTPPGTQK	FPT[+80]PPGT[+80]QK	572.211	TE-15N	LysC	432218	0.8262
LHCA3
Cre11.g467573.t1.1|{LHCA3}|Chlorophyll	GSGDAAYPGGPFFNLFNLGK	GSGDAAYPGGPFFNLFNLGK	1014.99	Res-14N	Trypsin	36528664	0.9602	0.867281		Trypsin:	14N-Res/Mut - 15N-WT					15N-Res/Mut - 14N-WT
Cre11.g467573.t1.1|{LHCA3}|Chlorophyll	GSGDAAYPGGPFFNLFNLGK	GSGDAAYPGGPFFNLFNLGK	1026.46	Res-14N	Trypsin	42118604	0.9597				GSGDAAYPGGPFFNLFNLGK	WAM[+16]LGAAGC[+57]IAPEVLGAAGLIPDATNIK	YPGSM[+16]GQQYFLGLEAIFK	Stddev	Mean	GSGDAAYPGGPFFNLFNLGK	WAM[+16]LGAAGC[+57]IAPEVLGAAGLIPDATNIK	YPGSM[+16]GQQYFLGLEAIFK	Stddev	Mean
Cre11.g467573.t1.1|{LHCA3}|Chlorophyll	GSGDAAYPGGPFFNLFNLGK	GSGDAAYPGGPFFNLFNLGK	1014.99	Res-15N	Trypsin	24157864	0.9676	0.888205		Rescue (R4)	1.00076	0.935139	1.03463	0.0413007	0.990178	1.03203	1.09167	1.02985	0.028641	1.05118
Cre11.g467573.t1.1|{LHCA3}|Chlorophyll	GSGDAAYPGGPFFNLFNLGK	GSGDAAYPGGPFFNLFNLGK	1026.46	Res-15N	Trypsin	21457136	0.9647			S26A/S28A	0.933879	0.864603	0.933328	0.032528	0.910603	1.05244	1.34397	1.16448	0.120074	1.18697
Cre11.g467573.t1.1|{LHCA3}|Chlorophyll	GSGDAAYPGGPFFNLFNLGK	GSGDAAYPGGPFFNLFNLGK	1014.99	SA-14N	Trypsin	29007630	0.9626	0.790413		T32A/T33A	0.949491	0.873747	0.927146	0.0317765	0.916795	1.06209	1.11283	1.15419	0.0376663	1.10971
Cre11.g467573.t1.1|{LHCA3}|Chlorophyll	GSGDAAYPGGPFFNLFNLGK	GSGDAAYPGGPFFNLFNLGK	1026.46	SA-14N	Trypsin	36699356	0.9632			T32E/T33E	1.05587	0.919735	0.919445	0.0642453	0.965018	1.08305	1.14185	1.14992	0.0298046	1.12494
Cre11.g467573.t1.1|{LHCA3}|Chlorophyll	GSGDAAYPGGPFFNLFNLGK	GSGDAAYPGGPFFNLFNLGK	1014.99	SA-15N	Trypsin	34472792	0.9692	0.925144
Cre11.g467573.t1.1|{LHCA3}|Chlorophyll	GSGDAAYPGGPFFNLFNLGK	GSGDAAYPGGPFFNLFNLGK	1026.46	SA-15N	Trypsin	31892296	0.9693
Cre11.g467573.t1.1|{LHCA3}|Chlorophyll	GSGDAAYPGGPFFNLFNLGK	GSGDAAYPGGPFFNLFNLGK	1014.99	TA-14N	Trypsin	34445072	0.9633	0.986838
Cre11.g467573.t1.1|{LHCA3}|Chlorophyll	GSGDAAYPGGPFFNLFNLGK	GSGDAAYPGGPFFNLFNLGK	1026.46	TA-14N	Trypsin	34904496	0.9566			Trypsin (log2):	14N-Res/Mut - 15N-WT					15N-Res/Mut - 14N-WT
Cre11.g467573.t1.1|{LHCA3}|Chlorophyll	GSGDAAYPGGPFFNLFNLGK	GSGDAAYPGGPFFNLFNLGK	1014.99	TA-15N	Trypsin	28429436	0.9645	1.29303			GSGDAAYPGGPFFNLFNLGK	WAM[+16]LGAAGC[+57]IAPEVLGAAGLIPDATNIK	YPGSM[+16]GQQYFLGLEAIFK	Stddev	Mean	GSGDAAYPGGPFFNLFNLGK	WAM[+16]LGAAGC[+57]IAPEVLGAAGLIPDATNIK	YPGSM[+16]GQQYFLGLEAIFK	Stddev	Mean	Mean(Replicates)	Stdev (all)
Cre11.g467573.t1.1|{LHCA3}|Chlorophyll	GSGDAAYPGGPFFNLFNLGK	GSGDAAYPGGPFFNLFNLGK	1026.46	TA-15N	Trypsin	36760188	0.9614			Rescue (R4)	0.00110153	-0.0967467	0.0491143	0.060695	-0.0155103	0.0454832	0.126531	0.0424303	0.0389457	0.0714814	0.0279855	0.067024
Cre11.g467573.t1.1|{LHCA3}|Chlorophyll	GSGDAAYPGGPFFNLFNLGK	GSGDAAYPGGPFFNLFNLGK	1014.99	TE-14N	Trypsin	49800388	0.9631	1.46965		S26A/S28A	-0.0986923	-0.209891	-0.0995446	0.0522197	-0.136043	0.073744	0.426505	0.219683	0.144727	0.239977	0.0519673	0.217219
Cre11.g467573.t1.1|{LHCA3}|Chlorophyll	GSGDAAYPGGPFFNLFNLGK	GSGDAAYPGGPFFNLFNLGK	1026.46	TE-14N	Trypsin	33885916	0.9572			T32A/T33A	-0.0747745	-0.194712	-0.109131	0.0504308	-0.126206	0.086907	0.154234	0.206887	0.0491036	0.149343	0.0115684	0.146489
Cre11.g467573.t1.1|{LHCA3}|Chlorophyll	GSGDAAYPGGPFFNLFNLGK	GSGDAAYPGGPFFNLFNLGK	1014.99	TE-15N	Trypsin	25167880	0.9651	1.53583		T32E/T33E	0.0784389	-0.12071	-0.121164	0.0939869	-0.0544783	0.115093	0.191375	0.201528	0.0385758	0.169332	0.0574268	0.13298
Cre11.g467573.t1.1|{LHCA3}|Chlorophyll	GSGDAAYPGGPFFNLFNLGK	GSGDAAYPGGPFFNLFNLGK	1026.46	TE-15N	Trypsin	38653688	0.9605
Cre11.g467573.t1.1|{LHCA3}|Chlorophyll	WAMLGAAGCIAPEVLGAAGLIPDATNIK	WAM[+16]LGAAGC[+57]IAPEVLGAAGLIPDATNIK	932.819	Res-14N	Trypsin	15490191	0.9863	0.81041
Cre11.g467573.t1.1|{LHCA3}|Chlorophyll	WAMLGAAGCIAPEVLGAAGLIPDATNIK	WAM[+16]LGAAGC[+57]IAPEVLGAAGLIPDATNIK	943.122	Res-14N	Trypsin	19114028	0.9858
Cre11.g467573.t1.1|{LHCA3}|Chlorophyll	WAMLGAAGCIAPEVLGAAGLIPDATNIK	WAM[+16]LGAAGC[+57]IAPEVLGAAGLIPDATNIK	932.819	Res-15N	Trypsin	6639183	0.9832	0.939531
Cre11.g467573.t1.1|{LHCA3}|Chlorophyll	WAMLGAAGCIAPEVLGAAGLIPDATNIK	WAM[+16]LGAAGC[+57]IAPEVLGAAGLIPDATNIK	943.122	Res-15N	Trypsin	6237716	0.9841
Cre11.g467573.t1.1|{LHCA3}|Chlorophyll	WAMLGAAGCIAPEVLGAAGLIPDATNIK	WAM[+16]LGAAGC[+57]IAPEVLGAAGLIPDATNIK	932.819	SA-14N	Trypsin	10544803	0.9834	0.731779
Cre11.g467573.t1.1|{LHCA3}|Chlorophyll	WAMLGAAGCIAPEVLGAAGLIPDATNIK	WAM[+16]LGAAGC[+57]IAPEVLGAAGLIPDATNIK	943.122	SA-14N	Trypsin	14409826	0.9862
Cre11.g467573.t1.1|{LHCA3}|Chlorophyll	WAMLGAAGCIAPEVLGAAGLIPDATNIK	WAM[+16]LGAAGC[+57]IAPEVLGAAGLIPDATNIK	932.819	SA-15N	Trypsin	349919	0.922	1.18141
Cre11.g467573.t1.1|{LHCA3}|Chlorophyll	WAMLGAAGCIAPEVLGAAGLIPDATNIK	WAM[+16]LGAAGC[+57]IAPEVLGAAGLIPDATNIK	943.122	SA-15N	Trypsin	413398	0.8877
Cre11.g467573.t1.1|{LHCA3}|Chlorophyll	WAMLGAAGCIAPEVLGAAGLIPDATNIK	WAM[+16]LGAAGC[+57]IAPEVLGAAGLIPDATNIK	932.819	TA-14N	Trypsin	10923430	0.9862	0.908115
Cre11.g467573.t1.1|{LHCA3}|Chlorophyll	WAMLGAAGCIAPEVLGAAGLIPDATNIK	WAM[+16]LGAAGC[+57]IAPEVLGAAGLIPDATNIK	943.122	TA-14N	Trypsin	12028682	0.9835
Cre11.g467573.t1.1|{LHCA3}|Chlorophyll	WAMLGAAGCIAPEVLGAAGLIPDATNIK	WAM[+16]LGAAGC[+57]IAPEVLGAAGLIPDATNIK	932.819	TA-15N	Trypsin	10170752	0.982	1.35481
Cre11.g467573.t1.1|{LHCA3}|Chlorophyll	WAMLGAAGCIAPEVLGAAGLIPDATNIK	WAM[+16]LGAAGC[+57]IAPEVLGAAGLIPDATNIK	943.122	TA-15N	Trypsin	13779393	0.9861
Cre11.g467573.t1.1|{LHCA3}|Chlorophyll	WAMLGAAGCIAPEVLGAAGLIPDATNIK	WAM[+16]LGAAGC[+57]IAPEVLGAAGLIPDATNIK	932.819	TE-14N	Trypsin	20061884	0.9861	1.28016
Cre11.g467573.t1.1|{LHCA3}|Chlorophyll	WAMLGAAGCIAPEVLGAAGLIPDATNIK	WAM[+16]LGAAGC[+57]IAPEVLGAAGLIPDATNIK	943.122	TE-14N	Trypsin	15671404	0.9825
Cre11.g467573.t1.1|{LHCA3}|Chlorophyll	WAMLGAAGCIAPEVLGAAGLIPDATNIK	WAM[+16]LGAAGC[+57]IAPEVLGAAGLIPDATNIK	932.819	TE-15N	Trypsin	8506870	0.9831	1.61923
Cre11.g467573.t1.1|{LHCA3}|Chlorophyll	WAMLGAAGCIAPEVLGAAGLIPDATNIK	WAM[+16]LGAAGC[+57]IAPEVLGAAGLIPDATNIK	943.122	TE-15N	Trypsin	13774540	0.9857
Cre11.g467573.t1.1|{LHCA3}|Chlorophyll	YPGSMGQQYFLGLEAIFK	YPGSM[+16]GQQYFLGLEAIFK	1033.01	Res-14N	Trypsin	3228055	0.9026	0.89663
Cre11.g467573.t1.1|{LHCA3}|Chlorophyll	YPGSMGQQYFLGLEAIFK	YPGSM[+16]GQQYFLGLEAIFK	1043.48	Res-14N	Trypsin	3600210	0.8965
Cre11.g467573.t1.1|{LHCA3}|Chlorophyll	YPGSMGQQYFLGLEAIFK	YPGSM[+16]GQQYFLGLEAIFK	1033.01	Res-15N	Trypsin	835910	0.8921	0.886327
Cre11.g467573.t1.1|{LHCA3}|Chlorophyll	YPGSMGQQYFLGLEAIFK	YPGSM[+16]GQQYFLGLEAIFK	1043.48	Res-15N	Trypsin	740890	0.8748
Cre11.g467573.t1.1|{LHCA3}|Chlorophyll	YPGSMGQQYFLGLEAIFK	YPGSM[+16]GQQYFLGLEAIFK	1033.01	SA-14N	Trypsin	1735690	0.9016	0.789946
Cre11.g467573.t1.1|{LHCA3}|Chlorophyll	YPGSMGQQYFLGLEAIFK	YPGSM[+16]GQQYFLGLEAIFK	1043.48	SA-14N	Trypsin	2197227	0.906
Cre11.g467573.t1.1|{LHCA3}|Chlorophyll	YPGSMGQQYFLGLEAIFK	YPGSM[+16]GQQYFLGLEAIFK	1033.01	SA-15N	Trypsin	499241	0.889	1.02363
Cre11.g467573.t1.1|{LHCA3}|Chlorophyll	YPGSMGQQYFLGLEAIFK	YPGSM[+16]GQQYFLGLEAIFK	1043.48	SA-15N	Trypsin	511036	0.8982
Cre11.g467573.t1.1|{LHCA3}|Chlorophyll	YPGSMGQQYFLGLEAIFK	YPGSM[+16]GQQYFLGLEAIFK	1033.01	TA-14N	Trypsin	2897621	0.8951	0.963614
Cre11.g467573.t1.1|{LHCA3}|Chlorophyll	YPGSMGQQYFLGLEAIFK	YPGSM[+16]GQQYFLGLEAIFK	1043.48	TA-14N	Trypsin	3007034	0.904
Cre11.g467573.t1.1|{LHCA3}|Chlorophyll	YPGSMGQQYFLGLEAIFK	YPGSM[+16]GQQYFLGLEAIFK	1033.01	TA-15N	Trypsin	1321287	0.9082	1.40516
Cre11.g467573.t1.1|{LHCA3}|Chlorophyll	YPGSMGQQYFLGLEAIFK	YPGSM[+16]GQQYFLGLEAIFK	1043.48	TA-15N	Trypsin	1856625	0.9019
Cre11.g467573.t1.1|{LHCA3}|Chlorophyll	YPGSMGQQYFLGLEAIFK	YPGSM[+16]GQQYFLGLEAIFK	1033.01	TE-14N	Trypsin	2324417	0.9044	1.27976
Cre11.g467573.t1.1|{LHCA3}|Chlorophyll	YPGSMGQQYFLGLEAIFK	YPGSM[+16]GQQYFLGLEAIFK	1043.48	TE-14N	Trypsin	1816298	0.8776
Cre11.g467573.t1.1|{LHCA3}|Chlorophyll	YPGSMGQQYFLGLEAIFK	YPGSM[+16]GQQYFLGLEAIFK	1033.01	TE-15N	Trypsin	1353796	0.9005	1.63066
Cre11.g467573.t1.1|{LHCA3}|Chlorophyll	YPGSMGQQYFLGLEAIFK	YPGSM[+16]GQQYFLGLEAIFK	1043.48	TE-15N	Trypsin	2207582	0.9005
PSBD
BK000554.2|DAA00964.1|28269786|TPA_inf:	AAEDPEFETFYTK	AAEDPEFETFYTK	774.349	Res-14N	Trypsin	247881152	0.9604	0.701107
BK000554.2|DAA00964.1|28269786|TPA_inf:	AAEDPEFETFYTK	AAEDPEFETFYTK	781.328	Res-14N	Trypsin	353557024	0.9554			Trypsin:	14N-Res/Mut - 15N-WT					15N-Res/Mut - 14N-WT
BK000554.2|DAA00964.1|28269786|TPA_inf:	AAEDPEFETFYTK	AAEDPEFETFYTK	774.349	Res-15N	Trypsin	253606880	0.9559	0.876475			AAEDPEFETFYTK	LVFPEEVLPR	NILLNEGIR	Stddev	Mean	AAEDPEFETFYTK	LVFPEEVLPR	NILLNEGIR	Stddev	Mean
BK000554.2|DAA00964.1|28269786|TPA_inf:	AAEDPEFETFYTK	AAEDPEFETFYTK	781.328	Res-15N	Trypsin	222279968	0.952			Rescue (R4)	0.809014	0.935342	0.932309	0.0588499	0.892221	1.0184	1.06014	0.948496	0.0460608	1.00901
BK000554.2|DAA00964.1|28269786|TPA_inf:	AAEDPEFETFYTK	AAEDPEFETFYTK	774.349	SA-14N	Trypsin	270189088	0.9581	0.900287		S26A/S28A	1.0637	1.1311	1.12474	0.0303869	1.10651	1.01952	0.856909	0.912902	0.0674497	0.929777
BK000554.2|DAA00964.1|28269786|TPA_inf:	AAEDPEFETFYTK	AAEDPEFETFYTK	781.328	SA-14N	Trypsin	300114368	0.9563			T32A/T33A	0.995697	1.0919	1.04007	0.0393141	1.04255	0.861053	0.737487	0.822079	0.0515787	0.806873
BK000554.2|DAA00964.1|28269786|TPA_inf:	AAEDPEFETFYTK	AAEDPEFETFYTK	774.349	SA-15N	Trypsin	318010208	0.9571	0.896202		T32E/T33E	0.900988	0.968705	0.886852	0.0357231	0.918848	0.741447	0.703792	0.704744	0.0175306	0.716661
BK000554.2|DAA00964.1|28269786|TPA_inf:	AAEDPEFETFYTK	AAEDPEFETFYTK	781.328	SA-15N	Trypsin	285001408	0.9541
BK000554.2|DAA00964.1|28269786|TPA_inf:	AAEDPEFETFYTK	AAEDPEFETFYTK	774.349	TA-14N	Trypsin	285577152	0.9531	1.03486
BK000554.2|DAA00964.1|28269786|TPA_inf:	AAEDPEFETFYTK	AAEDPEFETFYTK	781.328	TA-14N	Trypsin	275956864	0.9546			Trypsin (log2):	14N-Res/Mut - 15N-WT					15N-Res/Mut - 14N-WT
BK000554.2|DAA00964.1|28269786|TPA_inf:	AAEDPEFETFYTK	AAEDPEFETFYTK	774.349	TA-15N	Trypsin	219260992	0.9564	1.04828			AAEDPEFETFYTK	LVFPEEVLPR	NILLNEGIR	Stddev	Mean	AAEDPEFETFYTK	LVFPEEVLPR	NILLNEGIR	Stddev	Mean	Mean(all)	Stdev (all)
BK000554.2|DAA00964.1|28269786|TPA_inf:	AAEDPEFETFYTK	AAEDPEFETFYTK	781.328	TA-15N	Trypsin	229847056	0.955			Rescue (R4)	-0.305764	-0.0964342	-0.10112	0.0975933	-0.167773	0.0263026	0.0842601	-0.0762868	0.0663819	0.0114253	-0.0781738	0.122448
BK000554.2|DAA00964.1|28269786|TPA_inf:	AAEDPEFETFYTK	AAEDPEFETFYTK	774.349	TE-14N	Trypsin	301994208	0.9556	1.25406		S26A/S28A	0.0890871	0.17773	0.169591	0.0400066	0.145469	0.0278902	-0.222787	-0.131468	0.103587	-0.108788	0.0183407	0.149423
BK000554.2|DAA00964.1|28269786|TPA_inf:	AAEDPEFETFYTK	AAEDPEFETFYTK	781.328	TE-14N	Trypsin	240812368	0.9548			T32A/T33A	-0.00622141	0.126841	0.0566776	0.0543494	0.059099	-0.215827	-0.439311	-0.28265	0.0936619	-0.312596	-0.126748	0.201004
BK000554.2|DAA00964.1|28269786|TPA_inf:	AAEDPEFETFYTK	AAEDPEFETFYTK	774.349	TE-15N	Trypsin	199314112	0.9563	1.05142		T32E/T33E	-0.150421	-0.0458713	-0.173235	0.0554502	-0.123176	-0.431585	-0.506779	-0.504829	0.0349962	-0.481065	-0.30212	0.184854
BK000554.2|DAA00964.1|28269786|TPA_inf:	AAEDPEFETFYTK	AAEDPEFETFYTK	781.328	TE-15N	Trypsin	209563504	0.9538
BK000554.2|DAA00964.1|28269786|TPA_inf:	LVFPEEVLPR	LVFPEEVLPR	599.845	Res-14N	Trypsin	37031124	0.9289	0.810585
BK000554.2|DAA00964.1|28269786|TPA_inf:	LVFPEEVLPR	LVFPEEVLPR	606.326	Res-14N	Trypsin	45684436	0.9302
BK000554.2|DAA00964.1|28269786|TPA_inf:	LVFPEEVLPR	LVFPEEVLPR	599.845	Res-15N	Trypsin	145632656	0.9301	0.912402
BK000554.2|DAA00964.1|28269786|TPA_inf:	LVFPEEVLPR	LVFPEEVLPR	606.326	Res-15N	Trypsin	132875528	0.925
BK000554.2|DAA00964.1|28269786|TPA_inf:	LVFPEEVLPR	LVFPEEVLPR	599.845	SA-14N	Trypsin	180465184	0.9271	0.957338
BK000554.2|DAA00964.1|28269786|TPA_inf:	LVFPEEVLPR	LVFPEEVLPR	606.326	SA-14N	Trypsin	188507296	0.9215
BK000554.2|DAA00964.1|28269786|TPA_inf:	LVFPEEVLPR	LVFPEEVLPR	599.845	SA-15N	Trypsin	21471698	0.9266	0.75326
BK000554.2|DAA00964.1|28269786|TPA_inf:	LVFPEEVLPR	LVFPEEVLPR	606.326	SA-15N	Trypsin	16173764	0.9267
BK000554.2|DAA00964.1|28269786|TPA_inf:	LVFPEEVLPR	LVFPEEVLPR	599.845	TA-14N	Trypsin	35168152	0.9231	1.13485
BK000554.2|DAA00964.1|28269786|TPA_inf:	LVFPEEVLPR	LVFPEEVLPR	606.326	TA-14N	Trypsin	30989286	0.9325
BK000554.2|DAA00964.1|28269786|TPA_inf:	LVFPEEVLPR	LVFPEEVLPR	599.845	TA-15N	Trypsin	131065096	0.9294	0.897847
BK000554.2|DAA00964.1|28269786|TPA_inf:	LVFPEEVLPR	LVFPEEVLPR	606.326	TA-15N	Trypsin	117676368	0.9219
BK000554.2|DAA00964.1|28269786|TPA_inf:	LVFPEEVLPR	LVFPEEVLPR	599.845	TE-14N	Trypsin	48802744	0.9286	1.34832
BK000554.2|DAA00964.1|28269786|TPA_inf:	LVFPEEVLPR	LVFPEEVLPR	606.326	TE-14N	Trypsin	36195272	0.9239
BK000554.2|DAA00964.1|28269786|TPA_inf:	LVFPEEVLPR	LVFPEEVLPR	599.845	TE-15N	Trypsin	21520176	0.931	0.998026
BK000554.2|DAA00964.1|28269786|TPA_inf:	LVFPEEVLPR	LVFPEEVLPR	606.326	TE-15N	Trypsin	21477700	0.9278
BK000554.2|DAA00964.1|28269786|TPA_inf:	NILLNEGIR	NILLNEGIR	521.306	Res-14N	Trypsin	294233664	0.9687	0.807957
BK000554.2|DAA00964.1|28269786|TPA_inf:	NILLNEGIR	NILLNEGIR	528.285	Res-14N	Trypsin	364170176	0.9733
BK000554.2|DAA00964.1|28269786|TPA_inf:	NILLNEGIR	NILLNEGIR	521.306	Res-15N	Trypsin	596760768	0.967	0.816313
BK000554.2|DAA00964.1|28269786|TPA_inf:	NILLNEGIR	NILLNEGIR	528.285	Res-15N	Trypsin	487143680	0.967
BK000554.2|DAA00964.1|28269786|TPA_inf:	NILLNEGIR	NILLNEGIR	521.306	SA-14N	Trypsin	505121536	0.9661	0.951952
BK000554.2|DAA00964.1|28269786|TPA_inf:	NILLNEGIR	NILLNEGIR	528.285	SA-14N	Trypsin	530616512	0.9649
BK000554.2|DAA00964.1|28269786|TPA_inf:	NILLNEGIR	NILLNEGIR	521.306	SA-15N	Trypsin	222243088	0.9676	0.80248
BK000554.2|DAA00964.1|28269786|TPA_inf:	NILLNEGIR	NILLNEGIR	528.285	SA-15N	Trypsin	178345696	0.9692
BK000554.2|DAA00964.1|28269786|TPA_inf:	NILLNEGIR	NILLNEGIR	521.306	TA-14N	Trypsin	382265728	0.9698	1.08098
BK000554.2|DAA00964.1|28269786|TPA_inf:	NILLNEGIR	NILLNEGIR	528.285	TA-14N	Trypsin	353629600	0.9706
BK000554.2|DAA00964.1|28269786|TPA_inf:	NILLNEGIR	NILLNEGIR	521.306	TA-15N	Trypsin	362737632	0.9667	1.00083
BK000554.2|DAA00964.1|28269786|TPA_inf:	NILLNEGIR	NILLNEGIR	528.285	TA-15N	Trypsin	363039808	0.9696
BK000554.2|DAA00964.1|28269786|TPA_inf:	NILLNEGIR	NILLNEGIR	521.306	TE-14N	Trypsin	366656960	0.9697	1.23439
BK000554.2|DAA00964.1|28269786|TPA_inf:	NILLNEGIR	NILLNEGIR	528.285	TE-14N	Trypsin	297035104	0.9727
BK000554.2|DAA00964.1|28269786|TPA_inf:	NILLNEGIR	NILLNEGIR	521.306	TE-15N	Trypsin	193936128	0.9711	0.999376
BK000554.2|DAA00964.1|28269786|TPA_inf:	NILLNEGIR	NILLNEGIR	528.285	TE-15N	Trypsin	193815120	0.9738
PSBA
BK000554.2|DAA00922.1|28269744|TPA_inf:	ENSSLWAR	ENSSLWAR	481.738	Res-14N	Trypsin	38432128	0.9783	0.699714		Trypsin:	14N-Res/Mut - 15N-WT					15N-Res/Mut - 14N-WT
BK000554.2|DAA00922.1|28269744|TPA_inf:	ENSSLWAR	ENSSLWAR	488.219	Res-14N	Trypsin	54925468	0.9705				ENSSLWAR	EWELSFR	VLNTWADIINR	Stddev	Mean	ENSSLWAR	EWELSFR	VLNTWADIINR	Stddev	Mean
BK000554.2|DAA00922.1|28269744|TPA_inf:	ENSSLWAR	ENSSLWAR	481.738	Res-15N	Trypsin	68572864	0.9733	0.932081		Rescue (R4)	0.807407	0.84189	0.625308	0.0950188	0.758202	1.08301	0.931982	1.06116	0.0666443	1.02538
BK000554.2|DAA00922.1|28269744|TPA_inf:	ENSSLWAR	ENSSLWAR	488.219	Res-15N	Trypsin	63915480	0.9686			S26A/S28A	1.05801	1.13632	1.08199	0.0327619	1.09211	1.01707	0.94223	1.05815	0.0479889	1.00582
BK000554.2|DAA00922.1|28269744|TPA_inf:	ENSSLWAR	ENSSLWAR	481.738	SA-14N	Trypsin	56076840	0.9622	0.895474		T32A/T33A	1.00208	1.05555	0.960872	0.0387586	1.00616	0.899152	0.816783	0.896898	0.0383089	0.870944
BK000554.2|DAA00922.1|28269744|TPA_inf:	ENSSLWAR	ENSSLWAR	488.219	SA-14N	Trypsin	62622500	0.9651			T32E/T33E	0.795917	0.903619	0.841427	0.0441446	0.846988	0.770114	0.689285	0.846165	0.0640558	0.768521
BK000554.2|DAA00922.1|28269744|TPA_inf:	ENSSLWAR	ENSSLWAR	481.738	SA-15N	Trypsin	11157129	0.9617	0.894045
BK000554.2|DAA00922.1|28269744|TPA_inf:	ENSSLWAR	ENSSLWAR	488.219	SA-15N	Trypsin	9974975	0.942			Trypsin (log2):	14N-Res/Mut - 15N-WT					15N-Res/Mut - 14N-WT
BK000554.2|DAA00922.1|28269744|TPA_inf:	ENSSLWAR	ENSSLWAR	481.738	TA-14N	Trypsin	43866848	0.9668	1.04149			ENSSLWAR	EWELSFR	VLNTWADIINR	Stddev	Mean	ENSSLWAR	EWELSFR	VLNTWADIINR	Stddev	Mean	Mean(all)	Stdev (all)
BK000554.2|DAA00922.1|28269744|TPA_inf:	ENSSLWAR	ENSSLWAR	488.219	TA-14N	Trypsin	42119280	0.9715			Rescue (R4)	-0.308632	-0.248296	-0.677361	0.189648	-0.41143	0.115046	-0.101627	0.0856367	0.0959628	0.0330187	-0.189206	0.268275
BK000554.2|DAA00922.1|28269744|TPA_inf:	ENSSLWAR	ENSSLWAR	481.738	TA-15N	Trypsin	56137108	0.9715	1.09466		S26A/S28A	0.081354	0.184374	0.113689	0.0430182	0.126473	0.0244135	-0.0858493	0.0815465	0.069477	0.00670359	0.0665881	0.0832163
BK000554.2|DAA00922.1|28269744|TPA_inf:	ENSSLWAR	ENSSLWAR	488.219	TA-15N	Trypsin	61451264	0.9709			T32A/T33A	0.00299108	0.07799	-0.0575834	0.055452	0.00779924	-0.153364	-0.291976	-0.156985	0.0645059	-0.200775	-0.0964878	0.12039
BK000554.2|DAA00922.1|28269744|TPA_inf:	ENSSLWAR	ENSSLWAR	481.738	TE-14N	Trypsin	45606892	0.9724	1.10782		T32E/T33E	-0.32931	-0.146214	-0.249089	0.0749394	-0.241538	-0.376857	-0.536827	-0.24099	0.120909	-0.384891	-0.313215	0.123511
BK000554.2|DAA00922.1|28269744|TPA_inf:	ENSSLWAR	ENSSLWAR	488.219	TE-14N	Trypsin	41168192	0.9626
BK000554.2|DAA00922.1|28269744|TPA_inf:	ENSSLWAR	ENSSLWAR	481.738	TE-15N	Trypsin	29131210	0.9683	1.09208
BK000554.2|DAA00922.1|28269744|TPA_inf:	ENSSLWAR	ENSSLWAR	488.219	TE-15N	Trypsin	31813476	0.9752
BK000554.2|DAA00922.1|28269744|TPA_inf:	EWELSFR	EWELSFR	483.738	Res-14N	Trypsin	40106012	0.9824	0.729598
BK000554.2|DAA00922.1|28269744|TPA_inf:	EWELSFR	EWELSFR	489.221	Res-14N	Trypsin	54969996	0.98
BK000554.2|DAA00922.1|28269744|TPA_inf:	EWELSFR	EWELSFR	483.738	Res-15N	Trypsin	54854248	0.9803	0.8021
BK000554.2|DAA00922.1|28269744|TPA_inf:	EWELSFR	EWELSFR	489.221	Res-15N	Trypsin	43998612	0.9789
BK000554.2|DAA00922.1|28269744|TPA_inf:	EWELSFR	EWELSFR	483.738	SA-14N	Trypsin	72455552	0.9783	0.961757
BK000554.2|DAA00922.1|28269744|TPA_inf:	EWELSFR	EWELSFR	489.221	SA-14N	Trypsin	75336656	0.9798
BK000554.2|DAA00922.1|28269744|TPA_inf:	EWELSFR	EWELSFR	483.738	SA-15N	Trypsin	29340998	0.9798	0.828261
BK000554.2|DAA00922.1|28269744|TPA_inf:	EWELSFR	EWELSFR	489.221	SA-15N	Trypsin	24301990	0.9763
BK000554.2|DAA00922.1|28269744|TPA_inf:	EWELSFR	EWELSFR	483.738	TA-14N	Trypsin	56833128	0.9819	1.09707
BK000554.2|DAA00922.1|28269744|TPA_inf:	EWELSFR	EWELSFR	489.221	TA-14N	Trypsin	51804696	0.982
BK000554.2|DAA00922.1|28269744|TPA_inf:	EWELSFR	EWELSFR	483.738	TA-15N	Trypsin	47901304	0.9834	0.994385
BK000554.2|DAA00922.1|28269744|TPA_inf:	EWELSFR	EWELSFR	489.221	TA-15N	Trypsin	47632316	0.9791
BK000554.2|DAA00922.1|28269744|TPA_inf:	EWELSFR	EWELSFR	483.738	TE-14N	Trypsin	48083408	0.9854	1.25773
BK000554.2|DAA00922.1|28269744|TPA_inf:	EWELSFR	EWELSFR	489.221	TE-14N	Trypsin	38230412	0.9819
BK000554.2|DAA00922.1|28269744|TPA_inf:	EWELSFR	EWELSFR	483.738	TE-15N	Trypsin	28529552	0.9801	0.977455
BK000554.2|DAA00922.1|28269744|TPA_inf:	EWELSFR	EWELSFR	489.221	TE-15N	Trypsin	27886342	0.9809
BK000554.2|DAA00922.1|28269744|TPA_inf:	VLNTWADIINR	VLNTWADIINR	657.862	Res-14N	Trypsin	135783392	0.9769	0.541904
BK000554.2|DAA00922.1|28269744|TPA_inf:	VLNTWADIINR	VLNTWADIINR	666.337	Res-14N	Trypsin	250567344	0.9785
BK000554.2|DAA00922.1|28269744|TPA_inf:	VLNTWADIINR	VLNTWADIINR	657.862	Res-15N	Trypsin	133932176	0.9763	0.913273
BK000554.2|DAA00922.1|28269744|TPA_inf:	VLNTWADIINR	VLNTWADIINR	666.337	Res-15N	Trypsin	122316648	0.9792
BK000554.2|DAA00922.1|28269744|TPA_inf:	VLNTWADIINR	VLNTWADIINR	657.862	SA-14N	Trypsin	159649216	0.9753	0.915771
BK000554.2|DAA00922.1|28269744|TPA_inf:	VLNTWADIINR	VLNTWADIINR	666.337	SA-14N	Trypsin	174333056	0.9779
BK000554.2|DAA00922.1|28269744|TPA_inf:	VLNTWADIINR	VLNTWADIINR	657.862	SA-15N	Trypsin	162582128	0.9785	0.930161
BK000554.2|DAA00922.1|28269744|TPA_inf:	VLNTWADIINR	VLNTWADIINR	666.337	SA-15N	Trypsin	151227552	0.978
BK000554.2|DAA00922.1|28269744|TPA_inf:	VLNTWADIINR	VLNTWADIINR	657.862	TA-14N	Trypsin	171165760	0.9756	0.998667
BK000554.2|DAA00922.1|28269744|TPA_inf:	VLNTWADIINR	VLNTWADIINR	666.337	TA-14N	Trypsin	171394208	0.978
BK000554.2|DAA00922.1|28269744|TPA_inf:	VLNTWADIINR	VLNTWADIINR	657.862	TA-15N	Trypsin	133666400	0.9778	1.09192
BK000554.2|DAA00922.1|28269744|TPA_inf:	VLNTWADIINR	VLNTWADIINR	666.337	TA-15N	Trypsin	145953008	0.9809
BK000554.2|DAA00922.1|28269744|TPA_inf:	VLNTWADIINR	VLNTWADIINR	657.862	TE-14N	Trypsin	199947664	0.9777	1.17116
BK000554.2|DAA00922.1|28269744|TPA_inf:	VLNTWADIINR	VLNTWADIINR	666.337	TE-14N	Trypsin	170725600	0.9762
BK000554.2|DAA00922.1|28269744|TPA_inf:	VLNTWADIINR	VLNTWADIINR	657.862	TE-15N	Trypsin	115355456	0.9759	1.19992
BK000554.2|DAA00922.1|28269744|TPA_inf:	VLNTWADIINR	VLNTWADIINR	666.337	TE-15N	Trypsin	138417440	0.9777
